# Supplementary material for: Global discovery of small RNAs in the fish pathogen Edwardsiella piscicida: key regulator of adversity and pathogenicity
Source: Vet Res. 2018 Dec 11;49:120. doi: 10.1186/s13567-018-0613-z (PMC6288947; doi:10.1186/s13567-018-0613-z)
Supplement: Supplementary file 2 — Additional file 2. Differential expression anlysis of sRNAs during three stress condition. [file 13567_2018_613_MOESM2_ESM.xlsx]

## Sheet: Add file 2
Additional file 2 The information on 148 sRNAs in Edwardsiella piscicida identified by RNA-seq analysis.
Type	ID	Annotateda	Genome location	Beg	End	Strand	Length	Expression (All)	Expression (Con)	Expression (SDp)	Expression (SAc)	Expression (Spe)	Upstream_Gene	Downstream_Gene
Intergenic	sR002		chromosome	34759	34899	-	141	777	206	106	116	349	ETAE_0032	ETAE_0033
Intergenic	sR004		chromosome	35351	35478	+	128	49	0	0	23	26	ETAE_0033	ETAE_0034
Intergenic	sR009		chromosome	83344	83485	+	142	3972	1421	615	771	1165	ETAE_0087	ETAE_0088
Intergenic	sR010		chromosome	98557	98835	+	279	1257	301	226	283	447	ETAE_0099	ETAE_0100
Intergenic	sR012	GlmZ_SraJ/GlmY_tke1	chromosome	114227	114396	+	170	138	32	10	13	83	ETAE_0114	ETAE_0115
Intergenic	sR014		chromosome	118777	118831	+	55	43	8	12	5	18	ETAE_0118	ETAE_0119
Antisense	sR017		chromosome	181254	181342	+	89	169	30	20	36	83	ETAE_0168	ETAE_0170
Intergenic	sR020		chromosome	183832	183934	+	103	4401	1416	735	1134	1116	ETAE_0173	ETAE_0174
Intergenic	sR024		chromosome	184781	184894	+	114	1037	281	150	130	476	ETAE_0174	ETAE_0175
Intergenic	sR027		chromosome	209844	209971	-	128	124	48	32	27	17	ETAE_r006	ETAE_0187
Intergenic	sR028		chromosome	212977	213069	+	93	105	39	15	11	40	ETAE_0189	ETAE_0190
Intergenic	sR031		chromosome	231395	231484	+	90	53	11	2	12	28	ETAE_0203	ETAE_0204
Intergenic	sR034		chromosome	272706	272803	-	98	296	53	19	36	188	ETAE_0246	ETAE_0247
Intergenic	sR035		chromosome	281742	281868	-	127	67	15	9	10	33	ETAE_0252	ETAE_0253
Intergenic	sR040		chromosome	335711	335775	+	65	70	12	0	0	58	ETAE_0305	ETAE_0306
Intergenic	sR042		chromosome	381146	381419	-	274	1954	772	246	311	625	ETAE_0338	ETAE_0339
Intergenic	sR043		chromosome	397454	397602	+	149	56	2	10	9	35	ETAE_0351	ETAE_0352
Intergenic	sR044		chromosome	404969	405161	+	193	112	17	10	21	64	ETAE_0358	ETAE_0359
Intergenic	sR047		chromosome	416662	416748	+	87	49	17	4	13	15	ETAE_0373	ETAE_0374
Intergenic	sR049		chromosome	446088	446244	+	157	65	16	5	8	36	ETAE_t017	ETAE_0403
Intergenic	sR050	sraG	chromosome	452873	453040	+	168	61	8	7	0	46	ETAE_0408	ETAE_0409
Intergenic	sR061		chromosome	558416	558561	+	146	416	83	32	52	249	ETAE_0516	ETAE_0517
Intergenic	sR062	ryhA	chromosome	576715	576894	-	180	209	40	37	45	87	ETAE_0529	ETAE_0530
Intergenic	sR063		chromosome	583220	583322	+	103	557	44	14	41	458	ETAE_0537	ETAE_0538
Intergenic	sR065	RsmY	chromosome	583431	583632	+	202	14498	4419	2500	4725	2854	ETAE_0537	ETAE_0538
Intergenic	sR068		chromosome	615703	615884	-	182	544	85	65	69	325	ETAE_0561	ETAE_0562
Intergenic	sR069		chromosome	617126	617259	+	134	1361	169	137	276	779	ETAE_0564	ETAE_0565
Intergenic	sR070		chromosome	624671	624780	+	110	195	43	17	23	112	ETAE_0569	ETAE_0570
Intergenic	sR073		chromosome	637227	637333	-	107	61	0	0	0	61	ETAE_0580	ETAE_0581
Intergenic	sR077		chromosome	690327	690436	-	110	244	88	35	44	77	ETAE_0621	ETAE_0622
Intergenic	sR079		chromosome	698160	698268	+	109	133	28	12	20	73	ETAE_0627	ETAE_0628
Intergenic	sR082	gcvB	chromosome	797577	797694	-	118	210	68	37	31	74	ETAE_0718	ETAE_0719
Intergenic	sR084	csrB	chromosome	804529	804908	+	380	7085	2662	1985	1999	439	ETAE_0725	ETAE_0726
Intergenic	sR086		chromosome	819148	819238	+	91	291	71	45	60	115	ETAE_0741	ETAE_0742
Intergenic	sR088	tke1/sroF	chromosome	856700	856820	+	121	239	78	63	59	39	ETAE_0774	ETAE_0775
Intergenic	sR090		chromosome	877909	878019	-	111	47	14	2	5	26	ETAE_0792	ETAE_0793
Intergenic	sR092		chromosome	935494	935635	-	142	53	2	0	12	39	ETAE_0849	ETAE_0850
Intergenic	sR093		chromosome	952633	952744	+	112	111	16	14	56	25	ETAE_0873	ETAE_0874
Intergenic	sR098		chromosome	1044890	1045020	-	131	981	250	123	145	463	ETAE_0956	ETAE_0957
Intergenic	sR099		chromosome	1047050	1047145	+	96	194	62	31	53	48	ETAE_0958	ETAE_0959
Intergenic	sR100	Bacteria_small_SRP	chromosome	1097906	1098021	+	116	22320	5247	3372	7846	5855	ETAE_1006	ETAE_1007
Intergenic	sR101	sroB	chromosome	1127563	1127664	+	102	8828	2740	1354	1668	3066	ETAE_1035	ETAE_1036
Intergenic	sR102	TPP	chromosome	1150880	1151012	+	133	172	60	30	32	50	ETAE_1057	ETAE_1058
Intergenic	sR103	CyaR_RyeE	chromosome	1157131	1157212	-	82	1522	263	305	246	708	ETAE_1064	ETAE_1065
Intergenic	sR104		chromosome	1192308	1192431	+	124	78	12	5	6	55	ETAE_1092	ETAE_1093
Intergenic	sR108		chromosome	1296694	1296783	+	90	43	24	2	4	13	ETAE_1192	ETAE_1193
Intergenic	sR111		chromosome	1375553	1375871	+	319	13026	5821	2961	3327	917	ETAE_1263	ETAE_1264
Intergenic	sR114		chromosome	1380363	1380545	-	183	733	232	62	108	331	ETAE_1267	ETAE_1268
Intergenic	sR115		chromosome	1398633	1398742	+	110	446	89	47	35	275	ETAE_1289	ETAE_1290
Intergenic	sR120		chromosome	1450046	1450113	-	68	119	39	19	16	45	ETAE_1341	ETAE_1342
Intergenic	sR123		chromosome	1497318	1497426	-	109	75	23	4	13	35	ETAE_1387	ETAE_1388
Intergenic	sR124		chromosome	1505014	1505119	+	106	119	48	17	28	26	ETAE_1394	ETAE_1395
Intergenic	sR125		chromosome	1507336	1507443	+	108	70	34	7	18	11	ETAE_1396	ETAE_1397
Intergenic	sR126		chromosome	1540770	1540893	+	124	376	114	46	62	154	ETAE_1428	ETAE_1429
Intergenic	sR128		chromosome	1566443	1566570	+	128	956	129	77	60	690	ETAE_1452	ETAE_1453
Intergenic	sR138		chromosome	1646841	1646929	+	89	627	209	107	95	216	ETAE_1538	ETAE_1539
Intergenic	sR139		chromosome	1647728	1647837	+	110	68	10	8	18	32	ETAE_1539	ETAE_1540
Intergenic	sR143		chromosome	1657077	1657189	+	113	74	22	2	17	33	ETAE_1551	ETAE_1552
Intergenic	sR144		chromosome	1659970	1660105	-	136	45	16	3	7	19	ETAE_1552	ETAE_1553
Intergenic	sR145		chromosome	1661698	1661846	+	149	4401	517	527	603	2754	ETAE_1553	ETAE_1554
Intergenic	sR147		chromosome	1666649	1666780	-	132	63	0	2	0	61	ETAE_1559	ETAE_1560
Intergenic	sR154		chromosome	1682549	1682658	+	110	232	53	10	33	136	ETAE_1574	ETAE_1575
Intergenic	sR157		chromosome	1721931	1722024	-	94	78	11	5	6	56	ETAE_1614	ETAE_1615
Intergenic	sR158		chromosome	1725604	1725683	+	80	276	97	48	61	70	ETAE_1621	ETAE_1622
Intergenic	sR159		chromosome	1727249	1727334	+	86	388	105	28	131	124	ETAE_1624	ETAE_1625
Intergenic	sR162		chromosome	1785442	1785564	+	123	56	30	4	8	14	ETAE_1675	ETAE_1676
Intergenic	sR163		chromosome	1785586	1785740	+	155	242	78	26	27	111	ETAE_1675	ETAE_1676
Intergenic	sR165		chromosome	1800548	1800623	+	76	59	36	6	7	10	ETAE_1693	ETAE_1694
Intergenic	sR166		chromosome	1809891	1809992	+	102	134	45	31	27	31	ETAE_1702	ETAE_1703
Intergenic	sR168		chromosome	1825386	1825475	+	90	2502	1032	255	414	801	ETAE_1715	ETAE_1716
Intergenic	sR169		chromosome	1834059	1834162	-	104	44	20	9	13	2	ETAE_1724	ETAE_1725
Intergenic	sR171		chromosome	1872955	1873074	+	120	134	30	10	10	84	ETAE_1762	ETAE_1763
Intergenic	sR172	frnS	chromosome	1894171	1894296	-	126	234	45	34	39	116	ETAE_1781	ETAE_1782
Intergenic	sR173		chromosome	1903237	1903362	+	126	79	18	14	11	36	ETAE_1789	ETAE_1790
Intergenic	sR174	Phe_leader	chromosome	1924604	1924705	-	102	108	29	9	12	58	ETAE_1811	ETAE_1812
Intergenic	sR176		chromosome	1931484	1931688	+	205	57587	24196	6566	16981	9844	ETAE_1818	ETAE_1819
Intergenic	sR177		chromosome	1931838	1932041	-	204	206	99	43	9	55	ETAE_1819	ETAE_1820
Antisense	sR179		chromosome	1941298	1941419	-	122	49	11	10	16	12	ETAE_1829	ETAE_1830
Intergenic	sR183		chromosome	2011749	2011817	-	69	574	187	96	115	176	ETAE_1911	ETAE_1912
Intergenic	sR185		chromosome	2012393	2012544	-	152	114	6	0	6	102	ETAE_1911	ETAE_1912
Intergenic	sR188		chromosome	2136700	2136777	-	78	71	40	7	11	13	ETAE_2021	ETAE_2022
Intergenic	sR191		chromosome	2155456	2155638	+	183	3618	964	834	897	923	ETAE_2042	ETAE_t056
Intergenic	sR193		chromosome	2156053	2156249	+	197	5841	1685	1479	1527	1150	ETAE_2042	ETAE_t056
Intergenic	sR194		chromosome	2162107	2162191	+	85	97	14	8	13	62	ETAE_2048	ETAE_2049
Intergenic	sR198		chromosome	2174756	2174847	+	92	4699	1437	458	772	2032	ETAE_2060	ETAE_2061
Intergenic	sR200		chromosome	2213630	2213830	-	201	151	40	18	20	73	ETAE_2097	ETAE_2098
Intergenic	sR202		chromosome	2218423	2218532	-	110	2151	928	439	369	415	ETAE_2104	ETAE_2105
Intergenic	sR205		chromosome	2248357	2248522	+	166	1129	176	138	250	565	ETAE_2135	ETAE_2136
Intergenic	sR209		chromosome	2250403	2250532	-	130	603	152	88	166	197	ETAE_2138	ETAE_2139
Intergenic	sR210		chromosome	2265857	2265973	-	117	71	6	6	2	57	ETAE_2157	ETAE_2158
Intergenic	sR212		chromosome	2280944	2281104	-	161	408	85	59	82	182	ETAE_2170	ETAE_2171
Intergenic	sR214		chromosome	2303127	2303313	+	187	11422	3158	586	1045	6633	ETAE_2188	ETAE_2189
Intergenic	sR215		chromosome	2319106	2319245	-	140	46	10	2	6	28	ETAE_2200	ETAE_2201
Intergenic	sR216		chromosome	2328624	2328699	+	76	42	6	6	16	14	ETAE_2208	ETAE_2209
Intergenic	sR223	RybB	chromosome	2363800	2363942	+	143	3039	407	281	231	2120	ETAE_2243	ETAE_2244
Intergenic	sR225		chromosome	2384030	2384160	-	131	78	24	8	2	44	ETAE_2266	ETAE_2265
Intergenic	sR226		chromosome	2388576	2388682	-	107	229	71	38	22	98	ETAE_2270	ETAE_2271
Intergenic	sR228		chromosome	2423231	2423335	-	105	285	85	49	27	124	ETAE_2303	ETAE_2304
Intergenic	sR230		chromosome	2429672	2429786	-	115	2147	240	245	384	1278	ETAE_2311	ETAE_2312
Intergenic	sR231		chromosome	2437927	2437996	-	70	76	52	4	6	14	ETAE_2319	ETAE_t059
Antisense	sR233		chromosome	2443677	2443809	+	133	1888	944	413	334	197	ETAE_2326	ETAE_2327
Intergenic	sR234		chromosome	2445060	2445175	-	116	815	109	78	137	491	ETAE_2327	ETAE_2328
Intergenic	sR236		chromosome	2471563	2471736	-	174	485	83	52	142	208	ETAE_2347	ETAE_2348
Intergenic	sR237		chromosome	2471776	2471879	-	104	345	141	33	53	118	ETAE_2347	ETAE_2348
Intergenic	sR240		chromosome	2513782	2513926	-	145	1206	249	142	160	655	ETAE_2385	ETAE_2386
Intergenic	sR241		chromosome	2514105	2514245	+	141	539	65	42	49	383	ETAE_2385	ETAE_2386
Intergenic	sR243		chromosome	2525264	2525360	+	97	50	12	9	11	18	ETAE_2396	ETAE_2397
Intergenic	sR248		chromosome	2554151	2554299	-	149	101	26	10	9	56	ETAE_2426	ETAE_2427
Intergenic	sR259		chromosome	2640635	2640692	+	58	44	11	2	7	24	ETAE_2506	ETAE_2508
Intergenic	sR269		chromosome	2709654	2709783	-	130	101	13	19	10	59	ETAE_2580	ETAE_2581
Intergenic	sR272		chromosome	2720329	2720522	+	194	46	6	10	6	24	ETAE_2588	ETAE_2589
Intergenic	sR274		chromosome	2724498	2724628	+	131	8592	2554	910	1541	3587	ETAE_2592	ETAE_2593
Intergenic	sR276		chromosome	2726222	2726352	-	131	117	27	7	11	72	ETAE_2594	ETAE_2595
Intergenic	sR281		chromosome	2754318	2754394	+	77	731	111	24	40	556	ETAE_2616	ETAE_2617
Intergenic	sR285		chromosome	2776371	2776478	+	108	402	84	53	63	202	ETAE_2637	ETAE_2638
Intergenic	sR286		chromosome	2810910	2811067	-	158	141	60	23	19	39	ETAE_2672	ETAE_2673
Intergenic	sR290		chromosome	2884615	2884695	+	81	99	31	13	33	22	ETAE_2745	ETAE_2747
Intergenic	sR297		chromosome	2915052	2915203	-	152	57	4	5	11	37	ETAE_2777	ETAE_2778
Intergenic	sR300		chromosome	2959255	2959366	+	112	46	0	5	0	41	ETAE_2821	ETAE_2822
Intergenic	sR301		chromosome	2963952	2964070	+	119	345	124	46	48	127	ETAE_2826	ETAE_2827
Intergenic	sR302		chromosome	2971997	2972109	+	113	163	39	19	13	92	ETAE_r012	ETAE_2829
Intergenic	sR304	micA	chromosome	2998158	2998238	+	81	27	0	2	2	23	ETAE_2854	ETAE_2855
Intergenic	sR305		chromosome	3001075	3001184	-	110	49	5	2	2	40	ETAE_2857	ETAE_t079
Intergenic	sR314		chromosome	3108431	3108533	+	103	54	10	4	4	36	ETAE_2946	ETAE_2947
Intergenic	sR315	6S / SsrS RNA	chromosome	3108965	3109175	+	211	5284	1226	1141	1880	1037	ETAE_2947	ETAE_2948
Intergenic	sR318		chromosome	3136981	3137078	-	98	25237	10035	4515	6897	3790	ETAE_2974	ETAE_2975
Intergenic	sR325		chromosome	3236149	3236233	+	85	43	18	3	6	16	ETAE_3073	ETAE_3074
Intergenic	sR328		chromosome	3244538	3244667	+	130	66	21	4	10	31	ETAE_3081	ETAE_3082
Intergenic	sR331		chromosome	3260062	3260172	+	111	54	11	5	4	34	ETAE_3097	ETAE_3098
Intergenic	sR335		chromosome	3278726	3278844	-	119	1013	203	123	110	577	ETAE_3112	ETAE_3113
Intergenic	sR341		chromosome	3415456	3415577	-	122	54	6	10	5	33	ETAE_3245	ETAE_3246
Intergenic	sR344		chromosome	3455793	3455876	+	84	168	28	6	11	123	ETAE_3282	ETAE_3283
Intergenic	sR346		chromosome	3475786	3475906	-	121	151	23	7	20	101	ETAE_3303	ETAE_3304
Intergenic	sR349		chromosome	3481107	3481215	+	109	242	44	36	72	90	ETAE_3305	ETAE_3306
Intergenic	sR355	RyhB	chromosome	3526536	3526641	-	106	260	33	41	63	123	ETAE_3345	ETAE_3346
Intergenic	sR356		chromosome	3526835	3527070	+	236	3258	769	417	645	1427	ETAE_3345	ETAE_3346
Intergenic	sR358		chromosome	3533178	3533264	-	87	211	49	19	22	121	ETAE_3348	ETAE_3349
Intergenic	sR362		chromosome	3557970	3558062	-	93	568	193	57	47	271	ETAE_3372	ETAE_3373
Intergenic	sR365		chromosome	3598204	3598312	-	109	7103	1441	282	487	4893	ETAE_3402	ETAE_3403
Intergenic	sR368		chromosome	3622648	3622734	+	87	141	65	10	22	44	ETAE_3433	ETAE_3434
Intergenic	sR370		chromosome	3627922	3627991	+	70	54	0	0	2	52	ETAE_3438	ETAE_3439
Intergenic	sR371		chromosome	3629112	3629222	-	111	57	20	0	0	37	ETAE_3440	ETAE_3441
Intergenic	sR372		chromosome	3658169	3658252	-	84	430	22	40	34	334	ETAE_r021	ETAE_3466
Intergenic	sR373		chromosome	3664775	3664885	+	111	55	4	0	2	49	ETAE_3471	ETAE_3472
Intergenic	sR375		chromosome	3689034	3689109	-	76	142	41	14	12	75	ETAE_3492	ETAE_3493
Intergenic	sR378	csrC	chromosome	3697846	3697982	-	137	47	19	10	10	8	ETAE_3500	ETAE_3501
Intergenic	sR380	spf/Spot_42	chromosome	3699277	3699424	-	148	1362	409	124	139	690	ETAE_3501	ETAE_3502
Intergenic	sR382		chromosome	3731330	3731445	+	116	76	23	7	3	43	ETAE_3525	ETAE_3526
a, sRNAs which could be annotated by Rfam or sRNAMap database were named as it is
