# Supplementary material for: Global discovery of small RNAs in the fish pathogen Edwardsiella piscicida: key regulator of adversity and pathogenicity
Source: Vet Res. 2018 Dec 11;49:120. doi: 10.1186/s13567-018-0613-z (PMC6288947; doi:10.1186/s13567-018-0613-z)
Supplement: Supplementary file 4 — Additional file 4. Predicted DEsRNA target genes. [file 13567_2018_613_MOESM4_ESM.xlsx]

## Sheet: Ac.GeneDiffExp
Additional file 4 Differentially expressed mRNAs
Gene ID	Gene length	Con-Expression	Ac-Expression	Con-RPKM	Ac-RPKM	Log2 Ratio Ac/Con)	Up or Down-Regulation (Ac/Con)	P-value	FDR	Gene Name	Product
ETAE_0424	144	0	9	0	9.02944	13.1404	Up	0.00145978	0.00386761	ETAE_0424	hypothetical protein;
ETAE_1243	183	0	11	0	8.68405	13.0842	Up	0.0003443	0.00104462	ETAE_1243	hypothetical protein;
ETAE_1821	510	188	1807	50.2849	511.881	3.34761	Up	0	0	ETAE_1821	DNA starvation/stationary phase protection protein Dps;
ETAE_1743	186	1	9	0.733393	6.99053	3.25274	Up	0.0089681	0.019886	ETAE_1743	hypothetical protein;
ETAE_1885	180	3	15	2.27352	12.0392	2.40475	Up	0.00299256	0.0074342	ETAE_1885	hypothetical protein;
ETAE_2072	249	171	832	93.6799	482.73	2.36541	Up	1.79548e-113	1.19206e-111	ETAE_2072	DNA damage-inducible protein I;
ETAE_1269	432	506	2145	159.778	717.339	2.16659	Up	6.23786e-260	1.00578e-257	sulA	SOS cell division inhibitor;
ETAE_2291	1473	80	329	7.40861	32.2681	2.12283	Up	2.40734e-40	5.03164e-39	ETAE_2291	D-mannonate oxidoreductase;
ETAE_1368	1548	794	3253	69.9679	303.594	2.11738	Up	0	0	ETAE_1368	catalase B;
ETAE_2976	504	116	461	31.3962	132.145	2.07346	Up	2.98936e-54	7.97006e-53	ETAE_2976	hypothetical protein;
ETAE_2737	1662	2114	8071	173.51	701.58	2.01559	Up	0	0	recN	recombination and repair protein;
ETAE_1833	312	90	338	39.3493	156.51	1.99185	Up	3.03314e-38	5.93654e-37	ETAE_1833	hypothetical protein;
ETAE_2546	273	53	188	26.4827	99.4892	1.90949	Up	7.61684e-21	8.95508e-20	ETAE_2546	hypothetical protein;
ETAE_2975	1302	290	1006	30.3834	111.627	1.87732	Up	3.92932e-102	2.29391e-100	ETAE_2975	hypothetical protein;
ETAE_0035	792	1671	5686	287.807	1037.2	1.84952	Up	0	0	ETAE_0035	Zn peptidase;
ETAE_0788	1059	357	1199	45.9856	163.57	1.83065	Up	2.55594e-117	1.803e-115	dinB	DNA polymerase IV;
ETAE_2977	987	593	1847	81.9572	270.352	1.7219	Up	4.01276e-165	3.67222e-163	ETAE_2977	dicarboxylate-binding periplasmic protein;
ETAE_1305	213	18	55	11.5277	37.3047	1.69425	Up	3.5308e-06	1.47052e-05	cspH	cold shock protein;
ETAE_2860	441	389	1182	120.326	387.222	1.68621	Up	2.65254e-103	1.5757e-101	ETAE_2860	regulatory protein RecX;
ETAE_0437	1479	315	934	29.0531	91.2346	1.65089	Up	1.26618e-79	6.39895e-78	uxaB	altronate oxidoreductase;
ETAE_0034	276	2053	5899	1014.68	3087.81	1.60556	Up	0	0	ETAE_0034	iron-dependent peroxidase;
ETAE_1846	174	7	20	5.4878	16.6059	1.59739	Up	0.00811888	0.0182661	ETAE_1846	hypothetical protein;
ETAE_1120	621	29	82	6.37024	19.0767	1.58239	Up	6.49108e-08	3.35043e-07	napC	cytochrome c-type protein;
ETAE_2861	1062	5253	14600	674.734	1986.14	1.55757	Up	0	0	recA	recombinase A;
ETAE_0438	1491	384	1029	35.132	99.7053	1.50488	Up	1.08166e-76	5.15843e-75	uxaA	altronate hydrolase;
ETAE_1710	1278	231	619	24.6565	69.9746	1.50487	Up	7.77846e-47	1.84181e-45	ETAE_1710	major facilitator superfamily protein;
ETAE_0413	1317	1747	4518	180.949	495.611	1.45362	Up	0	0	ETAE_0413	transmembrane transport protein;
ETAE_2269	756	41	105	7.39795	20.0654	1.43951	Up	1.14127e-08	6.41917e-08	ETAE_2269	beta 1,4-galactosyltransferase;
ETAE_1519	141	28	68	27.0887	69.674	1.36293	Up	1.08962e-05	4.24076e-05	ETAE_1519	hypothetical protein;
ETAE_2327	1323	487	1178	50.2133	128.637	1.35717	Up	3.76834e-75	1.70128e-73	rhlE	ATP-dependent RNA helicase;
ETAE_1443	1011	398	950	53.7009	135.754	1.33798	Up	1.13241e-59	3.79637e-58	znuA	high-affinity zinc transporter periplasmic protein;
ETAE_0434	768	563	1302	99.9993	244.923	1.29234	Up	5.80206e-77	2.80654e-75	exuR	DNA-binding transcriptional repressor ExuR;
ETAE_2289	1191	441	1012	50.5099	122.758	1.28118	Up	1.94058e-59	6.44197e-58	uxuA	mannonate dehydratase;
ETAE_1303	216	167	380	105.466	254.162	1.26897	Up	4.94612e-23	6.3922e-22	cspA	major cold shock protein;
ETAE_3070	1326	1682	3763	173.034	409.988	1.24452	Up	2.31504e-206	2.61291e-204	ETAE_3070	type I restriction modification DNA specificity domain protein;
ETAE_2296	288	215	474	101.835	237.775	1.22337	Up	7.6464e-27	1.15584e-25	ETAE_2296	hypothetical protein;
ETAE_1198	1122	520	1133	63.2208	145.887	1.20638	Up	1.66993e-60	5.82926e-59	ETAE_1198	glycosyltransferase;
ETAE_2513	240	451	979	256.339	589.321	1.201	Up	3.6676e-52	9.40795e-51	ETAE_2513	hypothetical protein;
ETAE_0852	309	674	1439	297.544	672.795	1.17707	Up	1.70782e-73	7.50999e-72	ETAE_0852	hypothetical protein;
ETAE_1980	450	16	34	4.85017	10.9156	1.17028	Up	0.00600516	0.0139461	ETAE_1980	hypothetical protein;
ETAE_2468	141	28	59	27.0887	60.4524	1.15811	Up	0.000312768	0.000957534	ETAE_2468	hypothetical protein;
ETAE_3184	2832	1981	4138	95.4203	211.095	1.14552	Up	5.7642e-199	6.29599e-197	ETAE_3184	excinuclease ABC subunit A;
ETAE_1603	645	461	944	97.4969	211.443	1.11684	Up	5.10702e-45	1.16056e-43	ETAE_1603	hypothetical protein;
ETAE_1124	453	110	224	33.1241	71.4382	1.10881	Up	9.72254e-12	6.78774e-11	ETAE_1124	hypothetical protein;
ETAE_0414	1317	2329	4742	241.231	520.183	1.1086	Up	4.36034e-216	5.09107e-214	ETAE_0414	hypothetical protein;
ETAE_0439	522	50	101	13.0662	27.9532	1.09717	Up	6.00928e-06	2.4252e-05	ETAE_0439	hypothetical protein;
ETAE_2486	153	24	48	21.3978	45.3242	1.08282	Up	0.00209828	0.00535401	ETAE_2486	hypothetical protein;
ETAE_2748	816	36	72	6.01813	12.7474	1.08282	Up	0.000159465	0.000512286	ETAE_2748	cobyrinic acid ac-diamide synthase;
ETAE_3152	297	74	147	33.9879	71.5058	1.07304	Up	7.96198e-08	4.04794e-07	ETAE_3152	DNA-binding protein Fis;
ETAE_2962	915	4058	7947	604.979	1254.77	1.05246	Up	0	0	speB	agmatinase;
ETAE_1544	297	669	1309	307.269	636.742	1.05121	Up	4.0873e-56	1.17285e-54	ETAE_1544	hypothetical protein;
ETAE_1612	600	104	202	23.6446	48.6386	1.04059	Up	8.24136e-10	5.0553e-09	ETAE_1612	hypothetical protein;
ETAE_1439	609	549	1043	122.972	247.427	1.00868	Up	3.20124e-42	6.90408e-41	ruvA	holliday junction resolvasome, DNA-binding subunit;
ETAE_1199	1119	1122	2128	136.777	274.74	1.00624	Up	5.93442e-84	3.13968e-82	ETAE_1199	group 1 glycosyl transferase;
ETAE_2051	642	81	153	17.2107	34.43	1.00036	Up	2.3368e-07	1.13358e-06	ETAE_2051	ribosomal large subunit pseudouridine synthase;
ETAE_2228	2454	227	107	12.6183	6.29926	-1.00226	Down	1.00418e-09	6.08259e-09	yehB	outer membrane protein;
ETAE_3358	1497	102	48	9.29454	4.63234	-1.00464	Down	4.27686e-05	0.000150378	ETAE_3358	ABC transporter ATP-binding protein;
ETAE_1780	312	43	20	18.8002	9.26096	-1.02152	Down	0.007456	0.0168983	ETAE_1780	hypothetical protein;
ETAE_2554	1047	43	20	5.60236	2.75971	-1.02152	Down	0.007456	0.016887	bioB	biotin synthase;
ETAE_0878	2058	334	155	22.1386	10.881	-1.02476	Down	4.29366e-14	3.50321e-13	esaV	type III secretion protein, HrcV family;
ETAE_3023	1815	166	77	12.4762	6.12907	-1.02543	Down	1.04456e-07	5.25537e-07	uidA	beta-D-glucuronidase;
ETAE_2142	1719	74	34	5.87226	2.85748	-1.03917	Down	0.000347724	0.00105312	fliF	flagellar biosynthesis/type III secretory pathway lipoprotein;
ETAE_1158	156	480	220	419.726	203.741	-1.04271	Down	4.03998e-20	4.54464e-19	ETAE_1158	hypothetical protein;
ETAE_3290	1065	70	32	8.96599	4.34091	-1.04646	Down	0.000469706	0.00138058	yjfR	L-ascorbate 6-phosphate lactonase;
ETAE_3296	873	66	30	10.3129	4.96464	-1.05468	Down	0.00063467	0.00180588	sgaU	L-xylulose 5-phosphate 3-epimerase;
ETAE_0920	1302	89	40	9.32457	4.43843	-1.07099	Down	5.70168e-05	0.000196398	ducA	anaerobic C4-dicarboxylate transporter DcuA;
ETAE_2893	1902	74	33	5.30727	2.50659	-1.08224	Down	0.000218084	0.000686914	hycC	formate hydrogenlyase subunit 3;
ETAE_2553	981	63	28	8.76034	4.12353	-1.08711	Down	0.000626996	0.00179006	bioF2	7-keto-8-aminopelargonate synthetase;
ETAE_2980	1257	52	23	5.6431	2.64346	-1.09406	Down	0.00182294	0.00472988	ETAE_2980	anaerobic c4-dicarboxylate antiporter;
ETAE_0298	2550	134	59	7.16827	3.34266	-1.10063	Down	4.2252e-07	1.9706e-06	torA	trimethylamine-N-oxide reductase TorA;
ETAE_1056	1374	98	43	9.72946	4.52129	-1.10563	Down	1.45175e-05	5.48619e-05	dcuD	cryptic C4-dicarboxylate transporter;
ETAE_0679	483	60	26	16.9455	7.77691	-1.12363	Down	0.000612614	0.00175195	agaV	PTS system, N-acetylgalactosamine-specific IIB;
ETAE_1920	957	60	26	8.55242	3.92502	-1.12363	Down	0.000612614	0.00175343	ETAE_1920	hypothetical protein;
ETAE_3057	1836	79	34	5.86954	2.67539	-1.1335	Down	7.2853e-05	0.000246434	ETAE_3057	bacteriophage P4 DNA primase;
ETAE_3026	444	56	24	17.205	7.80924	-1.13957	Down	0.000821708	0.00228245	sgcA	phosphotransferase enzyme II, A component SgcA;
ETAE_3035	1119	35	15	4.26666	1.93661	-1.13957	Down	0.00852234	0.0190096	ETAE_3035	hypothetical protein;
ETAE_0086	1521	106	44	9.50662	4.17931	-1.18567	Down	1.83848e-06	7.95032e-06	ETAE_0086	ATPase;
ETAE_0921	720	41	17	7.76785	3.41112	-1.18727	Down	0.00320164	0.00788992	ETAE_0921	aspartate racemase;
ETAE_0291	1305	39	16	4.07665	1.77129	-1.20258	Down	0.00370448	0.00900457	fucP	L-fucose permease;
ETAE_1578	813	47	19	7.886	3.37632	-1.22384	Down	0.00120617	0.00325426	ETAE_1578	inner membrane transport protein;
ETAE_2775	612	161	65	35.8859	15.3441	-1.22573	Down	1.4914e-09	8.87499e-09	ETAE_2775	hypothetical protein;
ETAE_0416	996	72	29	9.86104	4.20648	-1.22912	Down	5.44512e-05	0.000188712	yhbU	collagenase;
ETAE_0299	1158	50	20	5.88994	2.49518	-1.23911	Down	0.000741084	0.00208069	torC	nitrate/TMAO reductase, membrane-bound tetraheme cytochrome c subunit;
ETAE_1971	1743	38	15	2.97396	1.2433	-1.25822	Down	0.00300644	0.00745773	ETAE_1971	siderophore biosynthesis protein;
ETAE_1716	537	75	29	19.0518	7.80197	-1.28802	Down	1.92766e-05	7.15687e-05	bglG1	transcriptional antiterminator;
ETAE_0254	1455	145	56	13.5942	5.5604	-1.28973	Down	2.41028e-09	1.42181e-08	ETAE_0254	tartrate:succinate antiporter;
ETAE_3034	2253	111	42	6.72065	2.6932	-1.31928	Down	1.11182e-07	5.56898e-07	ETAE_3034	invasin;
ETAE_3372	594	4234	1602	972.331	389.634	-1.31933	Down	8.17666e-238	1.02541e-235	ETAE_3372	hypothetical protein;
ETAE_3052	759	40	15	7.18899	2.85516	-1.33222	Down	0.00145486	0.00385759	ETAE_3052	transposase;
ETAE_1800	1002	32	12	4.35644	1.73019	-1.33222	Down	0.00453562	0.0107697	hemU	hemin transport system permease;
ETAE_3295	657	54	20	11.2119	4.3979	-1.35014	Down	0.000177217	0.000565024	ulaD	3-keto-L-gulonate-6-phosphate decarboxylase;
ETAE_0906	1275	30	11	3.20967	1.24642	-1.36464	Down	0.00517516	0.0121773	ETAE_0906	extracellular solute-binding protein;
ETAE_3274	786	33	12	5.72718	2.20566	-1.37661	Down	0.00311158	0.00769037	ydhU	hypothetical protein;
ETAE_2195	693	86	31	16.9284	6.46263	-1.38925	Down	1.21622e-06	5.36215e-06	dmsA2	anaerobic dimethyl sulfoxide reductase subunit A;
ETAE_1227	699	39	14	7.61092	2.89355	-1.39523	Down	0.00113508	0.0030747	flgD	flagellar basal body rod modification protein;
ETAE_2154	789	42	15	7.26143	2.7466	-1.40261	Down	0.00068811	0.00194486	fliR	flagellar biosynthesis pathway protein FliR;
ETAE_1718	1479	65	23	5.99508	2.24668	-1.41599	Down	1.93971e-05	7.19372e-05	ETAE_1718	beta-glucoside-specific PTS system components IIABC;
ETAE_2694	294	50749	17588	23546.7	8642.71	-1.44597	Down	0	0	ETAE_2694	hypothetical protein;
ETAE_3320	885	29	10	4.46997	1.63244	-1.45323	Down	0.00397578	0.00958149	ugpA	glycerol-3-phosphate transporter permease;
ETAE_1533	1017	29	10	3.88979	1.42056	-1.45323	Down	0.00397578	0.00958831	trpD	bifunctional indole-3-glycerol phosphate synthase/phosphoribosylanthranilate isomerase;
ETAE_1967	798	32	11	5.47012	1.99145	-1.45775	Down	0.00238532	0.00603188	ETAE_1967	HpcH/HpaI aldolase;
ETAE_2792	942	91	31	13.1777	4.75435	-1.47078	Down	1.86824e-07	9.18121e-07	nrfD	nitrite reductase complex component;
ETAE_2251	732	30	10	5.59062	1.97365	-1.50214	Down	0.002668	0.00668184	ETAE_2251	chaperone protein PapD;
ETAE_0879	381	61	20	21.8401	7.58378	-1.52599	Down	1.23011e-05	4.75472e-05	esaM	type III secretion apparatus protein;
ETAE_1338	810	59	19	9.93611	3.38883	-1.5519	Down	1.35024e-05	5.14277e-05	motA	flagellar motor protein;
ETAE_0812	561	47	15	11.4284	3.86286	-1.56488	Down	9.67694e-05	0.000320294	ETAE_0812	hypothetical protein;
ETAE_0971	1425	66	21	6.31799	2.12905	-1.56926	Down	3.4071e-06	1.42601e-05	ETAE_0971	amino acid transporter;
ETAE_1053	1365	148	47	14.7904	4.97446	-1.57205	Down	2.6319e-12	1.92892e-11	purB1	adenylosuccinate lyase;
ETAE_0966	720	47	14	8.90461	2.80916	-1.66441	Down	4.60748e-05	0.000161167	ETAE_0966	hypothetical protein;
ETAE_2922	603	58	17	13.1208	4.07298	-1.6877	Down	4.61972e-06	1.89146e-05	ETAE_2922	hypothetical protein;
ETAE_2215	1656	69	20	5.68379	1.74482	-1.70378	Down	4.70136e-07	2.18066e-06	ETAE_2215	hydroxylamine reductase;
ETAE_1355	1278	59	17	6.29754	1.92176	-1.71236	Down	3.02984e-06	1.27283e-05	ETAE_1355	anaerobic c4-dicarboxylate antiporter;
ETAE_0213	1110	49	14	6.02175	1.82216	-1.72454	Down	1.97562e-05	7.31886e-05	malK	maltose/maltodextrin transporter ATP-binding protein;
ETAE_2119	660	39	11	8.06065	2.40785	-1.74315	Down	0.000130956	0.000427185	pcaI	3-oxoadipate CoA-transferase subunit A;
ETAE_3406	123	18	5	19.9626	5.8728	-1.76518	Down	0.00994758	0.021801	ETAE_3406	hypothetical protein;
ETAE_1535	1575	33	9	2.85814	0.825548	-1.79165	Down	0.00034898	0.00105504	trpE	anthranilate synthase component I;
ETAE_2895	1701	123	33	9.86394	2.80279	-1.8153	Down	1.73135e-12	1.29127e-11	hycE	hydrogenase 3 large subunit;
ETAE_0297	684	34	9	6.78067	1.90093	-1.83472	Down	0.0002236	0.000701677	torD1	chaperone protein TorD;
ETAE_0821	1764	70	18	5.41314	1.47419	-1.87654	Down	5.83172e-08	3.02856e-07	ETAE_0821	ShlB/FhaC/HecB family hemolysin secretion/activation protein;
ETAE_0040	939	36	9	5.22982	1.38471	-1.91718	Down	9.0403e-05	0.000300988	ETAE_0040	hypothetical protein;
ETAE_0047	423	20	5	6.4497	1.70769	-1.91718	Down	0.0039647	0.00956841	ETAE_0047	hypothetical protein;
ETAE_0317	1101	45	11	5.57538	1.4434	-1.9496	Down	8.98382e-06	3.55365e-05	ETAE_0317	hypothetical protein;
ETAE_1795	633	25	6	5.38748	1.36939	-1.97607	Down	0.000951678	0.00260922	ETAE_1795	hypothetical protein;
ETAE_0785	1452	72	17	6.76418	1.69146	-1.99964	Down	9.52644e-09	5.4031e-08	gadC	glutamate/gamma-aminobutyrate antiporter;
ETAE_2152	741	30	7	5.52271	1.36477	-2.01672	Down	0.00023118	0.000720125	fliP	flagellar biosynthesis pathway protein FliP;
ETAE_2117	1239	52	12	5.72508	1.39923	-2.03266	Down	8.94072e-07	4.03644e-06	ETAE_2117	citrate transporter;
ETAE_1982	504	26	6	7.03708	1.71989	-2.03266	Down	0.000592588	0.00170187	leuD2	3-isopropylmalate dehydratase small subunit;
ETAE_0965	684	44	10	8.77498	2.11215	-2.05468	Down	5.57678e-06	2.26143e-05	ETAE_0965	hypothetical protein;
ETAE_0653	1323	31	7	3.19633	0.764397	-2.06402	Down	0.000143751	0.000468019	pulE	type II secretory pathway ATPase PulE;
ETAE_1254	738	36	8	6.6542	1.56608	-2.08711	Down	3.5199e-05	0.000125987	hdaD	HUS-associated diffuse adherence;
ETAE_3004	1167	18	4	2.10403	0.495188	-2.08711	Down	0.0040114	0.00963305	ETAE_3004	ornithine decarboxylase;
ETAE_2075	600	18	4	4.09233	0.96314	-2.08711	Down	0.0040114	0.00963989	ETAE_2075	LuxR-family regulatory protein;
ETAE_0758	1482	75	16	6.90339	1.55974	-2.146	Down	8.74946e-10	5.34759e-09	ETAE_0758	hypothetical protein;
ETAE_0898	636	19	4	4.07517	0.908623	-2.16511	Down	0.00244924	0.00617508	ETAE_0898	hypothetical protein;
ETAE_1970	1179	19	4	2.19831	0.490148	-2.16511	Down	0.00244924	0.00617968	yceE	transporter;
ETAE_3423	363	25	5	9.3947	1.98996	-2.23911	Down	0.000350918	0.00105995	ETAE_3423	hypothetical protein;
ETAE_2014	1323	31	6	3.19633	0.655197	-2.28641	Down	5.1155e-05	0.0001782	atoE	short chain fatty acids transporter;
ETAE_1626	339	16	3	6.43828	1.2785	-2.33222	Down	0.00385882	0.00933283	ETAE_1626	hypothetical protein;
ETAE_1968	1134	32	6	3.84934	0.764397	-2.33222	Down	3.08998e-05	0.000111661	ETAE_1968	hypothetical protein;
ETAE_2892	615	32	6	7.09781	1.40947	-2.33222	Down	3.08998e-05	0.000111781	hycB	hydrogenase-3, iron-sulfur subunit (part of FHL complex);
ETAE_2027	783	27	5	4.70383	0.922548	-2.35014	Down	0.00012777	0.000417192	ETAE_2027	hypothetical protein;
ETAE_2220	891	23	4	3.52127	0.648579	-2.44074	Down	0.000319108	0.000974301	ETAE_2220	hypothetical protein;
ETAE_0858	252	13	2	7.03708	1.1466	-2.61762	Down	0.00590696	0.0137369	esaI	type III secretion apparatus;
ETAE_0163	138	20	3	19.7697	3.14067	-2.65415	Down	0.000463908	0.00136591	ETAE_0163	hypothetical protein;
ETAE_0907	1098	27	4	3.35437	0.526306	-2.67207	Down	3.82636e-05	0.00013595	ETAE_0907	ABC-type sugar transport system;
ETAE_0860	222	15	2	9.21696	1.30154	-2.82407	Down	0.00196019	0.00504731	esaG	type III secretion system needle protein;
ETAE_0054	318	16	2	6.86345	0.908623	-2.91718	Down	0.00111917	0.00303648	ETAE_0054	hypothetical protein;
ETAE_2151	396	18	2	6.2005	0.729651	-3.08711	Down	0.000359408	0.0010827	fliO	flagellar biogenesis protein;
ETAE_3282	120	10	1	11.3676	1.20392	-3.23911	Down	0.00845458	0.0188709	ETAE_3282	hypothetical protein;
ETAE_3425	618	10	1	2.2073	0.233772	-3.23911	Down	0.00845458	0.0188834	ETAE_3425	hypothetical protein;
ETAE_2016	558	13	1	3.17804	0.258909	-3.61762	Down	0.00141472	0.00377184	ETAE_2016	5-methylcytosine restriction system component;
ETAE_1961	174	16	1	12.5435	0.830293	-3.91718	Down	0.000228466	0.00071364	ETAE_1961	hypothetical protein;
ETAE_3179	132	7	0	7.23392	0	-12.8206	Down	0.00979678	0.0215123	ETAE_3179	hypothetical protein;
ETAE_3155	195	17	0	11.8922	0	-13.5377	Down	1.26955e-05	4.87934e-05	ETAE_3155	hypothetical protein;

## Sheet: Dp.GeneDiffExp
Additional file 4 Differentially expressed mRNAs
Gene ID	Gene length	Con-Expression	Dp-Expression	Con-RPKM	Dp-RPKM	Log2 Ratio Dp/Con)	Up or Down-Regulation (Dp/Con)	P-value	FDR	Gene name	Product
ETAE_0661	126	0	9	0	9.01143	13.1375	Up	0.00286456	0.00448538	ETAE_0661	hypothetical protein;
ETAE_1243	183	0	10	0	6.89399	12.7511	Up	0.00148819	0.00239439	ETAE_1243	hypothetical protein;
ETAE_0931	696	31	4229	6.07578	766.567	6.9792	Up	0	0	ETAE_0931	outer membrane protein;
ETAE_0520	876	71	7120	11.0561	1025.41	6.53521	Up	0	0	ETAE_0520	N-acetylmannosamine kinase;
ETAE_0521	708	93	7960	17.9184	1418.41	6.30669	Up	0	0	yhcJ	N-acetylmannosamine-6-phosphate 2-epimerase;
ETAE_0519	477	63	5050	18.0166	1335.66	6.21208	Up	0	0	ETAE_0519	hypothetical protein;
ETAE_0928	891	202	12345	30.926	1747.97	5.82072	Up	0	0	ETAE_0928	N-acetylneuraminate lyase;
ETAE_0932	1158	119	7118	14.0181	775.481	5.78973	Up	0	0	ETAE_0932	hypothetical protein;
ETAE_3516	420	39	1914	12.6667	574.929	5.50427	Up	0	0	rbsD	high-affinity D-ribose transport protein;
ETAE_3470	1134	387	14148	46.553	1574	5.07942	Up	0	0	ETAE_3470	porin Gram-negative type;
ETAE_0930	1482	116	3949	10.6772	336.171	4.97658	Up	0	0	ETAE_0930	sodium/glucose cotransporter;
ETAE_3002	141	2	59	1.93491	52.7904	4.76994	Up	7.81e-15	2.26e-14	ETAE_3002	hypothetical protein;
ETAE_3471	270	10	290	5.05226	135.505	4.74528	Up	3.43e-68	2.44e-67	ETAE_3471	hypothetical protein;
ETAE_3515	1506	360	8683	32.6082	727.389	4.47942	Up	0	0	rbsA	ATP-binding protein;
ETAE_0786	1713	165	3929	13.1394	289.365	4.46092	Up	0	0	gadB1	glutamate decarboxylase;
ETAE_3514	981	235	5294	32.6775	680.827	4.38092	Up	0	0	rbsC	ribose ABC transporter permease;
ETAE_3004	1167	18	331	2.10403	35.7832	4.08806	Up	9.36e-71	6.82e-70	ETAE_3004	ornithine decarboxylase;
ETAE_1115	267	10	175	5.10903	82.6892	4.01658	Up	1.32e-37	6.53e-37	ETAE_1115	NapD family protein;
ETAE_3006	2136	276	4799	17.6261	283.447	4.00729	Up	0	0	cadA3	lysine decarboxylase, inducible;
ETAE_3008	1218	42	687	4.70383	71.1592	3.91914	Up	7.68e-141	9.4e-140	yhjX	inner membrane protein;
ETAE_1540	774	277	4435	48.8189	722.894	3.88827	Up	0	0	ETAE_1540	amino acid ABC transporter substrate-binding protein;
ETAE_1120	621	29	442	6.37024	89.7951	3.81722	Up	2.14e-89	1.8e-88	napC	cytochrome c-type protein;
ETAE_1381	873	352	4816	55.0019	695.976	3.66148	Up	0	0	nanA	N-acetylneuraminate lyase;
ETAE_1928	966	52	669	7.34304	87.3717	3.57272	Up	1.44e-127	1.62e-126	uptG	cystathionine beta-lyase;
ETAE_1114	528	22	264	5.68379	63.08	3.47226	Up	4.34e-50	2.53e-49	napF	ferredoxin-type protein;
ETAE_1226	405	5	60	1.68409	18.6904	3.47226	Up	2.24e-12	5.94e-12	flgC	flagellar basal body rod protein;
ETAE_3003	1020	26	278	3.47714	34.3848	3.3058	Up	1.71e-50	1e-49	ETAE_3003	ornithine decarboxylase;
ETAE_1382	1491	306	3260	27.9958	275.843	3.30056	Up	0	0	nanT	sialic acid transporter;
ETAE_3511	1008	565	5963	76.4606	746.322	3.28701	Up	0	0	rbsR	transcriptional repressor;
ETAE_1737	297	24	251	11.0231	106.62	3.27388	Up	2.41e-45	1.34e-44	ETAE_1737	hypothetical protein;
ETAE_1986	918	305	3113	45.3218	427.817	3.23872	Up	0	0	ETAE_1986	hypothetical protein;
ETAE_2923	996	88	871	12.0524	110.327	3.19439	Up	5.35e-150	6.77e-149	ETAE_2923	hypothetical protein;
ETAE_0144	1809	120	1182	9.04883	82.4329	3.18742	Up	1.67e-202	2.76e-201	cstA1	carbon starvation protein;
ETAE_3346	2712	255	2286	12.8263	106.343	3.05155	Up	0	0	ETAE_3346	magnesium-translocating P-type ATPase;
ETAE_1118	870	74	657	11.6028	95.2726	3.03759	Up	2.9e-108	2.82e-107	napH	quinol dehydrogenase membrane component;
ETAE_3128	204	4	35	2.67473	21.6451	3.01658	Up	6.34e-07	1.31e-06	ETAE_3128	hypothetical protein;
ETAE_3512	930	1095	9519	160.613	1291.31	3.00717	Up	0	0	rbsK	ribokinase;
ETAE_2966	1428	456	3865	43.5598	341.463	2.97066	Up	0	0	ETAE_2966	sugar transporter;
ETAE_1119	453	46	380	13.8519	105.83	2.93359	Up	3.39e-61	2.23e-60	napB	diheme cytochrome c550;
ETAE_0259	1020	73	596	9.76275	73.717	2.91664	Up	1.68e-94	1.47e-93	speF2	ornithine decarboxylase isozyme;
ETAE_1116	2490	426	3438	23.3378	174.192	2.89994	Up	0	0	napA	periplasmic nitrate reductase, large subunit;
ETAE_0383	276	253	1981	125.043	905.518	2.85631	Up	2.32e-303	5.42e-302	ETAE_0383	hypothetical protein;
ETAE_1117	711	58	441	11.1278	78.2512	2.81395	Up	7.51e-68	5.3e-67	napG	quinol dehydrogenase periplasmic component;
ETAE_3005	1308	85	631	8.86463	60.8616	2.7794	Up	3.88e-95	3.43e-94	potE2	putrescine-ornithine antiporter;
ETAE_0902	738	122	891	22.5503	152.315	2.75584	Up	1.99e-132	2.3e-131	traT	conjugal transfer surface exclusion protein;
ETAE_2419	498	121	883	33.1441	223.693	2.7547	Up	3.38e-131	3.87e-130	ETAE_2419	acid shock protein;
ETAE_3469	726	2595	18750	487.585	3258.27	2.74038	Up	0	0	aphA	acid phosphatase/phosphotransferase;
ETAE_0852	309	674	4824	297.544	1969.57	2.7267	Up	0	0	ETAE_0852	hypothetical protein;
ETAE_3468	813	3858	27098	647.323	4205.02	2.69956	Up	0	0	ETAE_3468	hypothetical protein;
ETAE_0756	1332	60	421	6.14464	39.8749	2.69808	Up	4.53e-62	3.01e-61	cadB2	lysine/cadaverine transporter;
ETAE_2564	1017	120	825	16.0957	102.342	2.66865	Up	1.32e-118	1.38e-117	galE2	UDP-glucose 4-epimerase;
ETAE_0260	1167	84	564	9.81879	60.9719	2.63453	Up	1.66e-80	1.31e-79	speF	ornithine decarboxylase;
ETAE_2124	777	362	2361	63.5532	383.351	2.59263	Up	0	0	ETAE_2124	ABC transporter;
ETAE_2566	1158	295	1924	34.7507	209.613	2.59262	Up	1.52e-265	3.15e-264	galK	galactokinase;
ETAE_2215	1656	69	444	5.68379	33.8255	2.57319	Up	4.03e-62	2.7e-61	ETAE_2215	hydroxylamine reductase;
ETAE_2565	1044	157	980	20.5139	118.426	2.52931	Up	1.79e-132	2.08e-131	galT	galactose-1-phosphate uridylyltransferase;
ETAE_1895	519	3992	24314	1049.23	5910.32	2.4939	Up	0	0	ETAE_1895	hypothetical protein;
ETAE_3513	888	3569	21613	548.256	3070.6	2.4856	Up	0	0	rbsB	D-ribose periplasmic binding protein;
ETAE_1929	1143	157	938	18.7371	103.533	2.46612	Up	2.76e-123	2.96e-122	metB	cystathionine gamma-synthase;
ETAE_1162	888	131	771	20.1237	109.538	2.44446	Up	1.24e-100	1.15e-99	cdd	cytidine deaminase;
ETAE_3213	813	168	966	28.1883	149.902	2.41086	Up	1.37e-33	6.32e-33	ETAE_3213	hypothetical protein;
ETAE_2677	447	44	253	13.4275	71.406	2.41086	Up	1.21e-123	1.32e-122	ETAE_2677	hypothetical protein;
ETAE_1225	414	12	69	3.95394	21.0267	2.41086	Up	3.78e-10	9.17e-10	flgB	flagellar basal-body rod protein;
ETAE_1379	1569	44	249	3.82542	20.0216	2.38786	Up	9.93e-33	4.5e-32	nikA	nickel ABC transporter periplasmic nickel-binding protein;
ETAE_3152	297	74	399	33.9879	169.488	2.31809	Up	9.05e-50	5.27e-49	ETAE_3152	DNA-binding protein Fis;
ETAE_2965	123	3	16	3.3271	16.4111	2.30233	Up	0.0044468	0.00685523	ETAE_2965	hypothetical protein;
ETAE_1141	1185	1302	6941	149.879	738.968	2.30171	Up	0	0	nupC	nucleoside transport protein;
ETAE_2994	1542	1624	8559	143.665	700.262	2.28518	Up	0	0	appC	cytochrome oxidase subunit I;
ETAE_1383	870	148	772	23.2056	111.949	2.2703	Up	2.12e-92	1.8e-91	yhcI	N-acetylmannosamine kinase;
ETAE_3125	936	74	383	10.7846	51.6232	2.25904	Up	2.05e-46	1.15e-45	pyrB	aspartate carbamoyltransferase;
ETAE_2128	1254	596	2962	64.8333	297.995	2.20048	Up	0	0	ETAE_2128	flagellin domain-containing protein;
ETAE_2130	1251	541	2679	58.9915	270.17	2.19529	Up	2.89e-303	6.7e-302	ETAE_2130	flagellin associated protein;
ETAE_2993	1137	1134	5595	136.051	620.814	2.19001	Up	0	0	appB	cytochrome BD-II oxidase subunit II;
ETAE_0486	876	837	4115	130.338	592.635	2.18489	Up	0	0	deoC	deoxyribose-phosphate aldolase;
ETAE_2398	2124	864	4180	55.4892	248.281	2.16169	Up	0	0	pta	phosphotransacetylase;
ETAE_0261	1296	166	793	17.4724	77.1951	2.14343	Up	1.88e-88	1.56e-87	potE1	putrescine transport protein;
ETAE_2269	756	41	188	7.39795	31.3731	2.08433	Up	1.87e-21	6.57e-21	ETAE_2269	beta 1,4-galactosyltransferase;
ETAE_2964	1155	1016	4539	119.994	495.793	2.04677	Up	0	0	metK	S-adenosylmethionine synthetase;
ETAE_0757	2145	406	1798	25.8195	105.751	2.03414	Up	1.76e-185	2.7e-184	cadA2	lysine decarboxylase 1;
ETAE_1376	765	35	154	6.24103	25.3969	2.0248	Up	3.08e-17	9.62e-17	nikD	nickel transporter ATP-binding protein;
ETAE_2567	1053	288	1267	37.309	151.799	2.02457	Up	1.79e-130	2.02e-129	galM	aldose 1-epimerase;
ETAE_1963	423	26	110	8.3846	32.8076	1.96821	Up	2.68e-12	7.07e-12	ETAE_1963	entry exclusion protein 2;
ETAE_1603	645	461	1939	97.4969	379.262	1.95977	Up	1.93e-190	3.01e-189	ETAE_1603	hypothetical protein;
ETAE_1361	1470	187	777	17.353	66.6846	1.94217	Up	1.61e-76	1.22e-75	ETAE_1361	anaerobic C4-dicarboxylate transporter;
ETAE_1362	1149	142	587	16.8585	64.4525	1.93476	Up	6.06e-58	3.82e-57	ETAE_1362	isoaspartyl dipeptidase;
ETAE_1761	213	38	157	24.3362	92.9912	1.93399	Up	1.31e-16	4.04e-16	ETAE_1761	acetyltransferase;
ETAE_2845	819	101	404	16.8224	62.2328	1.88729	Up	3.94e-39	2e-38	ETAE_2845	hypothetical protein;
ETAE_0186	1590	394	1541	33.8025	122.272	1.85489	Up	4.27e-141	5.24e-140	purH	bifunctional phosphoribosylaminoimidazolecarboxamide formyltransferase/IMP cyclohydrolase;
ETAE_1962	885	203	792	31.2898	112.903	1.85131	Up	3.25e-73	2.4e-72	ETAE_1962	hypothetical protein;
ETAE_3160	426	28	109	8.96599	32.2804	1.84812	Up	2.48e-11	6.32e-11	ETAE_3160	LrgA family protein;
ETAE_3159	690	51	197	10.0826	36.0196	1.83692	Up	3.31e-19	1.09e-18	ETAE_3159	LrgB family protein;
ETAE_1519	141	28	106	27.0887	94.8437	1.80786	Up	9.01e-11	2.24e-10	ETAE_1519	hypothetical protein;
ETAE_3082	744	182	680	33.3694	115.308	1.78889	Up	2.7e-60	1.77e-59	ETAE_3082	hypothetical protein;
ETAE_1230	783	53	197	9.23344	31.7414	1.78143	Up	1.76e-18	5.69e-18	flgG	flagellar basal body rod protein;
ETAE_1590	297	9	33	4.13367	14.0178	1.76176	Up	0.000448474	0.000759784	ETAE_1590	hypothetical protein;
ETAE_2327	1323	487	1774	50.2133	169.167	1.75231	Up	4.39e-150	5.57e-149	rhlE	ATP-dependent RNA helicase;
ETAE_0185	1278	265	965	28.2855	95.2617	1.75183	Up	1.87e-82	1.48e-81	purD	phosphoribosylamine-glycine ligase;
ETAE_3357	945	1136	4128	163.982	551.099	1.74877	Up	0	0	ETAE_3357	carbohydrate uptake (CUT2 family) ABC transporter substrate-binding protein;
ETAE_3361	1638	232	839	19.3207	64.6204	1.74184	Up	2.3e-71	1.68e-70	ETAE_3361	FGGY-family pentulose kinase;
ETAE_1134	960	3320	11975	471.755	1573.71	1.73806	Up	0	0	ETAE_1134	cysteine synthase A;
ETAE_3359	990	41	147	5.64935	18.7329	1.72941	Up	1.22e-13	3.37e-13	ETAE_3359	monosaccharide-transporting ATPase;
ETAE_1539	702	207	740	40.2238	132.989	1.72519	Up	2.48e-62	1.66e-61	ETAE_1539	amino acid ABC transporter permease;
ETAE_2126	723	35	125	6.60358	21.8119	1.7238	Up	9.28e-12	2.39e-11	fliA	flagellar biosynthesis sigma factor;
ETAE_3126	1947	123	435	8.61765	28.1868	1.70965	Up	7e-37	3.43e-36	yhcP	p-hydroxybenzoic acid efflux subunit AaeB;
ETAE_1227	699	39	137	7.61092	24.7266	1.69992	Up	1.54e-12	4.1e-12	flgD	flagellar basal body rod modification protein;
ETAE_2068	531	219	766	56.2599	181.994	1.69371	Up	7.36e-63	4.96e-62	ETAE_2068	hypothetical protein;
ETAE_1903	126	110	381	119.089	381.484	1.67958	Up	9.69e-32	4.25e-31	ETAE_1903	hypothetical protein;
ETAE_1229	756	44	152	7.93927	25.3655	1.67579	Up	1.63e-13	4.49e-13	flgF	flagellar basal-body rod protein;
ETAE_0280	714	26	89	4.96735	15.7258	1.66259	Up	2.18e-08	4.87e-08	endA	endonuclease I;
ETAE_0851	789	606	2074	104.772	331.63	1.66232	Up	9.42e-163	1.28e-161	ETAE_0851	hypothetical protein;
ETAE_1163	702	49	166	9.52157	29.8327	1.64762	Up	2.57e-14	7.3e-14	yohK	inner membrane protein;
ETAE_3158	336	153	512	62.1157	192.244	1.62991	Up	2.09e-40	1.08e-39	ETAE_3158	hypothetical protein;
ETAE_1228	1233	114	381	12.6122	38.9838	1.62805	Up	1.96e-30	8.38e-30	flgE	flagellar hook protein;
ETAE_0785	1452	72	238	6.76418	20.6791	1.61219	Up	2.46e-19	8.2e-19	gadC	glutamate/gamma-aminobutyrate antiporter;
ETAE_1341	495	33	109	9.09407	27.7807	1.61108	Up	1.33e-09	3.15e-09	cheW	purine-binding chemotaxis protein;
ETAE_3127	915	102	333	15.2065	45.914	1.59425	Up	4.75e-26	1.85e-25	ETAE_3127	p-hydroxybenzoic acid efflux subunit AaeA;
ETAE_2111	1047	428	1377	55.7631	165.924	1.57314	Up	1.47e-100	1.37e-99	ETAE_2111	dihydroorotase;
ETAE_0593	1080	200	638	25.2613	74.5279	1.56085	Up	5.12e-47	2.9e-46	carA	carbamoylphosphate synthase small subunit;
ETAE_2338	2283	2099	6682	125.417	369.252	1.55787	Up	0	0	nrdA	ribonucleoside-diphosphate reductase subunit alpha;
ETAE_2904	348	146	452	57.2299	163.863	1.51765	Up	1.69e-32	7.58e-32	hybF	hydrogenase nickel incorporation protein;
ETAE_2070	1305	276	853	28.8502	82.4632	1.51517	Up	1.04e-59	6.79e-59	ndh	NADH dehydrogenase, FAD-containing subunit;
ETAE_1576	612	23	71	5.12656	14.6362	1.51348	Up	3.11e-06	6.15e-06	ETAE_1576	ABC transporter ATP-binding protein;
ETAE_3370	369	562	1726	207.759	590.114	1.50608	Up	6.26e-118	6.49e-117	ETAE_3370	hypothetical protein;
ETAE_2339	1131	1390	4265	167.649	475.749	1.50476	Up	4.01e-288	8.65e-287	nrdB	ribonucleotide reductase subunit beta;
ETAE_0659	2664	13819	42331	707.607	2004.68	1.50236	Up	0	0	aceE	pyruvate dehydrogenase subunit E1;
ETAE_0008	414	480	1468	158.158	447.35	1.50004	Up	5.35e-100	4.93e-99	ibpA	molecular chaperone;
ETAE_2397	1200	971	2961	110.379	311.3	1.49584	Up	6.39e-199	1.03e-197	ackA	acetate kinase;
ETAE_1453	384	76	231	26.998	75.8931	1.49112	Up	5.96e-17	1.85e-16	mdtJ	small multidrug resistance protein;
ETAE_1987	405	402	1220	135.401	380.038	1.48891	Up	1.6e-82	1.28e-81	ETAE_1987	pre-peptidase C-terminal domain-containing protein;
ETAE_0646	2709	2369	7188	119.29	334.75	1.48861	Up	0	0	secA	preprotein translocase subunit SecA;
ETAE_2787	1467	1099	3321	102.192	285.602	1.48272	Up	5.35e-220	9.6e-219	guaB	inositol-5-monophosphate dehydrogenase;
ETAE_0850	600	602	1799	136.866	378.27	1.46665	Up	3.56e-118	3.7e-117	ETAE_0850	hypothetical protein;
ETAE_2768	1053	113	336	14.6386	40.2562	1.45943	Up	2.85e-23	1.04e-22	ETAE_2768	ABC transporter substrate-binding protein;
ETAE_2769	1662	69	205	5.66327	15.5613	1.45825	Up	9.23e-15	2.67e-14	ETAE_2769	ABC transporter permease;
ETAE_3144	450	495	1465	150.052	410.721	1.45269	Up	3.05e-95	2.7e-94	ETAE_3144	3-dehydroquinate dehydratase;
ETAE_2608	300	41	120	18.6428	50.464	1.43663	Up	4.86e-09	1.12e-08	ETAE_2608	LexA regulated protein/CopG domain-containing protein DNA-binding domain-containing protein;
ETAE_3146	1350	3169	9249	320.212	864.336	1.43256	Up	0	0	accC	acetyl-CoA carboxylase biotin carboxylase subunit;
ETAE_1705	1002	386	1126	52.5496	141.773	1.43183	Up	4.35e-72	3.19e-71	add	adenosine deaminase;
ETAE_3251	1185	294	854	33.8438	90.9204	1.42571	Up	9.29e-55	5.73e-54	ETAE_3251	major facilitator superfamily protein;
ETAE_2675	573	427	1238	101.654	272.576	1.423	Up	2.3e-78	1.78e-77	ETAE_2675	virulence-related outer membrane protein;
ETAE_2786	1578	1075	3112	92.929	248.802	1.4208	Up	1.14e-193	1.81e-192	guaA	GMP synthase large subunit;
ETAE_0832	354	46	133	17.7257	47.3991	1.41901	Up	1.02e-09	2.42e-09	ETAE_0832	hypothetical protein;
ETAE_2846	549	9	26	2.23625	5.97479	1.41781	Up	0.00799042	0.0119381	ETAE_2846	hypothetical protein;
ETAE_1164	420	25	72	8.11971	21.6274	1.41336	Up	8.05e-06	1.55e-05	ETAE_1164	hypothetical protein;
ETAE_3358	1497	102	291	9.29454	24.5241	1.39974	Up	3.23e-19	1.07e-18	ETAE_3358	ABC transporter ATP-binding protein;
ETAE_2905	1125	940	2667	113.979	299.083	1.39178	Up	3.2e-161	4.28e-160	hypB	hydrogenase nickel incorporation protein;
ETAE_2329	990	715	2018	98.5191	257.163	1.38421	Up	1.81e-121	1.91e-120	ETAE_2329	hypothetical protein;
ETAE_2264	1368	1033	2911	103.006	268.459	1.38197	Up	6.17e-174	8.94e-173	sdaB	L-serine dehydratase;
ETAE_3402	765	412	1161	73.4658	191.466	1.38195	Up	1.69e-70	1.22e-69	ETAE_3402	AraC family transcriptional regulator;
ETAE_1024	1884	8413	23521	609.143	1575.06	1.37055	Up	0	0	ETAE_1024	heat shock protein 90;
ETAE_1378	945	38	106	5.48531	14.1513	1.36729	Up	1.19e-07	2.55e-07	nikB	nickel transporter permease;
ETAE_3437	1332	2724	7548	278.967	714.907	1.35766	Up	0	0	ETAE_3437	ATP-dependent protease ATP-binding subunit;
ETAE_2727	639	2362	6511	504.23	1285.49	1.35016	Up	0	0	rseA	anti-RNA polymerase sigma factor SigE;
ETAE_2316	285	934	2574	447.045	1139.42	1.34981	Up	1.13e-148	1.42e-147	rplY	50S ribosomal protein L25;
ETAE_2774	864	139	383	21.9458	55.9251	1.34955	Up	1.48e-23	5.41e-23	btuF	vitamin B12-transporter protein;
ETAE_3427	1026	2076	5720	276.013	703.348	1.3495	Up	0	0	ETAE_3427	regulatory protein CII;
ETAE_2132	1416	212	576	20.4231	51.3193	1.3293	Up	7.16e-34	3.32e-33	ETAE_2132	flagellar hook-associated 2 domain-containing protein;
ETAE_0660	1875	10334	28073	751.825	1888.9	1.32908	Up	0	0	aceF	dihydrolipoamide acetyltransferase;
ETAE_1566	1380	255	692	25.2064	63.2629	1.32757	Up	2.78e-40	1.44e-39	ETAE_1566	transporter;
ETAE_0138	1158	892	2418	105.077	263.433	1.32599	Up	4.53e-136	5.37e-135	ETAE_0138	hypothetical protein;
ETAE_0245	633	9535	25843	2054.79	5150.64	1.32576	Up	0	0	ETAE_0245	hypothetical protein;
ETAE_2148	480	17	46	4.83122	12.0903	1.32339	Up	0.000726218	0.00120385	fliL	flagellar basal body-associated protein;
ETAE_2302	939	800	2164	116.218	290.746	1.32292	Up	1.49e-121	1.58e-120	fruK	1-phosphofructokinase;
ETAE_0403	423	707	1911	227.997	569.957	1.32184	Up	1.98e-107	1.9e-106	ETAE_0403	hypothetical protein;
ETAE_0782	723	220	594	41.5082	103.65	1.32025	Up	1.56e-34	7.37e-34	ETAE_0782	hypothetical protein;
ETAE_1293	1980	10368	27980	714.298	1782.81	1.31955	Up	0	0	ETAE_1293	UDP-glucuronic acid decarboxylase/UDP-4-amino-4-deoxy-L-arabinose formyltransferase;
ETAE_1580	1590	244	658	20.9335	52.2096	1.3185	Up	5.31e-38	2.65e-37	ETAE_1580	substrate-binding transport protein;
ETAE_3225	333	3575	9496	1464.47	3597.64	1.29667	Up	0	0	rplV	50S ribosomal protein L22;
ETAE_3477	735	103	273	19.1161	46.8594	1.29355	Up	3.09e-16	9.38e-16	ETAE_3477	glutaredoxin-family domain-containing protein;
ETAE_2330	1737	928	2450	72.8782	177.946	1.28788	Up	7.29e-132	8.41e-131	ETAE_2330	ABC transporter;
ETAE_1579	975	71	187	9.93352	24.1968	1.28444	Up	1.84e-11	4.7e-11	ETAE_1579	inner membrane transport protein;
ETAE_3145	465	974	2562	285.73	695.101	1.28257	Up	6.18e-137	7.38e-136	accB	acetyl-CoA carboxylase biotin carboxyl carrier protein subunit;
ETAE_1223	297	77	202	35.3658	85.8058	1.27872	Up	3.4e-12	8.91e-12	flgM	anti-sigma28 factor;
ETAE_3157	417	71	186	23.2259	56.2728	1.27671	Up	2.57e-11	6.54e-11	ETAE_3157	hypothetical protein;
ETAE_1177	933	1281	3343	187.291	452.04	1.27117	Up	1.19e-175	1.73e-174	ETAE_1177	hypothetical protein;
ETAE_2854	516	748	1940	197.743	474.323	1.26224	Up	1.2e-101	1.13e-100	luxS	S-ribosylhomocysteinase;
ETAE_3225a	279	2772	7124	1355.31	3221.38	1.24905	Up	0	0	ETAE_3225a	30S ribosomal protein S19;
ETAE_1402	948	3279	8378	471.827	1114.95	1.24064	Up	0	0	prsA	ribose-phosphate pyrophosphokinase;
ETAE_2210	957	1150	2938	163.921	387.313	1.24049	Up	6.69e-149	8.43e-148	ETAE_2210	hypothetical protein;
ETAE_3226	825	8435	21530	1394.7	3292.39	1.23918	Up	0	0	rplB	50S ribosomal protein L2;
ETAE_2819	804	395	1008	67.0179	158.171	1.23887	Up	3.46e-52	2.06e-51	suhB	inositol monophosphatase;
ETAE_3360	954	68	173	9.72322	22.8781	1.23446	Up	3.76e-10	9.13e-10	ETAE_3360	monosaccharide-transporting ATPase;
ETAE_2613	1512	140	356	12.6307	29.7043	1.23374	Up	2.35e-19	7.81e-19	ETAE_2613	outer membrane porin, OprD family;
ETAE_3449	765	5672	14407	1011.4	2375.93	1.23213	Up	0	0	tpiA	Triosephosphate isomerase;
ETAE_3227	303	3113	7907	1401.48	3292.24	1.23212	Up	0	0	rplW	50S ribosomal protein L23;
ETAE_2182	2283	17885	45371	1068.64	2507.23	1.23031	Up	0	0	pflB	formate acetyltransferase 1;
ETAE_2301	1698	1576	3996	126.61	296.9	1.22958	Up	4.72e-199	7.66e-198	ETAE_2301	PTS system fructose-specific transporter subunit IIBC;
ETAE_2728	576	2351	5936	556.775	1300.15	1.22351	Up	2.05e-292	4.56e-291	rpoE	RNA polymerase sigma factor;
ETAE_2726	954	1385	3491	198.039	461.661	1.22105	Up	2.81e-172	3.97e-171	rseB	sigma E regulatory protein;
ETAE_2508	192	27	68	19.1828	44.6817	1.21987	Up	0.000108003	0.000193413	cheA2	hypothetical protein;
ETAE_1088	1278	66	166	7.0447	16.387	1.21794	Up	1.28e-09	3.03e-09	uraA2	xanthine/uracil permease;
ETAE_0672	684	198	497	39.4874	91.6689	1.21504	Up	8.05e-26	3.11e-25	creB	DNA-binding response regulator CreB;
ETAE_1339	999	51	128	6.96393	16.1646	1.21487	Up	1.07e-07	2.29e-07	motB	flagellar motor protein;
ETAE_2906	294	326	818	151.259	351.017	1.21452	Up	2.04e-41	1.08e-40	hypC	hydrogenase 2 accessory protein;
ETAE_1435	1776	3816	9562	293.099	679.247	1.21255	Up	0	0	aspS	aspartyl-tRNA synthetase;
ETAE_2907	1119	928	2324	113.127	262.016	1.21171	Up	5.6e-114	5.62e-113	hypD	hydrogenase isoenzyme formation protein;
ETAE_2340	306	172	430	76.6755	177.284	1.20922	Up	2.15e-22	7.71e-22	ETAE_2340	ferredoxin-like protein;
ETAE_2331	1140	336	838	40.2054	92.7387	1.20578	Up	6.29e-42	3.34e-41	ETAE_2331	inner membrane protein;
ETAE_0411	1905	2081	5182	149.014	343.182	1.20353	Up	4.79e-249	9.38e-248	deaD	ATP-dependent RNA helicase DeaD;
ETAE_3362	621	129	320	28.3366	65.01	1.198	Up	7.94e-17	2.46e-16	ETAE_3362	sugar isomerase (SIS);
ETAE_3230	312	3743	9282	1636.5	3753.26	1.19753	Up	0	0	rpsJ	30S ribosomal protein S10;
ETAE_2147	1257	46	114	4.99197	11.4417	1.19662	Up	7.28e-07	1.49e-06	fliK	flagellar hook-length control protein;
ETAE_0801	909	224	554	33.615	76.8896	1.19368	Up	7.43e-28	3e-27	ETAE_0801	hypothetical protein;
ETAE_0988	585	205	506	47.8022	109.123	1.19081	Up	1.73e-25	6.6e-25	ETAE_0988	hypothetical protein;
ETAE_2150	414	22	54	7.2489	16.4557	1.18275	Up	0.000778314	0.00128456	fliN	flagellar motor switch/type III secretory pathway protein;
ETAE_2908	1029	668	1628	88.5545	199.6	1.17247	Up	2.04e-76	1.55e-75	hypE	hydrogenase expression/formation protein;
ETAE_2288	573	412	1004	98.0826	221.055	1.17234	Up	8.5e-48	4.86e-47	ETAE_2288	elongation factor P;
ETAE_0143	768	1623	3943	288.275	647.72	1.16792	Up	2.97e-181	4.4e-180	udp	uridine phosphorylase;
ETAE_3162	1647	1147	2784	94.9991	213.254	1.16659	Up	2.51e-128	2.83e-127	ETAE_3162	Na+/H+ antiporter;
ETAE_2935	873	960	2326	150.005	336.138	1.16404	Up	3.65e-107	3.5e-106	ETAE_2935	nucleoside-specific channel-forming protein Tsx;
ETAE_2236	1134	284	683	34.1629	75.9853	1.15329	Up	3.03e-32	1.35e-31	rumB	23S rRNA metyluridine methyltransferase;
ETAE_1437	795	1309	3147	224.606	499.403	1.15281	Up	4.01e-142	4.94e-141	ETAE_1437	hypothetical protein;
ETAE_3229	600	7787	18707	1770.39	3933.46	1.15173	Up	0	0	rplC	50S ribosomal protein L3;
ETAE_1575	1284	287	687	30.4906	67.5015	1.14655	Up	3.88e-32	1.72e-31	ETAE_1575	serine transporter;
ETAE_1292	990	3498	8373	481.986	1067.01	1.14651	Up	0	0	ETAE_1292	UDP phosphate 4-deoxy-4-formamido-L-arabinose transferase;
ETAE_3396	1347	151	361	15.2918	33.8113	1.14474	Up	1.37e-17	4.34e-17	ETAE_3396	phosphoglycerate transporter;
ETAE_2748	816	36	86	6.01813	13.2963	1.14363	Up	3.41e-05	6.31e-05	ETAE_2748	cobyrinic acid ac-diamide synthase;
ETAE_3436	531	879	2093	225.81	497.275	1.13893	Up	2.24e-93	1.92e-92	hslV	ATP-dependent protease peptidase subunit;
ETAE_1639	558	1649	3922	403.122	886.738	1.13729	Up	6.85e-173	9.89e-172	ETAE_1639	virulence-related membrane protein;
ETAE_3228	606	6648	15745	1496.47	3277.87	1.1312	Up	0	0	rplD	50S ribosomal protein L4;
ETAE_3378	1533	1130	2669	100.551	219.648	1.12727	Up	1.21e-116	1.24e-115	ETAE_3378	Zn-dependent peptidase;
ETAE_0688	504	108	255	29.2309	63.831	1.12676	Up	1.44e-12	3.82e-12	folK	2-amino-4-hydroxy-6- hydroxymethyldihydropteridine pyrophosphokinase;
ETAE_1294	900	2078	4905	314.958	687.572	1.12635	Up	1.99e-212	3.38e-211	ETAE_1294	polysaccharide deacetylase;
ETAE_1340	2103	217	512	14.0757	30.7151	1.12574	Up	1.06e-23	3.89e-23	cheA1	chemotaxis protein histidine kinase and related kinase;
ETAE_1438	522	404	952	105.575	230.085	1.1239	Up	1.46e-42	7.82e-42	ruvC	holliday junction resolvasome, endonuclease subunit;
ETAE_1169	1137	661	1550	79.3032	171.986	1.11684	Up	1.57e-67	1.1e-66	ETAE_1169	hypothetical protein;
ETAE_1482	897	885	2065	134.586	290.435	1.10969	Up	5.72e-40	2.94e-39	ETAE_1482	aldose 1-epimerase;
ETAE_1087	627	390	910	84.849	183.103	1.10969	Up	1.85e-88	1.54e-87	upp	uracil phosphoribosyltransferase;
ETAE_2149	1014	50	116	6.72638	14.4325	1.10142	Up	2.91e-06	5.78e-06	fliM	flagellar motor switch protein;
ETAE_1336	348	38	88	14.8955	31.9025	1.0988	Up	4.91e-05	9e-05	flhD	transcriptional activator;
ETAE_1934	1491	1128	2612	103.2	221.013	1.09868	Up	1.21e-109	1.19e-108	arcD	amino acid transporter;
ETAE_2332	1113	332	768	40.6905	87.0538	1.09722	Up	2.08e-33	9.54e-33	ETAE_2332	ABC transporter;
ETAE_2621	753	263	608	47.6442	101.866	1.0963	Up	9.4e-27	3.72e-26	nagD	UMP phosphatase;
ETAE_1483	996	30519	70512	4179.85	8931.52	1.09546	Up	0	0	gapA	glyceraldehyde-3-phosphate dehydrogenase;
ETAE_3124	462	110	254	32.4788	69.3607	1.09462	Up	5.07e-12	1.32e-11	pyrI	aspartate carbamoyltransferase regulatory subunit;
ETAE_1736	360	56	129	21.2195	45.2073	1.09117	Up	9.71e-07	1.98e-06	ETAE_1736	AraC family transcriptional regulator;
ETAE_2926	213	67	154	42.9086	91.2143	1.08799	Up	9.2e-08	1.98e-07	ETAE_2926	hypothetical protein;
ETAE_2069	909	101	232	15.1568	32.1993	1.08706	Up	5.39e-11	1.36e-10	ETAE_2069	hypothetical protein;
ETAE_1344	1593	256	588	21.9217	46.5675	1.08697	Up	1.36e-25	5.22e-25	ETAE_1344	methyl-accepting chemotaxis sensory transducer;
ETAE_3017	690	416	953	82.242	174.247	1.08319	Up	3.04e-40	1.57e-39	ETAE_3017	hypothetical protein;
ETAE_2255	528	59	135	15.2429	32.2568	1.08147	Up	6.53e-07	1.34e-06	ETAE_2255	P pilus assembly protein, pilin FimA;
ETAE_3224	702	9574	21891	1860.4	3934.14	1.08044	Up	0	0	rpsC	30S ribosomal protein S3;
ETAE_0689	1371	904	2064	89.9457	189.93	1.07834	Up	1.69e-84	1.38e-83	pcnB	tRNA nucleotidyltransferase/poly(A) polymerase;
ETAE_2303	1137	746	1687	89.501	187.187	1.06451	Up	5.36e-68	3.8e-67	fruB	fructose-specific PTS IIA/HPr component;
ETAE_1933	1266	2583	5840	278.317	581.97	1.06421	Up	1.43e-230	2.69e-229	ETAE_1933	phosphatidylserine decarboxylase;
ETAE_1238	1194	2045	4621	233.635	488.263	1.0634	Up	1.21e-182	1.81e-181	aspC	aspartate aminotransferase;
ETAE_2056	1371	983	2215	97.806	203.825	1.05934	Up	5.11e-88	4.21e-87	purB2	adenylosuccinate lyase;
ETAE_2618	1155	1433	3223	169.244	352.047	1.05666	Up	1.08e-126	1.21e-125	nagA	N-acetylglucosamine-6-phosphate deacetylase;
ETAE_1367	552	49	110	12.109	25.1406	1.05394	Up	1.11e-05	2.14e-05	ETAE_1367	hypothetical protein;
ETAE_2735	579	1707	3824	402.165	833.223	1.05091	Up	1.22e-148	1.53e-147	grpE	heat shock protein;
ETAE_1544	297	669	1495	307.269	635.048	1.04736	Up	6.25e-59	4.01e-58	ETAE_1544	hypothetical protein;
ETAE_2391	1221	619	1383	69.1552	142.899	1.04708	Up	1.26e-54	7.76e-54	ETAE_2391	class I and II aminotransferase;
ETAE_0594	3222	1063	2373	45.0046	92.9167	1.04586	Up	2.95e-92	2.51e-91	carB	carbamoylphosphate synthase large subunit;
ETAE_3092	1263	226	504	24.4093	50.3441	1.0444	Up	7.24e-21	2.5e-20	ETAE_3092	integrase;
ETAE_3214	354	4176	9304	1609.19	3315.8	1.04302	Up	0	0	rplR	50S ribosomal protein L18;
ETAE_1375	813	154	343	25.8392	53.2262	1.04257	Up	1.21e-14	3.46e-14	nikE	nickel transporter ATP-binding protein;
ETAE_2644	1896	295	657	21.2243	43.7168	1.04247	Up	1.2e-26	4.74e-26	ETAE_2644	peptidoglycan glycosyltransferase/penicillin-binding protein 2;
ETAE_2546	273	53	118	26.4827	54.5307	1.04202	Up	6.48e-06	1.26e-05	ETAE_2546	hypothetical protein;
ETAE_3223	411	5153	11460	1710.28	3517.75	1.04042	Up	0	0	rplP	50S ribosomal protein L16;
ETAE_2146	441	18	40	5.5678	11.4431	1.0393	Up	0.00938994	0.0139186	fliJ	flagellar biosynthesis chaperone;
ETAE_2082	723	176	391	33.2066	68.2276	1.03889	Up	2.12e-16	6.49e-16	pyrF	OMP decarboxylase; OMPDCase; OMPdecase;
ETAE_1187	1113	4832	10734	592.218	1216.71	1.03879	Up	0	0	ETAE_1187	ATPase;
ETAE_2528	1614	6478	14388	547.504	1124.65	1.03854	Up	0	0	ETAE_2528	sulfatase;
ETAE_0372	666	105	233	21.5062	44.1371	1.03723	Up	2.49e-10	6.09e-10	ytfE	cell morphogenesis/cell wall metabolism regulator;
ETAE_1444	1320	774	1715	79.9865	163.912	1.0351	Up	4.34e-66	3e-65	ETAE_1444	hypothetical protein;
ETAE_3222	192	1899	4206	1349.19	2763.69	1.0345	Up	3.43e-159	4.54e-158	rpmC	50S ribosomal protein L29;
ETAE_1577	798	70	155	11.9659	24.5048	1.03414	Up	2.71e-07	5.72e-07	ETAE_1577	ABC transporter ATPase;
ETAE_1098	714	415	917	79.2865	162.029	1.0311	Up	6.32e-36	3.04e-35	purC	phosphoribosylaminoimidazole-succinocarboxamide synthase;
ETAE_1188	642	216	477	45.8953	93.7357	1.03025	Up	1.99e-19	6.62e-19	udk	uridine kinase;
ETAE_2755	1284	85	187	9.03033	18.3738	1.0248	Up	2.03e-08	4.53e-08	ETAE_2755	hypothetical protein;
ETAE_0484	1551	489	1074	43.0077	87.3603	1.02238	Up	3.11e-41	1.64e-40	ETAE_0484	hypothetical protein;
ETAE_1086	1044	103	226	13.4582	27.3105	1.02097	Up	7.69e-10	1.84e-09	purM	phosphoribosylformylglycinamidine cyclo-ligase;
ETAE_0897	2295	491	1076	29.1842	59.1495	1.01918	Up	4.2e-41	2.21e-40	tdcE	keto-acid formate acetyltransferase;
ETAE_2631	1530	354	774	31.5618	63.8221	1.01588	Up	6.97e-30	2.94e-29	ETAE_2631	apolipoprotein N-acyltransferase;
ETAE_2360	504	81	176	21.9232	44.0559	1.00688	Up	8.19e-08	1.77e-07	ETAE_2360	hypothetical protein;
ETAE_3288	576	2057	4468	487.149	978.616	1.00638	Up	1.36e-161	1.83e-160	ETAE_3288	hypothetical protein;
ETAE_1234	1641	386	838	32.0869	64.4254	1.00564	Up	1.03e-31	4.51e-31	flgK	flagellar hook-associated protein;
ETAE_3551	1626	2131	4609	178.777	357.609	1.00022	Up	5.7e-165	7.86e-164	oxaA	60 kDa inner membrane insertion protein;
ETAE_2822	1188	87	47	9.9897	4.99118	-1.00106	Down	8.92e-05	0.000161072	hmpX	nitric oxide dioxygenase;
ETAE_2490	708	200	108	38.5342	19.2447	-1.00167	Down	2.6e-09	6.08e-09	ETAE_2490	GntR family transcriptional regulator;
ETAE_0294	1149	100	54	11.8722	5.92919	-1.00167	Down	2.62e-05	4.88e-05	fucO	L-1,2-propanediol oxidoreductase;
ETAE_1759	705	595	321	115.127	57.4431	-1.00302	Down	7.64e-25	2.89e-24	ETAE_1759	hypothetical protein;
ETAE_1661	276	152	82	75.1249	37.4823	-1.00308	Down	2.05e-07	4.35e-07	silE	silver binding protein; silver resistance;
ETAE_2002	633	1632	879	351.695	175.189	-1.00541	Down	1.94e-65	1.33e-64	cbiC	precorrin-8X methylmutase;
ETAE_1983	1176	143	77	16.5874	8.26048	-1.00579	Down	4.43e-07	9.21e-07	ETAE_1983	hypothetical protein;
ETAE_2921	516	52	28	13.7469	6.84589	-1.00579	Down	0.00241118	0.00380535	ETAE_2921	outer membrane lipoprotein;
ETAE_2347	987	3803	2046	525.604	261.523	-1.00704	Down	2.33e-150	2.99e-149	moaA	molybdenum cofactor biosynthesis protein A;
ETAE_1048	1767	5556	2989	428.919	213.408	-1.00709	Down	9.56e-219	1.7e-217	dld	D-lactate dehydrogenase;
ETAE_1043	600	686	369	155.963	77.5884	-1.00729	Down	1.39e-28	5.69e-28	ETAE_1043	hypothetical protein;
ETAE_3506	270	688	370	347.596	172.886	-1.00759	Down	1.12e-28	4.62e-28	ETAE_3506	hypothetical protein;
ETAE_0208	891	324	174	49.604	24.6373	-1.00961	Down	2.29e-14	6.52e-14	malG	maltose ABC transporter permease;
ETAE_0913	2298	1210	649	71.8265	35.6301	-1.01142	Down	1.9e-49	1.1e-48	pflD	formate acetyltransferase 2;
ETAE_0014	600	802	429	182.336	90.2044	-1.01533	Down	1.49e-33	6.84e-33	tag	3-methyladenine DNA glycosylase;
ETAE_0557	2673	2070	1104	105.638	52.1065	-1.0196	Down	2.14e-84	1.75e-83	ETAE_0557	CoA binding domain/acetyltransferase domain-containing protein;
ETAE_2986	858	75	40	11.924	5.88159	-1.0196	Down	0.000222976	0.000389232	ETAE_2986	short chain dehydrogenase;
ETAE_3377	930	476	253	69.819	34.321	-1.02453	Down	7.44e-21	2.56e-20	ETAE_3377	sugar kinase, ribokinase family;
ETAE_1941	2199	3416	1815	211.905	104.129	-1.02504	Down	3.19e-139	3.86e-138	ETAE_1941	glycoside hydrolase family protein;
ETAE_1311	933	1697	899	248.113	121.563	-1.0293	Down	1.38e-70	9.99e-70	ETAE_1311	integral membrane protein;
ETAE_2482	672	70	37	14.2095	6.94631	-1.03254	Down	0.000315224	0.000542717	ETAE_2482	hypothetical protein;
ETAE_1400	279	3036	1598	1484.39	722.594	-1.03861	Down	1.26e-126	1.39e-125	ETAE_1400	hypothetical protein;
ETAE_0007	270	297	156	150.052	72.8925	-1.04162	Down	6.48e-14	1.82e-13	ETAE_0007	hypothetical protein;
ETAE_1912	4563	7087	3714	211.866	102.686	-1.04491	Down	9.19e-296	2.06e-294	ETAE_1912	PAS/PAC domain-containing protein;
ETAE_2386	774	126	66	22.2065	10.7578	-1.04559	Down	9.96e-07	2.03e-06	ETAE_2386	LysR family transcriptional regulator;
ETAE_1270	624	209	109	45.689	22.0376	-1.05188	Down	2.33e-10	5.7e-10	ETAE_1270	hypothetical protein;
ETAE_1267	1056	242918	126616	31379.5	15126.8	-1.05272	Down	0	0	ompA	outer membrane protein A;
ETAE_2987	936	150	78	21.8607	10.5133	-1.05612	Down	7.28e-08	1.58e-07	ETAE_2987	LysR family transcriptional regulator;
ETAE_0299	1158	50	26	5.88994	2.83261	-1.05612	Down	0.0019598	0.00311619	torC	nitrate/TMAO reductase, membrane-bound tetraheme cytochrome c subunit;
ETAE_3444	1185	1931	1004	222.287	106.89	-1.05629	Down	1.83e-83	1.47e-82	emrD	multidrug resistance protein D;
ETAE_0847	1338	479	249	48.8348	23.4782	-1.05659	Down	5.54e-22	1.96e-21	dsdX	DsdX permease;
ETAE_1214	1197	1336	693	152.252	73.04	-1.0597	Down	1.31e-58	8.34e-58	ETAE_1214	hypothetical protein;
ETAE_1777	333	326	168	133.544	63.6483	-1.06912	Down	1.01e-15	3.01e-15	qacE	membrane transporter;
ETAE_0435	1296	68	35	7.15737	3.4071	-1.07089	Down	0.000254544	0.000441609	exuT	galacturonate transporter;
ETAE_2298	597	5759	2961	1315.9	625.728	-1.07244	Down	3.97e-251	7.83e-250	ETAE_2298	NLP/P60 protein;
ETAE_2699	1371	354	182	35.2221	16.7477	-1.07252	Down	5.05e-17	1.57e-16	ycdT	diguanylate cyclase;
ETAE_2597	1416	3637	1867	350.372	166.342	-1.07473	Down	6.65e-160	8.84e-159	ETAE_2597	deoxyribodipyrimidine photo-lyase;
ETAE_1713	1224	1469	752	163.716	77.5101	-1.07874	Down	4.16e-66	2.88e-65	ETAE_1713	ROK family transcriptional regulatory protein;
ETAE_3176	1218	1159	592	129.803	61.3192	-1.08192	Down	8.85e-53	5.3e-52	ygeY	peptidase;
ETAE_1668	3168	143	73	6.15744	2.9071	-1.08275	Down	8.13e-08	1.76e-07	silA	cation efflux system protein (silver resistance);
ETAE_0384	471	1361	693	394.173	185.624	-1.08645	Down	4.47e-62	2.99e-61	argR	arginine repressor;
ETAE_3164	1317	521	265	53.9637	25.3853	-1.088	Down	7.4e-25	2.8e-24	guaD2	guanine deaminase;
ETAE_3518	117	59	30	68.7885	32.3487	-1.08846	Down	0.00056047	0.000940125	ETAE_3518	hypothetical protein;
ETAE_1252	555	71	36	17.4508	8.18335	-1.09253	Down	0.00014503	0.00025714	ETAE_1252	pilin protein;
ETAE_0758	1482	75	38	6.90339	3.23487	-1.0936	Down	9.27e-05	0.000166871	ETAE_0758	hypothetical protein;
ETAE_1511	645	454	230	96.0165	44.9873	-1.09376	Down	4.86e-22	1.73e-21	ETAE_1511	multiple antibiotic transporter;
ETAE_0729	387	1874	949	660.554	309.369	-1.09435	Down	9.16e-86	7.52e-85	ETAE_0729	hypothetical protein;
ETAE_2603	2709	2421	1225	121.909	57.0491	-1.09553	Down	1.96e-110	1.94e-109	kdpD	sensor protein;
ETAE_2366	984	265	134	36.7367	17.1803	-1.09647	Down	1.53e-13	4.21e-13	hybA	hydrogenase 2 protein;
ETAE_2465	1158	856	432	100.836	47.0649	-1.09929	Down	2e-40	1.04e-39	intC	prophage Sf6-like integrase;
ETAE_2367	1125	394	198	47.7742	22.2042	-1.1054	Down	1.22e-19	4.07e-19	hyb0	hydrogenase 2 small subunit;
ETAE_2500	1128	203	102	24.5492	11.4081	-1.10562	Down	7.78e-11	1.94e-10	ETAE_2500	hypothetical protein;
ETAE_0626	492	474	238	131.42	61.0286	-1.10663	Down	2.38e-23	8.67e-23	ilvH	acetolactate synthase 3 regulatory subunit;
ETAE_2089	4341	259	130	8.13878	3.77812	-1.10715	Down	1.86e-13	5.11e-13	ETAE_2089	Pic serine protease;
ETAE_2025	1923	2061	1033	146.2	67.7708	-1.10921	Down	3.55e-96	3.17e-95	ETAE_2025	hypothetical protein;
ETAE_3111	1002	198	99	26.9555	12.4649	-1.11271	Down	1.07e-10	2.64e-10	argI	ornithine carbamoyltransferase subunit I;
ETAE_2467	2157	140	70	8.85375	4.09421	-1.11271	Down	5.75e-08	1.25e-07	ETAE_2467	tail fiber protein;
ETAE_2195	693	86	43	16.9284	7.82811	-1.11271	Down	2.17e-05	4.07e-05	dmsA2	anaerobic dimethyl sulfoxide reductase subunit A;
ETAE_2502	1638	68	34	5.66297	2.61871	-1.11271	Down	0.000161269	0.000284149	ETAE_2502	NADPH-dependent glutamate synthase subunit beta and related oxidoreductase;
ETAE_2497	774	48	24	8.4596	3.91194	-1.11271	Down	0.00155574	0.00250188	ETAE_2497	hypothetical protein;
ETAE_2123	159	40	20	34.3172	15.8692	-1.11271	Down	0.00391728	0.00606373	ETAE_2123	hypothetical protein;
ETAE_1289	1290	38	19	4.01831	1.85817	-1.11271	Down	0.00494516	0.0075582	ETAE_1289	hypothetical protein;
ETAE_1985	1308	36	18	3.75443	1.73615	-1.11271	Down	0.00624918	0.00944482	ETAE_1985	integral membrane protein;
ETAE_3168	1329	564	281	57.89	26.6749	-1.11783	Down	6.65e-28	2.69e-27	ETAE_3168	chlorohydrolase/aminohydrolase;
ETAE_2895	1701	123	61	9.86394	4.52426	-1.12448	Down	2.93e-07	6.16e-07	hycE	hydrogenase 3 large subunit;
ETAE_1244	378	539	267	194.512	89.113	-1.12615	Down	4.84e-27	1.93e-26	ETAE_1244	glyoxalase/bleomycin resistance;
ETAE_0524	1836	103	51	7.65269	3.50445	-1.12678	Down	2.63e-06	5.23e-06	assT	arylsulfate sulfotransferase;
ETAE_2033	1266	1620	802	174.554	79.9213	-1.12703	Down	6.2e-78	4.78e-77	ETAE_2033	3-isopropylmalate dehydratase large subunit;
ETAE_2405	897	5376	2659	817.554	373.979	-1.12836	Down	1.43e-254	2.88e-253	ETAE_2405	hypothetical protein;
ETAE_2553	981	63	31	8.76034	3.98671	-1.13579	Down	0.000223464	0.000389883	bioF2	7-keto-8-aminopelargonate synthetase;
ETAE_3188	831	1023	503	167.928	76.364	-1.13688	Down	1.48e-50	8.67e-50	dkgA	2,5-diketo-D-gluconate reductase A;
ETAE_0021	165	299	147	247.193	112.397	-1.13704	Down	6.52e-16	1.95e-15	ETAE_0021	hypothetical protein;
ETAE_0287	738	501	246	92.6043	42.0533	-1.13886	Down	1.11e-25	4.28e-25	fucR	L-fucose operon activator;
ETAE_0505	783	1921	942	334.669	151.779	-1.14076	Down	7.6e-94	6.57e-93	yrbE	transporter;
ETAE_0504	831	2748	1347	451.092	204.498	-1.14134	Down	1.6e-133	1.87e-132	yrbF	ABC transporter ATP-binding protein;
ETAE_1854	1125	7858	3851	952.816	431.86	-1.14163	Down	0	0	ETAE_1854	hypothetical protein;
ETAE_2439	1068	290	142	37.0405	16.7741	-1.14287	Down	1.36e-15	4.03e-15	evpK	type VI secretion system protein EvpK;
ETAE_1466	462	1701	832	502.241	227.197	-1.14443	Down	9.8e-84	7.91e-83	ETAE_1466	hypothetical protein;
ETAE_0882	783	76	37	13.2404	5.96158	-1.15118	Down	4.11e-05	7.56e-05	esaT	type III secretion apparatus protein;
ETAE_1949	900	253	123	38.3467	17.2419	-1.15318	Down	5.69e-14	1.6e-13	ETAE_1949	capsular polysaccharide biosynthesis protein;
ETAE_2477	1893	144	70	10.3768	4.66519	-1.15335	Down	1.47e-08	3.32e-08	ETAE_2477	phage-related minor tail protein;
ETAE_0522	702	89	43	17.2943	7.72775	-1.16217	Down	7.65e-06	1.48e-05	dsbB1	disulfide bond formation protein DsbB;
ETAE_1514	909	145	70	21.7597	9.71529	-1.16333	Down	1.04e-08	2.37e-08	oppC	oligopeptide transport protein;
ETAE_2425	801	885	427	150.716	67.2538	-1.16415	Down	1.31e-45	7.27e-45	ETAE_2425	hypothetical protein;
ETAE_1502	1077	7413	3572	938.918	418.425	-1.16603	Down	0	0	ETAE_1502	response regulator receiver protein;
ETAE_1680	1323	1044	502	107.644	47.8702	-1.16907	Down	0	0	ETAE_1680	permease;
ETAE_1463	681	6664	3204	1334.87	593.563	-1.16922	Down	0	0	minC	septum site-determining protein;
ETAE_0912	1164	52	25	6.09396	2.70962	-1.16929	Down	0	0	dacD2	D-alanyl-D-alanine carboxypeptidase;
ETAE_1465	657	3780	1816	784.831	348.716	-1.17033	Down	0	0	ETAE_1465	2-keto-4-pentenoate hydratase;
ETAE_0914	759	371	178	66.6779	29.5869	-1.17225	Down	2.85e-20	9.69e-20	pflA1	pyruvate formate lyase II activase;
ETAE_2472	3096	221	106	9.73735	4.31943	-1.17269	Down	1.1e-12	2.93e-12	ETAE_2472	phage-related protein, tail component;
ETAE_1056	1374	98	47	9.72946	4.31552	-1.17283	Down	2.23e-06	4.46e-06	dcuD	cryptic C4-dicarboxylate transporter;
ETAE_0190	1323	317	152	32.685	14.4946	-1.17312	Down	1.46e-17	4.6e-17	gltP	glutamate/aspartate:proton symporter;
ETAE_3405	147	48	23	44.5424	19.7393	-1.17411	Down	0.000956024	0.00156264	ETAE_3405	hypothetical protein;
ETAE_3285	252	119	57	64.4163	28.5362	-1.17463	Down	1.76e-07	3.75e-07	ETAE_3285	hypothetical protein;
ETAE_1979	804	117	56	19.8509	8.78727	-1.17572	Down	2.19e-07	4.64e-07	ETAE_1979	regulatory protein, deoR family;
ETAE_1417	1437	724	346	68.7276	30.3767	-1.17792	Down	2.63e-38	1.32e-37	ETAE_1417	hypothetical protein;
ETAE_3173	1593	434	207	37.1641	16.3937	-1.18077	Down	1.06e-23	3.89e-23	ETAE_3173	xanthine dehydrogenase accessory factor, subfamily;
ETAE_3024	1815	258	123	19.3907	8.54969	-1.18142	Down	1.01e-14	2.92e-14	ETAE_3024	sodium/hydrogen exchanger family protein;
ETAE_1911	201	303	144	205.635	90.3833	-1.18595	Down	4.02e-17	1.25e-16	ETAE_1911	hypothetical protein;
ETAE_1386	804	2313	1098	392.436	172.293	-1.18759	Down	5.65e-120	5.92e-119	ETAE_1386	integrase catalytic region;
ETAE_2543	900	1383	654	209.618	91.6763	-1.19314	Down	5.09e-73	3.74e-72	ETAE_2543	hypothetical protein;
ETAE_1937	1824	3299	1556	246.722	107.623	-1.19689	Down	2.24e-172	3.18e-171	ETAE_1937	cell wall biosynthesis glycosyltransferase;
ETAE_1669	1152	2502	1180	296.268	129.226	-1.197	Down	3.12e-131	3.59e-130	cdfA	cyclopropane-fatty-acyl-phospholipid synthase;
ETAE_0972	1254	193	91	20.9947	9.15515	-1.19737	Down	1.37e-11	3.51e-11	ETAE_0972	aspartate aminotransferase;
ETAE_1036	1344	51	24	5.17631	2.25286	-1.20017	Down	0.000528272	0.000888755	gntP1	fructuronate transporter;
ETAE_2473	225	166	78	100.641	43.7355	-1.20234	Down	3.19e-10	7.76e-10	ETAE_2473	phage-related protein, tail component;
ETAE_0379	345	334	156	132.062	57.0463	-1.21101	Down	2.68e-19	8.89e-19	ETAE_0379	hypothetical protein;
ETAE_1703	216	298	139	188.197	81.1863	-1.21293	Down	2.01e-17	6.32e-17	ETAE_1703	oriC-binding nucleoid-associated protein;
ETAE_1930	1647	5686	2649	470.937	202.913	-1.21467	Down	1.49e-302	3.43e-301	ETAE_1930	indole-3-pyruvate decarboxylase;
ETAE_3481	774	101	47	17.8004	7.66088	-1.21633	Down	7.62e-07	1.56e-06	argB	acetylglutamate kinase;
ETAE_1779	2037	379	176	25.3804	10.9004	-1.21933	Down	6.57e-22	2.32e-21	aegA	oxidoreductase Fe-S binding subunit;
ETAE_2539	264	321	149	165.863	71.204	-1.21997	Down	8.31e-19	2.71e-18	ETAE_2539	hypothetical protein;
ETAE_3521	993	752	348	103.304	44.2132	-1.22435	Down	3.95e-42	2.11e-41	asnA	asparagine synthetase A;
ETAE_2085	723	400	185	75.4695	32.2816	-1.22518	Down	3.37e-23	1.22e-22	ETAE_2085	phosphatidylglycerophosphatase;
ETAE_1356	927	279	129	41.0558	17.5562	-1.2256	Down	1.18e-16	3.64e-16	ETAE_1356	DNA-binding transcriptional activator;
ETAE_0291	1305	39	18	4.07665	1.74014	-1.22818	Down	0.00206582	0.00328015	fucP	L-fucose permease;
ETAE_0625	1719	1623	745	128.793	54.6767	-1.23606	Down	3.53e-90	2.97e-89	ilvI	acetolactate synthase 3 catalytic subunit;
ETAE_3165	1419	321	147	30.8583	13.0694	-1.23946	Down	3.04e-19	1.01e-18	ETAE_3165	xanthine/uracil permease;
ETAE_2485	804	118	54	20.0205	8.47343	-1.24046	Down	5.61e-08	1.22e-07	ETAE_2485	hypothetical protein;
ETAE_3035	1119	35	16	4.26666	1.8039	-1.24199	Down	0.0032689	0.00509263	ETAE_3035	hypothetical protein;
ETAE_2719	732	10659	4856	1986.35	836.93	-1.24694	Down	0	0	pdxJ	pyridoxal phosphate biosynthetic protein;
ETAE_0874	915	176	80	26.2386	11.0304	-1.25021	Down	0	0	esaQ	translocation protein in type III secretion;
ETAE_0290	1782	86	39	6.58325	2.76108	-1.25357	Down	0	0	fucI	L-fucose isomerase;
ETAE_1217	777	404	183	70.9267	29.7134	-1.25522	Down	0	0	ETAE_1217	hypothetical protein;
ETAE_2626	1512	287	130	25.8928	10.8471	-1.25524	Down	1.1e-17	3.49e-17	ETAE_2626	hypothetical protein;
ETAE_2504	531	453	205	116.373	48.7058	-1.25659	Down	4.69e-27	1.87e-26	ETAE_2504	rhodanese-related sulfurtransferase;
ETAE_2121	1185	104	47	11.9719	5.00382	-1.25856	Down	2.54e-07	5.36e-07	ETAE_2121	acetyl-CoA acetyltransferase;
ETAE_2568	1323	3666	1656	377.992	157.915	-1.25921	Down	3.86e-207	6.41e-206	ETAE_2568	hypothetical protein;
ETAE_3414	2328	173	78	10.1371	4.22701	-1.26193	Down	2.54e-11	6.47e-11	ETAE_3414	hypothetical protein;
ETAE_1145	369	1968	884	727.526	302.237	-1.26732	Down	3.12e-113	3.12e-112	ETAE_1145	hypothetical protein;
ETAE_1286	885	203	91	31.2898	12.9724	-1.27025	Down	3.72e-13	1.01e-12	ETAE_1286	LysR family transcriptional regulator;
ETAE_1822	954	1820	815	260.239	107.778	-1.27177	Down	1.99e-105	1.89e-104	pfkB	6-phosphofructokinase;
ETAE_3172	861	134	60	21.2301	8.79164	-1.2719	Down	3.55e-09	8.21e-09	ETAE_3172	hypothetical protein;
ETAE_1766	813	718	320	120.471	49.6571	-1.27862	Down	5.04e-43	2.72e-42	ETAE_1766	pepetidase;
ETAE_3379	1281	14466	6444	1540.45	634.641	-1.27934	Down	0	0	dctA	C4-dicarboxylic acid, orotate and citrate transporter;
ETAE_1042	918	2584	1151	383.972	158.181	-1.27942	Down	0	0	ybbK	inner membrane protein;
ETAE_1318	1236	200	89	22.073	9.08434	-1.28083	Down	0	0	pgtA	transport activator;
ETAE_0880	648	81	36	17.0514	7.00889	-1.28263	Down	0	0	esaR	type three secretion apparatus protein R;
ETAE_0907	1098	27	12	3.35437	1.3788	-1.28263	Down	0.00825222	0.0123184	ETAE_0907	ABC-type sugar transport system;
ETAE_1947	444	230	102	70.6634	28.9827	-1.28577	Down	5.77e-15	1.68e-14	ETAE_1947	acetyltransferase;
ETAE_2005	138	86	38	85.0098	34.7397	-1.29104	Down	1.77e-06	3.55e-06	ETAE_2005	hypothetical protein;
ETAE_3373	933	1180	521	172.524	70.4495	-1.29214	Down	1.07e-70	7.8e-70	ETAE_3373	transcriptional regulator;
ETAE_3294	486	34	15	9.54316	3.89383	-1.29328	Down	0.00278232	0.00435862	ptxA	L-ascorbate-specific enzyme IIA component of PTS;
ETAE_2326	408	3397	1496	1135.76	462.587	-1.29586	Down	8.2e-201	1.34e-199	ETAE_2326	AraC family transcriptional regulator;
ETAE_2989	1023	468	206	62.4051	25.4047	-1.29657	Down	3.25e-29	1.35e-28	ETAE_2989	hypothetical protein;
ETAE_0438	1491	384	168	35.132	14.2152	-1.30535	Down	1.69e-24	6.34e-24	uxaA	altronate hydrolase;
ETAE_2212	1671	4045	1767	330.211	133.408	-1.30754	Down	4.71e-242	9.08e-241	ETAE_2212	hypothetical protein;
ETAE_1976	1014	243	106	32.6902	13.1883	-1.3096	Down	3.87e-16	1.17e-15	ETAE_1976	hypothetical protein;
ETAE_2309	723	53	23	9.9997	4.01339	-1.31706	Down	0.000144428	0.000256207	glnQ	glutamine ABC transporter ATP-binding protein;
ETAE_0508	315	1074	460	465.097	184.234	-1.33599	Down	7.71e-68	5.44e-67	ETAE_0508	anti-sigma B factor antagonist;
ETAE_1246	354	474	203	182.652	72.346	-1.33611	Down	6.72e-31	2.89e-30	ETAE_1246	hypothetical protein;
ETAE_2228	2454	227	97	12.6183	4.98677	-1.33934	Down	1.17e-15	3.5e-15	yehB	outer membrane protein;
ETAE_1284	795	185	79	31.7435	12.5367	-1.34031	Down	4.83e-13	1.31e-12	ETAE_1284	hypothetical protein;
ETAE_2988	1125	390	166	47.2892	18.6156	-1.345	Down	5.89e-26	2.28e-25	ETAE_2988	hypothetical protein;
ETAE_1159	2223	1557	662	95.543	37.5699	-1.34657	Down	1.09e-98	9.98e-98	ETAE_1159	diguanylate cyclase/phosphodiesterase;
ETAE_1099	684	33	14	6.58124	2.58222	-1.34974	Down	0.0023347	0.00368809	ETAE_1099	hypothetical protein;
ETAE_1684	378	823	349	297.001	116.481	-1.35037	Down	3.05e-53	1.83e-52	slyA	transcriptional regulator;
ETAE_3374	774	116	49	20.444	7.98688	-1.35598	Down	7.92e-09	1.81e-08	ETAE_3374	CDP-diacylglycerol pyrophosphatase;
ETAE_1309	288	22666	9553	10735.7	4184.75	-1.35921	Down	0	0	ETAE_1309	hypothetical protein;
ETAE_1918	942	463	195	67.047	26.1159	-1.36024	Down	0	0	melR	DNA-binding transcriptional dual regulator;
ETAE_2718	381	5050	2126	1808.07	703.98	-1.36085	Down	0	0	acpS	4'-phosphopantetheinyl transferase;
ETAE_2324	672	3461	1454	702.558	272.971	-1.36387	Down	0	0	ETAE_2324	transcriptional regulator;
ETAE_2838	717	584	245	111.107	43.1091	-1.36589	Down	6.31e-39	3.19e-38	yehT	two-component response-regulatory protein;
ETAE_1064	945	377	158	54.4201	21.0934	-1.36735	Down	9.53e-26	3.67e-25	ETAE_1064	hypothetical protein;
ETAE_2252	2547	110	46	5.89133	2.27851	-1.3705	Down	1.48e-08	3.33e-08	ETAE_2252	P pilus assembly protein, porin PapC;
ETAE_0679	483	60	25	16.9455	6.53002	-1.37574	Down	2.86e-05	5.32e-05	agaV	PTS system, N-acetylgalactosamine-specific IIB;
ETAE_1665	348	24	10	9.40766	3.62529	-1.37574	Down	0.00869932	0.0129516	ETAE_1665	copper-binding protein;
ETAE_1516	1005	397	165	53.8858	20.7128	-1.37938	Down	2.27e-27	9.08e-27	oppF	oligopeptide transport ATP-binding protein;
ETAE_1974	2082	82	34	5.37258	2.06025	-1.38279	Down	8.73e-07	1.78e-06	ETAE_1974	ferric vibrioferrin receptor;
ETAE_1387	285	1500	619	717.953	274.011	-1.38966	Down	9.32e-100	8.56e-99	ETAE_1387	transposase;
ETAE_2225	633	73	30	15.7314	5.97915	-1.39564	Down	3e-06	5.95e-06	ETAE_2225	hypothetical protein;
ETAE_0989	327	6907	2820	2881.32	1087.99	-1.40507	Down	0	0	bolA	transcriptional regulator BolA;
ETAE_3080	534	27	11	6.89719	2.5988	-1.40816	Down	0	0	ETAE_3080	hypothetical protein;
ETAE_0293	648	42	17	8.84146	3.30975	-1.41756	Down	0	0	fucA	L-fuculose phosphate aldolase;
ETAE_1753	723	855	346	161.316	60.3753	-1.41786	Down	0	0	ETAE_1753	short-chain dehydrogenase/reductase SDR;
ETAE_3177	1200	629	254	71.5021	26.7039	-1.42094	Down	2.78e-44	1.52e-43	ygeX	iaminopropionate ammonia-lyase;
ETAE_1008	204	276	111	184.556	68.6459	-1.42681	Down	1.88e-20	6.42e-20	ETAE_1008	hemolysin expression modulating family protein;
ETAE_2842	2520	249	100	13.4787	5.00635	-1.42885	Down	1.23e-18	3.99e-18	ETAE_2842	adhesin;
ETAE_1364	2220	386	155	23.7183	8.80847	-1.42904	Down	4.87e-28	1.97e-27	ETAE_1364	pyruvate/2-oxoglutarate dehydrogenase complex, dihydrolipoamide dehydrogenase (E3) component, and related enzyme;
ETAE_0838	726	543	217	102.026	37.709	-1.43596	Down	4.76e-39	2.41e-38	ETAE_0838	hypothetical protein;
ETAE_2937	654	697	278	145.38	53.6277	-1.43878	Down	8.81e-50	5.14e-49	ETAE_2937	hemolysin III family channel protein;
ETAE_1978	921	274	109	40.5827	14.931	-1.44255	Down	1.26e-20	4.31e-20	ETAE_1978	sugar kinase, ribokinase family;
ETAE_2107	1776	63	25	4.83891	1.7759	-1.44613	Down	8.44e-06	1.63e-05	ETAE_2107	hypothetical protein;
ETAE_3392	921	106	42	15.6999	5.75323	-1.44831	Down	6.75e-09	1.55e-08	dppC	dipeptide transporter;
ETAE_1704	981	803	318	111.66	40.8959	-1.44908	Down	1.1e-57	6.92e-57	ETAE_1704	sodium bile acid symporter;
ETAE_3283	252	422	167	228.434	83.606	-1.4501	Down	3.8e-31	1.64e-30	feoA	ferrous iron transport protein A;
ETAE_3045	3525	253	100	9.79064	3.57901	-1.45184	Down	2.47e-19	8.2e-19	ETAE_3045	temperature sensitive hemagglutinin;
ETAE_0798	1032	1125	443	148.704	54.1559	-1.45725	Down	9.28e-81	7.3e-80	ETAE_0798	NADP-dependent oxidoreductase;
ETAE_1009	369	867	341	320.511	116.587	-1.45897	Down	9.25e-63	6.22e-62	mrcA1	hypothetical protein;
ETAE_0920	1302	89	35	9.32457	3.3914	-1.45916	Down	9.39e-08	2.02e-07	ducA	anaerobic C4-dicarboxylate transporter DcuA;
ETAE_3057	1836	79	31	5.86954	2.13015	-1.46229	Down	4.78e-07	9.93e-07	ETAE_3057	bacteriophage P4 DNA primase;
ETAE_2209	222	1393	545	855.949	309.717	-1.46657	Down	1.71e-100	1.58e-99	cspD	cold shock protein;
ETAE_0473	768	287	112	50.9765	18.3983	-1.47026	Down	4.13e-22	1.47e-21	ETAE_0473	divalent heavy-metal cations transporter;
ETAE_1528	645	7241	2815	1531.4	550.605	-1.47576	Down	0	0	ompW	outer membrane protein W;
ETAE_2679	1212	206	80	23.1854	8.32739	-1.47728	Down	0	0	ETAE_2679	hypothetical protein;
ETAE_1938	1323	1537	596	158.476	56.834	-1.47944	Down	0	0	ETAE_1938	hypothetical protein;
ETAE_0251	3672	4928	1909	183.07	65.5881	-1.48089	Down	0	0	narG	nitrate reductase subunit alpha;
ETAE_0855	666	44	17	9.01214	3.2203	-1.48467	Down	0.000152829	0.000270261	esaK	type III secretion apparatus;
ETAE_2031	1107	44	17	5.42194	1.93742	-1.48467	Down	0.000152829	0.000270402	ETAE_2031	acyl-CoA transferase/carnitine dehydratase;
ETAE_2032	939	39	15	5.66563	2.01534	-1.49122	Down	0.000353372	0.00060624	ETAE_2032	hydroxymethylglutaryl-CoA lyase;
ETAE_2911	1287	1283	493	135.987	48.327	-1.49257	Down	4e-95	3.52e-94	ETAE_2911	diaminopimelate decarboxylase;
ETAE_1534	636	21	8	4.50414	1.58692	-1.50502	Down	0.00882904	0.0131274	trpG	anthranilate synthase component II;
ETAE_1617	234	21	8	12.242	4.31316	-1.50502	Down	0.00882904	0.0131331	ETAE_1617	hypothetical protein;
ETAE_1931	156	113	43	98.8106	34.7749	-1.50662	Down	7.02e-10	1.68e-09	ETAE_1931	hypothetical protein;
ETAE_1051	897	334	127	50.793	17.8621	-1.50773	Down	2.18e-26	8.58e-26	ETAE_1051	LysR family transcriptional regulator;
ETAE_2775	612	161	61	35.8859	12.5748	-1.51289	Down	1.47e-13	4.06e-13	ETAE_2775	hypothetical protein;
ETAE_1101	1065	37	14	4.73916	1.65844	-1.5148	Down	0.000433794	0.000736754	ETAE_1101	hypothetical protein;
ETAE_1977	1332	335	126	34.3076	11.9341	-1.52344	Down	7.59e-27	3.02e-26	ETAE_1977	fucose permease;
ETAE_1925	777	24	9	4.21347	1.46131	-1.52774	Down	0.0045629	0.00700871	ETAE_1925	hypothetical protein;
ETAE_0249	657	829	309	172.123	59.3355	-1.53647	Down	9.29e-65	6.36e-64	narJ	nitrate reductase delta subunit;
ETAE_0713	1476	491	183	45.3779	15.6418	-1.53659	Down	4.62e-39	2.34e-38	argA	N-acetylglutamate synthase;
ETAE_0861	693	35	13	6.88945	2.36664	-1.54155	Down	0.000531296	0.0008934	esrC	transcriptional regulator EsrC;
ETAE_2299	213	146	54	93.5024	31.9842	-1.54764	Down	8.42e-13	2.25e-12	cycA1	D-alanine/D-serine/glycine permease;
ETAE_1324	1776	139	51	10.6763	3.62284	-1.55922	Down	2.25e-12	5.95e-12	ETAE_1324	peptidoglycan glycosyltransferase;
ETAE_0854	1029	71	26	9.41223	3.18772	-1.56201	Down	5.47e-07	1.13e-06	esaL	type III secretion apparatus;
ETAE_1671	915	514	187	76.6287	25.7835	-1.57144	Down	4.01e-42	2.14e-41	ETAE_1671	LysR family transcriptional regulator;
ETAE_0905	894	22	8	3.35687	1.12895	-1.57214	Down	0.00562518	0.00855896	ETAE_0905	binding-protein-dependent transport system inner membrane protein;
ETAE_0250	1521	2298	830	206.096	68.8447	-1.5819	Down	8.27e-184	1.26e-182	narH	nitrate reductase subunit beta;
ETAE_1322	582	252	91	59.0646	19.7261	-1.58219	Down	1.15e-21	4.04e-21	ETAE_1322	hypothetical protein;
ETAE_2841	897	89	32	13.5347	4.50069	-1.58844	Down	1.32e-08	2.99e-08	ETAE_2841	hypothetical protein;
ETAE_1843	768	256	92	45.4704	15.1129	-1.58914	Down	4.06e-22	1.45e-21	phsC	thiosulfate reductase cytochrome B subunit;
ETAE_2426	1230	3456	1235	383.282	126.673	-1.5973	Down	2.72e-279	5.7e-278	ETAE_2426	cell wall-associated hydrolase;
ETAE_2018	1116	451	161	55.1267	18.2005	-1.59877	Down	4.54e-38	2.27e-37	ETAE_2018	multidrug resistance efflux pump;
ETAE_1844	573	239	85	56.8975	18.7148	-1.60418	Down	5.15e-21	1.78e-20	phsB	hydrogen sulfide production: iron- sulfur subunit; electron transfer;
ETAE_0653	1323	31	11	3.19633	1.04895	-1.60747	Down	0.000789678	0.00130205	pulE	type II secretory pathway ATPase PulE;
ETAE_0817	1998	110	39	7.51012	2.46258	-1.60866	Down	1.75e-10	4.29e-10	ETAE_0817	filamentous hemagglutinin family outer membrane protein;
ETAE_2320	909	2677	941	401.73	130.601	-1.62106	Down	1.84e-221	3.34e-220	ETAE_2320	diguanylate cyclase;
ETAE_2248	591	37	13	8.54012	2.77509	-1.62172	Down	0.000217714	0.000380242	ETAE_2248	P pilus minor tip component PapF;
ETAE_3052	759	40	14	7.18899	2.32706	-1.62728	Down	0.000114811	0.00020517	ETAE_3052	transposase;
ETAE_2229	1032	23	8	3.04017	0.977985	-1.63627	Down	0.00355036	0.00551591	ETAE_2229	hypothetical protein;
ETAE_0883	1059	144	50	18.5488	5.95656	-1.63877	Down	1.29e-13	3.57e-13	esaU	type III secretion apparatus protein;
ETAE_1533	1017	29	10	3.88979	1.24051	-1.64876	Down	0.000956754	0.00156308	trpD	bifunctional indole-3-glycerol phosphate synthase/phosphoribosylanthranilate isomerase;
ETAE_3372	594	4234	1456	972.331	309.241	-1.65272	Down	0	0	ETAE_3372	hypothetical protein;
ETAE_1969	1713	32	11	2.54825	0.810134	-1.65327	Down	0	0	ETAE_1969	siderophore synthetase component;
ETAE_1973	1128	32	11	3.86982	1.23028	-1.65327	Down	0	0	ETAE_1973	iron transporter;
ETAE_3407	1203	437	150	49.5525	15.7307	-1.65538	Down	0	0	ETAE_3407	hypothetical protein;
ETAE_0966	720	47	16	8.90461	2.80356	-1.66729	Down	2.04e-05	3.84e-05	ETAE_0966	hypothetical protein;
ETAE_3169	3108	1248	424	54.7751	17.211	-1.67019	Down	8.74e-109	8.54e-108	ETAE_3169	hypothetical protein;
ETAE_0437	1479	315	107	29.0531	9.1272	-1.67045	Down	9.71e-29	3.99e-28	uxaB	altronate oxidoreductase;
ETAE_1127	426	1574	534	504.016	158.144	-1.67223	Down	6.14e-137	7.35e-136	ETAE_1127	acetyltransferase;
ETAE_0839	1059	1415	479	182.268	57.0639	-1.67541	Down	1.25e-123	1.35e-122	ETAE_0839	O-methyltransferase;
ETAE_0878	2058	334	113	22.1386	6.92715	-1.67623	Down	1.61e-30	6.92e-30	esaV	type III secretion protein, HrcV family;
ETAE_2437	1920	391	132	27.7795	8.6735	-1.67934	Down	1.54e-35	7.34e-35	evpI	type VI secretion system protein EvpI;
ETAE_2678	630	137	46	29.664	9.21168	-1.68718	Down	1.64e-13	4.49e-13	ETAE_2678	hypothetical protein;
ETAE_3178	1188	647	217	74.2912	23.0444	-1.68878	Down	3.75e-58	2.37e-57	ygeW	hypothetical protein;
ETAE_1845	2280	1364	456	81.6073	25.232	-1.69344	Down	4.75e-121	4.98e-120	phsA	thiosulfate reductase;
ETAE_3287	681	54	18	10.8167	3.33463	-1.69767	Down	3.65e-06	7.19e-06	ETAE_3287	competence-related protein F;
ETAE_0317	1101	45	15	5.57538	1.7188	-1.69767	Down	2.44e-05	4.56e-05	ETAE_0317	hypothetical protein;
ETAE_0040	939	36	12	5.22982	1.61227	-1.69767	Down	0.000165323	0.000290988	ETAE_0040	hypothetical protein;
ETAE_0044	921	30	10	4.44336	1.36982	-1.69767	Down	0.000601018	0.00100367	ETAE_0044	integrase;
ETAE_2217	723	27	9	5.09419	1.57046	-1.69767	Down	0.00115256	0.00187394	ETAE_2217	hypothetical protein;
ETAE_1330	630	401	133	86.8267	26.6338	-1.70488	Down	3.68e-37	1.82e-36	uhpA	two-component response regulator, hexose phosphate transport system regulatory protein;
ETAE_0845	942	408	135	59.0825	18.0803	-1.70832	Down	6.96e-38	3.46e-37	dsdC	DNA-binding transcriptional dual regulator;
ETAE_2436	2613	765	253	39.9366	12.2153	-1.70903	Down	1.42e-69	1.01e-68	evpH	type VI secretion system protein EvpH;
ETAE_1239	1107	3379	1109	416.38	126.388	-1.72004	Down	1.4e-303	3.3e-302	ompF2	outer membrane porin F protein;
ETAE_2283	1119	1155	379	140.8	42.7298	-1.72033	Down	4.5e-105	4.26e-104	ETAE_2283	nitrate/TMAO reductase, membrane-bound tetraheme cytochrome c subunit;
ETAE_0312	477	489	160	139.843	42.3178	-1.72447	Down	1.18e-45	6.58e-45	fxsA	cytoplasmic membrane protein;
ETAE_1041	483	1240	401	350.206	104.742	-1.74137	Down	1.38e-114	1.4e-113	ETAE_1041	hypothetical protein;
ETAE_2672	378	31	10	11.1872	3.33757	-1.74497	Down	0.000374958	0.000641326	caiF	DNA-binding transcriptional activator;
ETAE_1140	345	1007	324	398.162	118.481	-1.7487	Down	6e-94	5.2e-93	ETAE_1140	hypothetical protein;
ETAE_1966	780	56	18	9.79361	2.91139	-1.75014	Down	1.45e-06	2.92e-06	ETAE_1966	ABC transporter;
ETAE_0233	672	28	9	5.68379	1.68964	-1.75014	Down	0.00071726	0.00119075	ETAE_0233	hypothetical protein;
ETAE_2707	741	424	136	78.0544	23.1549	-1.75316	Down	1.05e-40	5.5e-40	ETAE_2707	hypothetical protein;
ETAE_2440	642	131	42	27.8347	8.25346	-1.75381	Down	1.25e-13	3.46e-13	evpL	type VI secretion system protein EvpL;
ETAE_1795	633	25	8	5.38748	1.59444	-1.75656	Down	0.0013781	0.0022257	ETAE_1795	hypothetical protein;
ETAE_2496	585	22	7	5.12999	1.50961	-1.76478	Down	0.00266208	0.00417992	ETAE_2496	fimbrial subunit CS5;
ETAE_1968	1134	32	10	3.84934	1.11252	-1.79078	Down	0.000232398	0.000404638	ETAE_1968	hypothetical protein;
ETAE_1319	2028	316	98	21.2554	6.09649	-1.80178	Down	6.97e-32	3.08e-31	pgtB	phosphoglycerate transport: protein for signal transmission;
ETAE_1826	1164	9071	2805	1063.05	304.02	-1.80597	Down	0	0	ETAE_1826	outer membrane protein (porin);
ETAE_2117	1239	52	16	5.72508	1.62919	-1.81315	Down	0	0	ETAE_2117	citrate transporter;
ETAE_2119	660	39	12	8.06065	2.29382	-1.81315	Down	0	0	pcaI	3-oxoadipate CoA-transferase subunit A;
ETAE_2300	1197	966	294	110.086	30.9867	-1.82891	Down	0	0	cycA2	D-alanine/D-serine/glycine permease;
ETAE_2220	891	23	7	3.52127	0.991156	-1.82891	Down	0.00163144	0.00261864	ETAE_2220	hypothetical protein;
ETAE_1628	618	23	7	5.07679	1.429	-1.82891	Down	0.00163144	0.0026174	ETAE_1628	AntA/AntB antirepressor domain-containing protein;
ETAE_1158	156	480	146	419.726	118.073	-1.82977	Down	1.45e-48	8.38e-48	ETAE_1158	hypothetical protein;
ETAE_2017	1011	106	32	14.3022	3.9932	-1.84063	Down	5.63e-12	1.46e-11	ETAE_2017	permease of the drug/metabolite transporter (DMT);
ETAE_0803	690	20	6	3.95394	1.09704	-1.84967	Down	0.0031547	0.00491698	rdgC1	recombination-associated protein RdgC;
ETAE_2218	717	20	6	3.80505	1.05573	-1.84967	Down	0.0031547	0.00491924	fimC	chaperone, periplasmic;
ETAE_2234	735	198	59	36.7475	10.1271	-1.85942	Down	2.13e-21	7.49e-21	artJ	arginine 3rd transport system periplasmic binding protein;
ETAE_1922	921	47	14	6.96126	1.91774	-1.85994	Down	4.29e-06	8.41e-06	ETAE_1922	3-hydroxyisobutyrate dehydrogenase;
ETAE_2434	1842	430	128	31.8441	8.76682	-1.8609	Down	1.16e-44	6.36e-44	evpF	type VI secretion system protein EvpF;
ETAE_1972	1173	27	8	3.1399	0.860426	-1.86759	Down	0.000518484	0.000873155	ETAE_1972	diaminopimelate decarboxylase;
ETAE_0132	900	339	100	51.3815	14.0178	-1.87399	Down	6.92e-36	3.32e-35	ETAE_0132	hypothetical protein;
ETAE_3155	195	17	5	11.8922	3.23487	-1.87824	Down	0.00614312	0.00929695	ETAE_3155	hypothetical protein;
ETAE_2922	603	58	17	13.1208	3.55675	-1.88322	Down	2.49e-07	5.25e-07	ETAE_2922	hypothetical protein;
ETAE_1329	1542	381	111	33.7047	9.08156	-1.89194	Down	1.25e-40	6.5e-40	ETAE_1329	two-component sensor histidine kinase;
ETAE_2387	630	31	9	6.71229	1.80229	-1.89698	Down	0.000165885	0.000291827	ETAE_2387	hypothetical protein;
ETAE_1730	312	100	29	43.7215	11.7264	-1.89858	Down	8.37e-12	2.16e-11	ETAE_1730	ArsR family transcriptional regulator;
ETAE_0908	411	706	204	234.322	62.6196	-1.9038	Down	1.91e-74	1.43e-73	ETAE_0908	TonB-dependent receptor;
ETAE_3034	2253	111	32	6.72065	1.79189	-1.90712	Down	5.09e-13	1.37e-12	ETAE_3034	invasin;
ETAE_2520	903	59	17	8.91279	2.37511	-1.90789	Down	1.53e-07	3.26e-07	ETAE_2520	LysR family transcriptional regulator;
ETAE_1183	441	6737	1931	2083.9	552.415	-1.91546	Down	0	0	ETAE_1183	UspA domain-containing protein;
ETAE_3021	1260	206	59	22.3021	5.90749	-1.91656	Down	4.58e-23	1.66e-22	uidC	outer membrane porin protein;
ETAE_2431	492	1075	305	298.053	78.209	-1.93016	Down	1.79e-114	1.8e-113	evpC	type VI secretion system protein EvpC;
ETAE_2892	615	32	9	7.09781	1.84624	-1.94278	Down	0.00010055	0.000180447	hycB	hydrogenase-3, iron-sulfur subunit (part of FHL complex);
ETAE_0877	1317	228	64	23.6156	6.13078	-1.9456	Down	7.52e-26	2.91e-25	esaN	type III secretion system ATPase;
ETAE_1909	432	2829	791	893.303	231.001	-1.95125	Down	2.1e-302	4.81e-301	ETAE_1909	universal stress protein UP12;
ETAE_0879	381	61	17	21.8401	5.62919	-1.95598	Down	5.68e-08	1.24e-07	esaM	type III secretion apparatus protein;
ETAE_2429	465	402	112	117.93	30.3869	-1.9564	Down	1.13e-44	6.2e-44	ETAE_2429	hypothetical protein;
ETAE_1360	1359	3860	1071	387.452	99.4241	-1.96235	Down	0	0	ETAE_1360	citrate carrier protein;
ETAE_2442	651	130	36	27.2403	6.97659	-1.96515	Down	1.46e-15	4.34e-15	evpN	type VI secretion system protein EvpN;
ETAE_0525	1002	157	43	21.3738	5.41405	-1.98106	Down	1.13e-18	3.65e-18	ETAE_0525	LysR family transcriptional regulator;
ETAE_2019	438	33	9	10.2775	2.59233	-1.98717	Down	6.06e-05	0.00011062	ETAE_2019	hypothetical protein;
ETAE_2894	939	37	10	5.37509	1.34356	-2.00023	Down	1.95e-05	3.67e-05	hycD	hydrogenase 3 membrane subunit;
ETAE_1902	1206	37	10	4.18508	1.0461	-2.00023	Down	1.95e-05	3.67e-05	ETAE_1902	hypothetical protein;
ETAE_2438	303	52	14	23.4105	5.82918	-2.00579	Down	3.58e-07	7.49e-07	evpJ	type VI secretion system protein EvpJ;
ETAE_2211	660	555	148	114.709	28.2904	-2.0196	Down	1.38e-63	9.42e-63	pilD	prepilin peptidase;
ETAE_0860	222	15	4	9.21696	2.27315	-2.0196	Down	0.00714542	0.0107371	esaG	type III secretion system needle protein;
ETAE_1819	198	15	4	10.3342	2.54869	-2.0196	Down	0.00714542	0.0107324	ETAE_1819	hypothetical protein;
ETAE_3181	1755	2324	612	180.638	43.9943	-2.03771	Down	2.15e-263	4.41e-262	ygeV	DNA-binding transcriptional regulator;
ETAE_1357	324	154	40	64.8374	15.5753	-2.05756	Down	3.33e-19	1.1e-18	ETAE_1357	hypothetical protein;
ETAE_1880	1239	2612	678	287.575	69.0367	-2.0585	Down	1.04e-299	2.37e-298	ETAE_1880	peptidase T;
ETAE_1249	555	1573	407	386.621	92.5174	-2.06312	Down	8.12e-182	1.21e-180	ETAE_1249	hypothetical protein;
ETAE_1253	2457	128	33	7.10648	1.69446	-2.06831	Down	2.64e-16	8.05e-16	afaC	outer membrane usher protein;
ETAE_2430	1488	982	251	90.024	21.281	-2.08074	Down	1.8e-115	1.84e-114	evpB	type VI secretion system protein EvpB;
ETAE_0875	474	55	14	15.8283	3.72625	-2.08671	Down	7.73e-08	1.68e-07	esaP	major facilitator family transporter;
ETAE_0818	681	87	22	17.427	4.07565	-2.09622	Down	1.06e-11	2.72e-11	ETAE_0818	adhesin/hemagglutinin/hemolysin;
ETAE_2284	2493	3065	771	167.71	39.017	-2.10379	Down	0	0	ETAE_2284	molybdopterin-containing oxidoreductase;
ETAE_0965	684	44	11	8.77498	2.02889	-2.11271	Down	1.34e-06	2.71e-06	ETAE_0965	hypothetical protein;
ETAE_2118	714	36	9	6.87787	1.59025	-2.11271	Down	1.28e-05	2.46e-05	ETAE_2118	D-beta-hydroxybutyrate dehydrogenase;
ETAE_2470	663	20	5	4.11496	0.951433	-2.11271	Down	0.0012841	0.00208083	ETAE_2470	outer membrane protein Lom;
ETAE_0964	1209	77	19	8.68788	1.98266	-2.13156	Down	1.05e-10	2.59e-10	ETAE_0964	major facilitator superfamily protein;
ETAE_2709	1116	626	153	76.5173	17.2961	-2.14534	Down	3.58e-77	2.73e-76	ETAE_2709	carboxypeptidase G2;
ETAE_0840	390	1269	307	443.861	99.3106	-2.16009	Down	6.77e-156	8.82e-155	ETAE_0840	hypothetical protein;
ETAE_1816	2016	1635	395	110.631	24.7189	-2.16207	Down	1.57e-200	2.56e-199	ETAE_1816	choline/carnitine/betaine transporter;
ETAE_2233	669	236	57	48.1211	10.7491	-2.16246	Down	2.08e-30	8.89e-30	ETAE_2233	arginine transporter permease subunit;
ETAE_2232	717	559	135	106.351	23.754	-2.16259	Down	8.63e-70	6.19e-69	ETAE_2232	arginine transporter permease subunit;
ETAE_0295	570	25137	5987	6015.73	1325.12	-2.18261	Down	0	0	ETAE_0295	hypothetical protein;
ETAE_1053	1365	148	35	14.7904	3.23487	-2.19288	Down	5.94e-20	2e-19	purB1	adenylosuccinate lyase;
ETAE_2976	504	116	27	31.3962	6.75857	-2.2158	Down	3.88e-16	1.17e-15	ETAE_2976	hypothetical protein;
ETAE_2016	558	13	3	3.17804	0.67828	-2.22818	Down	0.00804802	0.0120188	ETAE_2016	5-methylcytosine restriction system component;
ETAE_1664	1383	102	23	10.0607	2.09811	-2.26157	Down	1.09e-14	3.13e-14	silC	copper/silver efflux system outer membrane protein CusC;
ETAE_2219	2511	85	19	4.61766	0.954616	-2.27417	Down	1.52e-12	4.05e-12	ETAE_2219	fimbrial usher protein;
ETAE_2115	909	148	33	22.2099	4.58007	-2.27776	Down	7.66e-21	2.64e-20	ETAE_2115	LysR family transcriptional regulator;
ETAE_1751	285	563	120	269.472	53.12	-2.34281	Down	1.95e-77	1.5e-76	ETAE_1751	hypothetical protein;
ETAE_2433	345	66	14	26.096	5.11954	-2.34974	Down	2.2e-10	5.39e-10	evpE	type VI secretion system protein EvpE;
ETAE_1646	1773	618	128	47.5477	9.108	-2.38417	Down	1.34e-86	1.1e-85	ETAE_1646	histidine kinase;
ETAE_1829	888	1548	311	237.798	44.1844	-2.42812	Down	8.07e-219	1.44e-217	ETAE_1829	diguanylate cyclase/phosphodiesterase with PAS/PAC and GAF sensor;
ETAE_2037	522	60	12	15.6794	2.90023	-2.43463	Down	6.59e-10	1.58e-09	ETAE_2037	hypothetical protein;
ETAE_3423	363	25	5	9.3947	1.73774	-2.43463	Down	8.14e-05	0.000147246	ETAE_3423	hypothetical protein;
ETAE_0188	1956	73309	14652	5112.56	945.039	-2.4356	Down	0	0	acs	acyl-coenzyme A synthetase/AMP-(fatty) acid ligase;
ETAE_0187	564	18451	3679	4462.62	822.948	-2.43902	Down	0	0	ETAE_0187	hypothetical protein;
ETAE_2975	1302	290	57	30.3834	5.52313	-2.45972	Down	4.98e-43	2.69e-42	ETAE_2975	hypothetical protein;
ETAE_0921	720	41	8	7.76785	1.40178	-2.47026	Down	2.92e-07	6.15e-07	ETAE_0921	aspartate racemase;
ETAE_1254	738	36	7	6.6542	1.19664	-2.47528	Down	1.56e-06	3.15e-06	hdaD	HUS-associated diffuse adherence;
ETAE_2014	1323	31	6	3.19633	0.572154	-2.48194	Down	8.44e-06	1.63e-05	atoE	short chain fatty acids transporter;
ETAE_1245	2013	298	57	20.194	3.57234	-2.49898	Down	5.76e-45	3.19e-44	ETAE_1245	hypothetical protein;
ETAE_2432	1203	760	145	86.1782	15.2063	-2.50265	Down	3.06e-112	3.05e-111	evpD	type VI secretion system protein EvpD;
ETAE_2708	441	173	33	53.5127	9.44055	-2.50294	Down	8.46e-27	3.36e-26	ETAE_2708	hypothetical protein;
ETAE_2435	1026	234	43	31.1113	5.28741	-2.55681	Down	1.48e-36	7.2e-36	evpG	type VI secretion system protein EvpG;
ETAE_1315	171	11	2	8.77498	1.47556	-2.57214	Down	0.00856464	0.0127679	ETAE_1315	hypothetical protein;
ETAE_2510	198	764	138	526.354	87.9297	-2.58161	Down	7.29e-117	7.49e-116	ETAE_2510	hypothetical protein;
ETAE_1658	3930	21425	3817	743.666	122.533	-2.60149	Down	0	0	putA	multifunctional: proline dehydrogenase/pyrroline-5-carboxylate dehydrogenase/transcriptional repressor;
ETAE_1052	1383	62	11	6.11532	1.00344	-2.60747	Down	6.5e-11	1.63e-10	ETAE_1052	MmgE/PrpD family protein;
ETAE_2428	303	17	3	7.65343	1.24911	-2.61521	Down	0.000806016	0.00132576	evpP	type VI secretion system protein EvpP;
ETAE_1645	624	200	34	43.7215	6.8741	-2.6691	Down	5.99e-33	2.72e-32	ETAE_1645	two-component response regulator;
ETAE_2075	600	18	3	4.09233	0.6308	-2.69767	Down	0.000445072	0.000754774	ETAE_2075	LuxR-family regulatory protein;
ETAE_2231	771	3130	520	553.783	85.0885	-2.70228	Down	0	0	ETAE_2231	cationic amino acid ABC transporter substrate-binding protein;
ETAE_2893	1902	74	12	5.30727	0.795962	-2.7372	Down	2.14e-13	5.85e-13	hycC	formate hydrogenlyase subunit 3;
ETAE_1327	1032	2579	416	340.895	50.8552	-2.74486	Down	0	0	afuA	periplasmic ferric iron-binding protein;
ETAE_1716	537	75	12	19.0518	2.81922	-2.75656	Down	1.19e-13	3.3e-13	bglG1	transcriptional antiterminator;
ETAE_2511	765	4704	749	838.794	123.521	-2.76356	Down	0	0	ETAE_2511	cobalamin synthesis protein, P47K;
ETAE_1970	1179	19	3	2.19831	0.321018	-2.77567	Down	0.000244262	0.00042464	yceE	transporter;
ETAE_1982	504	26	4	7.03708	1.00127	-2.81315	Down	1.34e-05	2.55e-05	leuD2	3-isopropylmalate dehydratase small subunit;
ETAE_0968	726	13	2	2.44262	0.347548	-2.81315	Down	0.00255926	0.00402407	ETAE_0968	short chain dehydrogenase;
ETAE_0047	423	20	3	6.4497	0.894752	-2.84967	Down	0.000133305	0.000237096	ETAE_0047	hypothetical protein;
ETAE_1326	2073	1342	197	88.3086	11.9892	-2.88082	Down	1.19e-229	2.22e-228	ETAE_1326	binding-protein-dependent transport system inner membrane protein;
ETAE_0318	1224	41	6	4.56932	0.618431	-2.8853	Down	2.36e-08	5.26e-08	ETAE_0318	hypothetical protein;
ETAE_2509	2112	23373	3412	1509.63	203.815	-2.88886	Down	0	0	cstA2	carbon starvation protein;
ETAE_0821	1764	70	10	5.41314	0.715193	-2.92006	Down	1.54e-13	4.25e-13	ETAE_0821	ShlB/FhaC/HecB family hemolysin secretion/activation protein;
ETAE_2120	663	50	7	10.2874	1.33201	-2.94921	Down	4.08e-10	9.88e-10	atoA2	acyl CoA:acetate/3-ketoacid CoA transferase subunit beta;
ETAE_2977	987	593	82	81.9572	10.4814	-2.96704	Down	1.28e-105	1.22e-104	ETAE_2977	dicarboxylate-binding periplasmic protein;
ETAE_1355	1278	59	8	6.29754	0.789734	-2.99535	Down	7.08e-12	1.83e-11	ETAE_1355	anaerobic c4-dicarboxylate antiporter;
ETAE_2512	246	731	99	405.352	50.7717	-2.99708	Down	4.15e-131	4.74e-130	ETAE_2512	CobW/P47K family protein;
ETAE_1967	798	32	4	5.47012	0.632381	-3.11271	Down	3.36e-07	7.05e-07	ETAE_1967	HpcH/HpaI aldolase;
ETAE_0843	1416	96450	11987	9291.56	1067.99	-3.12102	Down	0	0	tnaA	tryptophanase;
ETAE_0971	1425	66	8	6.31799	0.708267	-3.1571	Down	9.43e-14	2.63e-13	ETAE_0971	amino acid transporter;
ETAE_0842	1251	10052	1168	1096.09	117.79	-3.21808	Down	0	0	tnaB	tryptophan transporter of low affinity;
ETAE_2230	774	1289	148	227.176	24.1236	-3.23529	Down	1.43e-247	2.78e-246	ETAE_2230	arginine ABC transporter ATP-binding protein;
ETAE_1325	1047	1104	124	143.837	14.9416	-3.26703	Down	2.96e-214	5.11e-213	fbpC	ferric transporter ATP-binding subunit;
ETAE_1247	150	10	1	9.09407	0.841067	-3.43463	Down	0.00423138	0.00653502	ETAE_1247	hypothetical protein;
ETAE_0814	261	10	1	5.22648	0.483372	-3.43463	Down	0.00423138	0.00653205	ETAE_0814	hypothetical protein;
ETAE_1649	3087	2200	204	97.2155	8.33711	-3.54357	Down	0	0	ETAE_1649	tetrathionate reductase subunit A;
ETAE_1718	1479	65	6	5.99508	0.511805	-3.55011	Down	6.55e-15	1.9e-14	ETAE_1718	beta-glucoside-specific PTS system components IIABC;
ETAE_1648	1056	443	40	57.2255	4.77879	-3.58194	Down	2.45e-94	2.14e-93	ETAE_1648	tetrathionate reductase subunit C;
ETAE_2634	678	795	71	159.951	13.2114	-3.59777	Down	1.41e-168	1.97e-167	gltK	glutamate-aspartate transport system permease;
ETAE_0844	135	1814	161	1832.96	150.458	-3.60675	Down	0	0	ETAE_0844	hypothetical protein;
ETAE_3055	120	12	1	13.6411	1.05133	-3.69767	Down	0.00112802	0.00183581	ETAE_3055	hypothetical protein;
ETAE_2633	741	549	44	101.066	7.49128	-3.75394	Down	4.52e-121	4.75e-120	gltJ	glutamate/aspartate transport system permease;
ETAE_1660	1497	12509	1002	1139.86	84.4438	-3.75472	Down	0	0	ETAE_1660	Na+/proline symporter;
ETAE_2027	783	27	2	4.70383	0.322248	-3.86759	Down	3.06e-07	6.42e-07	ETAE_2027	hypothetical protein;
ETAE_2750	309	14	1	6.18044	0.408285	-3.92006	Down	0.000295312	0.00050947	ETAE_2750	hypothetical protein;
ETAE_2635	726	2507	179	471.05	31.1056	-3.92064	Down	0	0	gltL	glutamate-aspartate ABC transporter ATP-binding protein;
ETAE_0254	1455	145	10	13.5942	0.867079	-3.97069	Down	1.79e-34	8.43e-34	ETAE_0254	tartrate:succinate antiporter;
ETAE_2632	903	3044	204	459.84	28.5013	-4.01203	Down	0	0	glnH2	glutamate and aspartate transporter subunit;
ETAE_1255	300	15	1	6.82055	0.420533	-4.0196	Down	0.000150275	0.000266161	ETAE_1255	hypothetical protein;
ETAE_0812	561	47	3	11.4284	0.674653	-4.08233	Down	3.25e-12	8.53e-12	ETAE_0812	hypothetical protein;
ETAE_1328	1236	2406	151	265.538	15.4128	-4.10672	Down	0	0	ETAE_1328	permease for hexosephosphate transport;
ETAE_1961	174	16	1	12.5435	0.725058	-4.11271	Down	7.62e-05	0.000138122	ETAE_1961	hypothetical protein;
ETAE_1647	765	533	32	95.042	5.27728	-4.1707	Down	3.32e-127	3.71e-126	ttrB	tetrathionate reductase subunit B;
ETAE_1644	120	21	1	23.8719	1.05133	-4.50502	Down	2.47e-06	4.92e-06	ETAE_1644	hypothetical protein;
ETAE_2694	294	50749	182	23546.7	78.0991	-8.236	Down	0	0	ETAE_2694	hypothetical protein;
ETAE_0872	597	10	0	2.28494	0	-11.1579	Down	0.000630164	0.00105027	eseB	EspA family secreted protein;
ETAE_0292	315	10	0	4.33051	0	-12.0803	Down	0.000630164	0.00105079	ETAE_0292	hypothetical protein;
ETAE_1626	339	16	0	6.43828	0	-12.6525	Down	7.75e-06	1.5e-05	ETAE_1626	hypothetical protein;
ETAE_0858	252	13	0	7.03708	0	-12.7808	Down	6.99e-05	0.000126989	esaI	type III secretion apparatus;
ETAE_3139	132	7	0	7.23392	0	-12.8206	Down	0.00568106	0.00863236	ETAE_3139	hypothetical protein;

## Sheet: Pe.GeneDiffExp
Additional file 4 Differentially expressed mRNAs
Gene ID	Gene length	Con-Expression	Pe-Expression	Con-RPKM	Pe-RPKM	Log2 Ratio Pe/Con)	Up or Down-Regulation (Pe/Con)	P-value	FDR	Gene Name	Product
ETAE_0424	144	0	30	0	6830.15	22.7035	Up	2.75196e-74	1.20693e-72	ETAE_0424	hypothetical protein;
ETAE_1830	114	0	18	0	5176.54	22.3036	Up	1.07436e-45	2.70754e-44	ETAE_1830	hypothetical protein;
ETAE_0661	126	0	14	0	3642.75	21.7966	Up	3.6446e-36	6.54671e-35	ETAE_0661	hypothetical protein;
ETAE_1178	117	0	10	0	2802.11	21.4181	Up	1.23638e-26	1.72531e-25	ETAE_1178	hypothetical protein;
ETAE_2406	123	0	7	0	1865.8	20.8314	Up	1.73791e-19	1.72109e-18	ETAE_2406	hypothetical protein;
ETAE_0195	135	0	6	0	1457.1	20.4747	Up	4.19424e-17	3.55878e-16	ETAE_0195	hypothetical protein;
ETAE_2955	117	0	4	0	1120.85	20.0962	Up	2.44288e-12	1.58646e-11	ETAE_2955	hypothetical protein;
ETAE_0169	159	1	2777	0.857931	572599	19.3482	Up	0	0	ETAE_0169	hypothetical protein;
ETAE_1157	123	0	2	0	533.085	19.024	Up	1.42283e-07	6.16804e-07	ETAE_1157	hypothetical protein;
ETAE_0345	135	0	2	0	485.7	18.8897	Up	1.42283e-07	6.17597e-07	ETAE_0345	hypothetical protein;
ETAE_3036	159	0	2	0	412.387	18.6536	Up	1.42283e-07	6.18392e-07	ETAE_3036	hypothetical protein;
ETAE_1168	228	0	2	0	287.585	18.1336	Up	1.42283e-07	6.19189e-07	ETAE_1168	hypothetical protein;
ETAE_2688	174	0	1	0	188.418	17.5236	Up	3.43384e-05	0.000113132	ETAE_2688	hypothetical protein;
ETAE_2469	138	1	164	0.988486	38961.6	15.2665	Up	0	0	ETAE_2469	hypothetical protein;
ETAE_1501	123	1	74	1.10903	19724.1	14.1184	Up	3.04202e-177	4.10916e-175	ETAE_1501	hypothetical protein;
ETAE_1678	156	1	57	0.87443	11979	13.7418	Up	7.5481e-137	6.37248e-135	ETAE_1678	hypothetical protein;
ETAE_2960	186	4	172	2.93357	30317.1	13.3352	Up	0	0	ETAE_2960	hypothetical protein;
ETAE_2201	123	1	15	1.10903	3998.14	11.8158	Up	2.55726e-37	4.85161e-36	ETAE_2201	hypothetical protein;
ETAE_1831	165	3	42	2.4802	8345.21	11.7163	Up	1.05712e-98	6.05067e-97	ETAE_1831	hypothetical protein;
ETAE_1351	138	1	12	0.988486	2850.85	11.4939	Up	2.96042e-30	4.60707e-29	ETAE_1351	hypothetical protein;
ETAE_0993	390	33	385	11.5425	32364.4	11.4532	Up	0	0	ETAE_0993	hypothetical protein;
ETAE_1896	120	1	10	1.13676	2732.06	11.2308	Up	1.47802e-25	1.97283e-24	ETAE_1896	hypothetical protein;
ETAE_0211	150	10	90	9.09407	19670.8	11.0788	Up	5.5959e-204	9.44868e-202	ETAE_0211	hypothetical protein;
ETAE_1154	123	1	7	1.10903	1865.8	10.7163	Up	1.55836e-18	1.43786e-17	ETAE_1154	hypothetical protein;
ETAE_1853	114	3	17	3.58976	4888.95	10.4114	Up	3.408e-40	7.06062e-39	ETAE_1853	hypothetical protein;
ETAE_1410	138	2	9	1.97697	2138.13	10.0788	Up	1.95453e-22	2.30785e-21	ETAE_1410	hypothetical protein;
ETAE_1204	135	1	4	1.01045	971.4	9.90892	Up	1.46067e-11	9.06743e-11	ETAE_1204	hypothetical protein;
ETAE_0202	297	9	30	4.13367	3311.59	9.64589	Up	7.25742e-66	2.8498e-64	ETAE_0202	hypothetical protein;
ETAE_3213	813	168	549	28.1883	22138.8	9.61726	Up	0	0	ETAE_3213	hypothetical protein;
ETAE_2965	123	3	9	3.3271	2398.88	9.49388	Up	8.43772e-22	9.65904e-21	ETAE_2965	hypothetical protein;
ETAE_1743	186	1	3	0.733393	528.786	9.49388	Up	2.93804e-09	1.49199e-08	ETAE_1743	hypothetical protein;
ETAE_2843	141	1	3	0.967454	697.548	9.49388	Up	2.93804e-09	1.48975e-08	ETAE_2843	hypothetical protein;
ETAE_0465	261	49	108	25.6097	13566.1	9.0491	Up	6.78608e-219	1.34803e-216	ETAE_0465	hypothetical protein;
ETAE_1029	162	5	11	4.21022	2226.12	9.04642	Up	3.10996e-25	4.07067e-24	ETAE_1029	hypothetical protein;
ETAE_0530	162	27	54	22.7352	10928.2	8.90892	Up	5.56136e-110	3.61168e-108	ETAE_0530	hypothetical protein;
ETAE_1562	153	4	8	3.5663	1714.23	8.90892	Up	5.07244e-19	4.81169e-18	ETAE_1562	hypothetical protein;
ETAE_1659	165	1	2	0.826734	397.391	8.90892	Up	5.67364e-07	2.29185e-06	ETAE_1659	hypothetical protein;
ETAE_1063	120	1	2	1.13676	546.412	8.90892	Up	5.67364e-07	2.28911e-06	ETAE_1063	hypothetical protein;
ETAE_1924	639	10	17	2.13476	872.207	8.67445	Up	3.27136e-36	5.90769e-35	ygbL	class II aldolase;
ETAE_1641	483	117	187	33.0437	12693.1	8.58545	Up	0	0	ETAE_1641	Gifsy-1 prophage protein;
ETAE_3482	1023	117	170	15.6013	5448.1	8.44795	Up	0	0	argC	N-acetyl-gamma-glutamyl-phosphate reductase;
ETAE_2494	207	3	4	1.97697	633.521	8.32396	Up	1.3539e-10	7.74933e-10	ETAE_2494	hypothetical protein;
ETAE_1926	1371	31	41	3.08442	980.433	8.31228	Up	5.80478e-80	2.76095e-78	ygbN	inner membrane permease;
ETAE_1481	2256	106	133	6.40938	1932.79	8.23628	Up	1.23052e-249	2.7703e-247	ETAE_1481	transferrin-binding protein A;
ETAE_3159	690	51	63	10.0826	2993.39	8.21377	Up	7.844e-120	5.51858e-118	ETAE_3159	LrgB family protein;
ETAE_2521	1668	94	110	7.68743	2162.06	8.13569	Up	6.50616e-205	1.15638e-202	ETAE_2521	methyl-accepting chemotaxis sensory transducer;
ETAE_3369	192	9	10	6.39427	1707.54	8.06092	Up	2.0067e-21	2.26643e-20	ETAE_3369	hypothetical protein;
ETAE_0444	504	92	101	24.9004	6569.96	8.04357	Up	1.4284e-186	2.29701e-184	ETAE_0444	metal-dependent hydrolase;
ETAE_2147	1257	46	50	4.99197	1304.09	8.02921	Up	5.7242e-94	3.16895e-92	fliK	flagellar hook-length control protein;
ETAE_0964	1209	77	80	8.68788	2169.38	7.96406	Up	3.26612e-147	3.15134e-145	ETAE_0964	major facilitator superfamily protein;
ETAE_1885	180	3	3	2.27352	546.412	7.90892	Up	2.04302e-08	9.54257e-08	ETAE_1885	hypothetical protein;
ETAE_0763	135	2	2	2.0209	485.7	7.90892	Up	1.414e-06	5.48231e-06	ETAE_0763	hypothetical protein;
ETAE_1335	132	1	1	1.03342	248.369	7.90892	Up	0.00010273	0.000316245	ETAE_1335	hypothetical protein;
ETAE_1113	141	2	2	1.93491	465.032	7.90892	Up	1.414e-06	5.47602e-06	ETAE_1113	hypothetical protein;
ETAE_0113	153	2	2	1.78315	428.559	7.90892	Up	1.414e-06	5.46975e-06	ETAE_0113	hypothetical protein;
ETAE_1342	117	1	1	1.16591	280.211	7.90892	Up	0.00010273	0.000316533	ETAE_1342	hypothetical protein;
ETAE_2372	156	9	8	7.86987	1681.27	7.73899	Up	3.38544e-17	2.90907e-16	ETAE_2372	hypothetical protein;
ETAE_0397	294	614	530	284.886	59101.7	7.69667	Up	0	0	yhbY	RNA-binding protein YhbY;
ETAE_0433	141	11	9	10.642	2092.64	7.61941	Up	1.00966e-18	9.44494e-18	ETAE_0433	hypothetical protein;
ETAE_1375	813	154	121	25.8392	4879.4	7.561	Up	2.02366e-210	3.79661e-208	nikE	nickel transporter ATP-binding protein;
ETAE_1654	174	12	9	9.40766	1695.76	7.49388	Up	1.84407e-18	1.69685e-17	ETAE_1654	hypothetical protein;
ETAE_1796	231	11	8	6.49576	1135.4	7.44949	Up	1.16081e-16	9.5845e-16	hemP	hemin uptake protein HemP;
ETAE_0652	1143	11	8	1.31279	229.464	7.44949	Up	1.16081e-16	9.56113e-16	pulF	type II secretory pathway component PulF;
ETAE_1774	420	67	47	21.7608	3668.77	7.39742	Up	4.23596e-82	2.04355e-80	ETAE_1774	heat-inducible protein;
ETAE_1376	765	35	24	6.24103	1028.54	7.3646	Up	2.4548e-43	5.71714e-42	nikD	nickel transporter ATP-binding protein;
ETAE_3477	735	103	70	19.1161	3122.36	7.3517	Up	6.82276e-120	4.90223e-118	ETAE_3477	glutaredoxin-family domain-containing protein;
ETAE_2427	132	3	2	3.10025	496.738	7.32396	Up	2.81922e-06	1.05783e-05	ETAE_2427	hypothetical protein;
ETAE_0049	156	3	2	2.62329	420.317	7.32396	Up	2.81922e-06	1.05901e-05	ETAE_0049	hypothetical protein;
ETAE_1683	261	3	2	1.56794	251.224	7.32396	Up	2.81922e-06	1.06019e-05	ETAE_1683	hypothetical protein;
ETAE_0451	900	33	21	5.00174	764.977	7.25684	Up	8.72152e-38	1.66399e-36	ETAE_0451	pyruvate-formate lyase-activating enzyme;
ETAE_2474	138	13	8	12.8503	1900.56	7.20848	Up	3.41222e-16	2.73707e-15	ETAE_2474	hypothetical protein;
ETAE_2912	984	174	106	24.1215	3531.69	7.1939	Up	6.69868e-176	8.70055e-174	ETAE_2912	LysR family transcriptional regulator;
ETAE_0841	141	5	3	4.83727	697.548	7.17195	Up	7.3062e-08	3.27229e-07	ETAE_0841	hypothetical protein;
ETAE_3359	990	41	24	5.64935	794.781	7.13633	Up	4.84306e-42	1.06201e-40	ETAE_3359	monosaccharide-transporting ATPase;
ETAE_0018	303	99	57	44.5699	6167.43	7.11245	Up	4.58546e-95	2.58085e-93	ETAE_0018	hypothetical protein;
ETAE_0322	1968	49	28	3.39641	466.449	7.10156	Up	2.77244e-48	7.86767e-47	ETAE_0322	type I secretion protein;
ETAE_0129	891	110	62	16.8409	2281.32	7.08176	Up	1.17378e-102	6.83423e-101	rarD1	chloramphenical resistance permease;
ETAE_2418	360	32	18	12.1254	1639.24	7.07884	Up	4.58904e-32	7.34464e-31	ETAE_2418	hypothetical protein;
ETAE_0696	1128	25	14	3.02329	406.903	7.07242	Up	1.33014e-25	1.7825e-24	ompF1	outer membrane porin F protein;
ETAE_2926	213	67	37	42.9086	5695	7.05228	Up	2.49504e-62	9.15842e-61	ETAE_2926	hypothetical protein;
ETAE_3274	786	33	18	5.72718	750.795	7.03445	Up	7.20276e-32	1.14735e-30	ydhU	hypothetical protein;
ETAE_1519	141	28	15	27.0887	3487.74	7.00846	Up	5.641e-27	8.07189e-26	ETAE_1519	hypothetical protein;
ETAE_2311	1998	186	99	12.6989	1624.47	6.99912	Up	6.18884e-160	6.33325e-158	ETAE_2311	oligopeptide ABC transporter periplasmic protein;
ETAE_1628	618	23	12	5.07679	636.597	6.97032	Up	4.48912e-22	5.17398e-21	ETAE_1628	AntA/AntB antirepressor domain-containing protein;
ETAE_2058	1053	176	91	22.7999	2833.25	6.95728	Up	2.27422e-146	2.13334e-144	ETAE_2058	ADP-ribosylglycohydrolase;
ETAE_0291	1305	39	20	4.07665	502.448	6.94545	Up	1.26191e-34	2.16319e-33	fucP	L-fucose permease;
ETAE_3478	1449	108	55	10.1673	1244.42	6.93539	Up	1.68095e-89	8.60085e-88	ETAE_3478	pyridine nucleotide-disulfide oxidoreductase;
ETAE_2149	1014	50	25	6.72638	808.302	6.90892	Up	2.83594e-42	6.30064e-41	fliM	flagellar motor switch protein;
ETAE_2913	207	8	4	5.27192	633.521	6.90892	Up	3.05822e-09	1.54374e-08	ETAE_2913	hypothetical protein;
ETAE_0644	537	184	91	46.7405	5555.7	6.89315	Up	5.94064e-145	5.42204e-143	ETAE_0644	hypothetical protein;
ETAE_1593	1095	112	53	13.9525	1586.84	6.82949	Up	5.45296e-85	2.74845e-83	ETAE_1593	phage integrase;
ETAE_3153	243	15	7	8.42044	944.416	6.80938	Up	8.06252e-14	5.67232e-13	ETAE_3153	hypothetical protein;
ETAE_2497	774	48	22	8.4596	931.866	6.78339	Up	6.9339e-37	1.28658e-35	ETAE_2497	hypothetical protein;
ETAE_2020	816	11	5	1.83887	200.887	6.77142	Up	1.20467e-10	6.97798e-10	ETAE_2020	hydrolase, Cof family;
ETAE_3037	540	31	14	7.83101	849.975	6.76208	Up	1.65314e-24	2.10666e-23	ETAE_3037	DNA recombinase;
ETAE_0903	915	20	9	2.98166	322.473	6.75692	Up	8.31338e-17	6.96632e-16	ETAE_0903	hypothetical protein;
ETAE_2499	621	19	8	4.17361	422.348	6.66099	Up	4.63304e-15	3.48458e-14	ETAE_2499	hypothetical protein;
ETAE_2979	1119	22	9	2.6819	263.684	6.61941	Up	1.77163e-16	1.44163e-15	ETAE_2979	adenosine deaminase;
ETAE_0873	348	22	9	8.62369	847.881	6.61941	Up	1.77163e-16	1.43817e-15	ETAE_0873	hypothetical protein;
ETAE_1540	774	277	111	48.8189	4701.69	6.58959	Up	1.02965e-167	1.12166e-165	ETAE_1540	amino acid ABC transporter substrate-binding protein;
ETAE_3418	222	5	2	3.07232	295.358	6.58699	Up	7.84488e-06	2.81532e-05	ETAE_3418	hypothetical protein;
ETAE_1226	405	5	2	1.68409	161.9	6.58699	Up	7.84488e-06	2.81233e-05	flgC	flagellar basal body rod protein;
ETAE_1531	1194	38	15	4.34139	411.869	6.56788	Up	2.7462e-25	3.60853e-24	trpB	tryptophan synthase subunit beta;
ETAE_1910	675	59	23	11.9233	1117.11	6.54984	Up	4.7565e-37	8.92372e-36	ETAE_1910	hypothetical protein;
ETAE_2739	285	125	48	59.8294	5521.64	6.5281	Up	1.20376e-73	5.21165e-72	ETAE_2739	hypothetical protein;
ETAE_2566	1158	295	113	34.7507	3199.2	6.52453	Up	8.0849e-169	9.1009e-167	galK	galactokinase;
ETAE_1287	417	71	27	23.2259	2122.75	6.51406	Up	1.04745e-42	2.40628e-41	ETAE_1287	glyoxalase;
ETAE_2217	723	27	10	5.09419	453.454	6.47596	Up	1.34253e-17	1.18996e-16	ETAE_2217	hypothetical protein;
ETAE_1971	1743	38	14	2.97396	263.331	6.46835	Up	1.96489e-23	2.39547e-22	ETAE_1971	siderophore biosynthesis protein;
ETAE_1378	945	38	14	5.48531	485.7	6.46835	Up	1.96489e-23	2.40415e-22	nikB	nickel transporter permease;
ETAE_0580	189	74	27	53.4096	4683.53	6.45435	Up	2.74122e-42	6.13053e-41	ETAE_0580	hypothetical protein;
ETAE_1379	1569	44	16	3.82542	334.325	6.44949	Up	2.82702e-26	3.88083e-25	nikA	nickel ABC transporter periplasmic nickel-binding protein;
ETAE_0135	531	33	12	8.47752	740.898	6.44949	Up	1.90227e-20	1.98271e-19	gntK	gluconate kinase;
ETAE_2148	480	17	6	4.83122	409.809	6.40642	Up	1.36476e-11	8.519e-11	fliL	flagellar basal body-associated protein;
ETAE_3447	432	17	6	5.36803	455.344	6.40642	Up	1.36476e-11	8.50329e-11	ETAE_3447	hypothetical protein;
ETAE_1539	702	207	72	40.2238	3362.54	6.38536	Up	3.24566e-106	2.02974e-104	ETAE_1539	amino acid ABC transporter permease;
ETAE_1470	285	258	89	123.488	10238	6.37343	Up	3.03986e-130	2.44419e-128	ETAE_1470	hypothetical protein;
ETAE_0296	822	32	11	5.31041	438.725	6.36835	Up	9.55824e-19	8.99114e-18	ETAE_0296	hypothetical protein;
ETAE_1709	939	163	56	23.6794	1955.21	6.36755	Up	4.48228e-83	2.19372e-81	tus	DNA replication terminus site-binding protein;
ETAE_0812	561	47	16	11.4284	935.037	6.35433	Up	7.17904e-26	9.73639e-25	ETAE_0812	hypothetical protein;
ETAE_2651	201	30	10	20.3599	1631.08	6.32396	Up	3.485e-17	2.97945e-16	tatE	twin argininte translocase A;
ETAE_2226	522	12	4	3.13589	251.224	6.32396	Up	1.45023e-08	6.87841e-08	ETAE_2226	hypothetical protein;
ETAE_1615	216	12	4	7.57839	607.125	6.32396	Up	1.45023e-08	6.86876e-08	ETAE_1615	phage transcriptional regulatory protein Cro;
ETAE_1765	129	3	1	3.17235	254.145	6.32396	Up	0.000340546	0.000973771	ETAE_1765	hypothetical protein;
ETAE_0040	939	36	12	5.22982	418.974	6.32396	Up	4.8522e-20	4.92068e-19	ETAE_0040	hypothetical protein;
ETAE_1035	486	70	23	19.6477	1551.54	6.3032	Up	1.45259e-35	2.58179e-34	ETAE_1035	hypothetical protein;
ETAE_1256	810	160	52	26.9454	2104.7	6.28743	Up	2.74124e-76	1.23429e-74	ETAE_1256	ion transport protein;
ETAE_2557	1059	223	72	28.7249	2228.99	6.27794	Up	3.24136e-104	1.92036e-102	modC	molybdate ABC transporter ATP-binding protein;
ETAE_1308	276	25	8	12.3561	950.282	6.26506	Up	3.44042e-14	2.4615e-13	ETAE_1308	hypothetical protein;
ETAE_1920	957	60	19	8.55242	650.899	6.24996	Up	1.24149e-29	1.90569e-28	ETAE_1920	hypothetical protein;
ETAE_2763	486	261	81	73.2578	5464.12	6.22086	Up	1.24064e-115	8.37927e-114	ETAE_2763	hypothetical protein;
ETAE_1801	783	13	4	2.26481	167.483	6.20848	Up	2.00108e-08	9.3726e-08	hmuV	hemin transport system ATP-binding protein;
ETAE_1163	702	49	15	9.52157	700.529	6.2011	Up	8.08174e-24	9.9606e-23	yohK	inner membrane protein;
ETAE_1162	888	131	40	20.1237	1476.79	6.19742	Up	1.81863e-58	6.33147e-57	cdd	cytidine deaminase;
ETAE_0955	1791	127	38	9.67292	695.6	6.16816	Up	2.09548e-55	6.87033e-54	malZ	maltodextrin glucosidase;
ETAE_3022	1365	91	27	9.09407	648.489	6.15601	Up	3.63262e-40	7.4801e-39	uidB	glucuronide transporter;
ETAE_1586	741	113	33	20.8022	1460.05	6.13314	Up	3.25478e-48	9.15949e-47	ETAE_1586	hypothetical protein;
ETAE_2154	789	42	12	7.26143	498.627	6.10156	Up	2.6202e-19	2.54998e-18	fliR	flagellar biosynthesis pathway protein FliR;
ETAE_2273	1500	704	200	64.0223	4371.3	6.09334	Up	5.85108e-274	1.41136e-271	ETAE_2273	dipeptidase-like protein;
ETAE_3006	2136	276	78	17.6261	1197.2	6.0858	Up	1.03774e-108	6.61217e-107	cadA3	lysine decarboxylase, inducible;
ETAE_0457	1026	308	83	40.9499	2652.18	6.01717	Up	5.72042e-114	3.78782e-112	gcp	O-sialoglycoprotein endopeptidase;
ETAE_2186	378	56	15	20.209	1300.98	6.00846	Up	4.995e-23	5.96046e-22	ETAE_2186	thioredoxin (H-type,TRX-H);
ETAE_1819	198	15	4	10.3342	662.318	6.00203	Up	3.59608e-08	1.65224e-07	ETAE_1819	hypothetical protein;
ETAE_0044	921	30	8	4.44336	284.775	6.00203	Up	1.36431e-13	9.42182e-13	ETAE_0044	integrase;
ETAE_3118	636	49	13	10.5097	670.128	5.99465	Up	2.72004e-20	2.80904e-19	ETAE_3118	hypothetical protein;
ETAE_1960	573	53	14	12.6174	801.023	5.98835	Up	1.31562e-21	1.49591e-20	ETAE_1960	serine acetyltransferase-related protein;
ETAE_3346	2712	255	67	12.8263	809.947	5.98066	Up	5.73966e-92	3.07664e-90	ETAE_3346	magnesium-translocating P-type ATPase;
ETAE_0782	723	220	57	41.5082	2584.69	5.96045	Up	2.09322e-78	9.81778e-77	ETAE_0782	hypothetical protein;
ETAE_2047	330	39	10	16.1213	993.477	5.94545	Up	3.98164e-16	3.15634e-15	ETAE_2047	hypothetical protein;
ETAE_0460	819	302	77	50.3005	3082.33	5.9373	Up	2.48416e-104	1.49804e-102	uppP	UDP pyrophosphate phosphatase;
ETAE_2464	1665	114	29	9.33986	571.025	5.93401	Up	3.45622e-41	7.38712e-40	ETAE_2464	hypothetical protein;
ETAE_0811	330	4	1	1.65347	99.3477	5.90892	Up	0.00050941	0.00140431	ETAE_0811	transposase;
ETAE_0930	1482	116	29	10.6772	641.537	5.90892	Up	5.441e-41	1.14839e-39	ETAE_0930	sodium/glucose cotransporter;
ETAE_0054	318	16	4	6.86345	412.387	5.90892	Up	4.70358e-08	2.14649e-07	ETAE_0054	hypothetical protein;
ETAE_3311	2451	2418	603	134.574	8065.77	5.90534	Up	0	0	glgP	glucan phosphorylase;
ETAE_1541	1119	122	30	14.8723	878.947	5.88507	Up	4.16322e-42	9.18902e-41	ETAE_1541	citrate transporter;
ETAE_2132	1416	212	52	20.4231	1203.96	5.88144	Up	1.05581e-70	4.40182e-69	ETAE_2132	flagellar hook-associated 2 domain-containing protein;
ETAE_2269	756	41	10	7.39795	433.661	5.8733	Up	6.38984e-16	5.01825e-15	ETAE_2269	beta 1,4-galactosyltransferase;
ETAE_1253	2457	128	31	7.10648	413.645	5.86312	Up	3.16508e-43	7.32087e-42	afaC	outer membrane usher protein;
ETAE_2308	657	25	6	5.19068	299.404	5.85003	Up	1.28926e-10	7.39188e-10	glnP	glutamine ABC transporter permease;
ETAE_1915	1290	468	112	49.4887	2846.43	5.84591	Up	1.4532e-147	1.44337e-145	ETAE_1915	hexuronate transporter;
ETAE_2678	630	137	32	29.664	1665.26	5.81089	Up	4.5362e-44	1.07879e-42	ETAE_2678	hypothetical protein;
ETAE_0298	2550	134	31	7.16827	398.56	5.79703	Up	1.14164e-42	2.60495e-41	torA	trimethylamine-N-oxide reductase TorA;
ETAE_2119	660	39	9	8.06065	447.065	5.79344	Up	2.11666e-14	1.5372e-13	pcaI	3-oxoadipate CoA-transferase subunit A;
ETAE_3273	636	13	3	2.78828	154.645	5.79344	Up	1.34392e-06	5.24674e-06	ETAE_3273	hypothetical protein;
ETAE_0965	684	44	10	8.77498	479.309	5.77142	Up	1.25141e-15	9.64843e-15	ETAE_0965	hypothetical protein;
ETAE_0503	990	634	143	87.3582	4735.57	5.76045	Up	3.0685e-184	4.50536e-182	yrbG	calcium/sodium:proton antiporter;
ETAE_0387	285	18	4	8.61544	460.137	5.73899	Up	7.72428e-08	3.45495e-07	ETAE_0387	transcriptional regulator;
ETAE_1620	303	9	2	4.05181	216.401	5.73899	Up	3.04384e-05	0.000100775	ETAE_1620	hypothetical protein;
ETAE_2744	336	9	2	3.65387	195.147	5.73899	Up	3.04384e-05	0.000100676	ETAE_2744	hypothetical protein;
ETAE_1757	651	46	10	9.63888	503.606	5.70729	Up	1.9151e-15	1.46319e-14	ETAE_1757	hypothetical protein;
ETAE_2654	1029	37	8	4.90497	254.886	5.69947	Up	6.90998e-13	4.63917e-12	nxiA	nickel transporter;
ETAE_1339	999	51	11	6.96393	360.993	5.69593	Up	1.12448e-16	9.30726e-16	motB	flagellar motor protein;
ETAE_3510	1419	471	101	45.2781	2333.52	5.68755	Up	4.20326e-129	3.30103e-127	ETAE_3510	EmrB/QacA subfamily drug resistance transporter;
ETAE_0966	720	47	10	8.90461	455.344	5.67626	Up	2.35434e-15	1.79068e-14	ETAE_0966	hypothetical protein;
ETAE_1970	1179	19	4	2.19831	111.229	5.66099	Up	9.72336e-08	4.30916e-07	yceE	transporter;
ETAE_0988	585	205	43	47.8022	2409.82	5.6557	Up	2.27448e-56	7.60487e-55	ETAE_0988	hypothetical protein;
ETAE_1052	1383	62	13	6.11532	308.172	5.65516	Up	4.75462e-19	4.52292e-18	ETAE_1052	MmgE/PrpD family protein;
ETAE_3417	330	24	5	9.9208	496.738	5.64589	Up	5.51882e-09	2.7287e-08	ETAE_3417	bacteriophage protein;
ETAE_0027	2082	1148	239	75.2161	3763.47	5.64488	Up	2.7161e-298	7.05559e-296	recG	ATP-dependent DNA helicase RecG;
ETAE_2498	2550	212	44	11.3408	565.697	5.64043	Up	1.99212e-57	6.79534e-56	ETAE_2498	hypothetical protein;
ETAE_3320	885	29	6	4.46997	222.269	5.6359	Up	3.15144e-10	1.76784e-09	ugpA	glycerol-3-phosphate transporter permease;
ETAE_0597	483	58	12	16.3806	814.528	5.6359	Up	9.86422e-18	8.85943e-17	folA	dihydrofolate reductase;
ETAE_2656	612	34	7	7.57839	374.989	5.62881	Up	1.80957e-11	1.11922e-10	ETAE_2656	lytic transglycosylase;
ETAE_3425	618	10	2	2.2073	106.099	5.58699	Up	3.94472e-05	0.000128833	ETAE_3425	hypothetical protein;
ETAE_2987	936	150	30	21.8607	1050.79	5.58699	Up	1.16529e-39	2.38497e-38	ETAE_2987	LysR family transcriptional regulator;
ETAE_3005	1308	85	17	8.86463	426.101	5.58699	Up	1.01921e-23	1.25159e-22	potE2	putrescine-ornithine antiporter;
ETAE_2492	1269	60	12	6.4497	310.021	5.58699	Up	1.45335e-17	1.28145e-16	ETAE_2492	major facilitator superfamily protein;
ETAE_0906	1275	30	6	3.20967	154.281	5.58699	Up	3.87272e-10	2.14748e-09	ETAE_0906	extracellular solute-binding protein;
ETAE_2251	732	30	6	5.59062	268.727	5.58699	Up	3.87272e-10	2.14396e-09	ETAE_2251	chaperone protein PapD;
ETAE_1592	339	20	4	8.04785	386.841	5.58699	Up	1.21123e-07	5.34684e-07	ETAE_1592	phage integrase;
ETAE_0304	117	5	1	5.82953	280.211	5.58699	Up	0.000711206	0.00192293	ETAE_0304	hypothetical protein;
ETAE_0982	1449	1231	244	115.888	5520.69	5.57404	Up	8.14378e-300	2.2918e-297	thiI	thiamine biosynthesis ATP pyrophosphatase;
ETAE_3455	471	76	15	22.0111	1044.1	5.56788	Up	3.53866e-21	3.95697e-20	yibK	tRNA/rRNA methyltransferase;
ETAE_0970	2052	82	16	5.45112	255.631	5.55137	Up	2.5046e-22	2.91656e-21	ETAE_0970	NADH:flavin oxidoreductase;
ETAE_0931	696	31	6	6.07578	282.627	5.53969	Up	4.73002e-10	2.58886e-09	ETAE_0931	outer membrane protein;
ETAE_2117	1239	52	10	5.72508	264.606	5.53041	Up	6.24744e-15	4.66761e-14	ETAE_2117	citrate transporter;
ETAE_1422	1209	73	14	8.23657	379.641	5.52645	Up	8.70578e-20	8.72386e-19	mdtH	multidrug resistance protein;
ETAE_1969	1713	32	6	2.54825	114.833	5.49388	Up	5.74384e-10	3.1235e-09	ETAE_1969	siderophore synthetase component;
ETAE_3287	681	54	10	10.8167	481.42	5.47596	Up	9.01208e-15	6.67408e-14	ETAE_3287	competence-related protein F;
ETAE_1324	1776	139	25	10.6763	461.497	5.43383	Up	1.8081e-32	2.92151e-31	ETAE_1324	peptidoglycan glycosyltransferase;
ETAE_3297	690	39	7	7.71019	332.599	5.43087	Up	4.7331e-11	2.84407e-10	sgaE	L-ribulose-5-phosphate 4-epimerase;
ETAE_0678	1179	34	6	3.93382	166.843	5.40642	Up	8.33498e-10	4.48919e-09	ETAE_0678	phosphosugar isomerase;
ETAE_2428	303	17	3	7.65343	324.601	5.40642	Up	3.33508e-06	1.24037e-05	evpP	type VI secretion system protein EvpP;
ETAE_1218	1626	108	19	9.06051	383.093	5.40196	Up	3.47608e-25	4.53233e-24	ETAE_1218	sulfatase;
ETAE_3330	612	252	44	56.1693	2357.07	5.39107	Up	2.03608e-54	6.61139e-53	ETAE_3330	methyltransferase;
ETAE_2229	1032	23	4	3.04017	127.073	5.38536	Up	2.21746e-07	9.33711e-07	ETAE_2229	hypothetical protein;
ETAE_1532	1377	23	4	2.27847	95.2353	5.38536	Up	2.21746e-07	9.34877e-07	trpC	bifunctional indole-3-glycerol phosphate synthase/phosphoribosylanthranilate isomerase;
ETAE_2887	1437	117	20	11.1065	456.294	5.36048	Up	3.95786e-26	5.38939e-25	phoA	alkaline phosphatase;
ETAE_0415	879	72	12	11.1736	447.573	5.32396	Up	1.18842e-16	9.76469e-16	ETAE_0415	hypothetical protein;
ETAE_0756	1332	60	10	6.14464	246.132	5.32396	Up	2.52e-14	1.81451e-13	cadB2	lysine/cadaverine transporter;
ETAE_1925	777	24	4	4.21347	168.776	5.32396	Up	2.6702e-07	1.116e-06	ETAE_1925	hypothetical protein;
ETAE_2622	129	6	1	6.3447	254.145	5.32396	Up	0.00094566	0.00249102	ETAE_2622	hypothetical protein;
ETAE_1418	198	6	1	4.13367	165.579	5.32396	Up	0.00094566	0.00248908	ETAE_1418	hypothetical protein;
ETAE_0785	1452	72	12	6.76418	270.948	5.32396	Up	1.18842e-16	9.74099e-16	gadC	glutamate/gamma-aminobutyrate antiporter;
ETAE_2348	909	387	64	58.076	2308.28	5.31273	Up	2.04124e-76	9.31523e-75	ETAE_2348	hypothetical protein;
ETAE_0784	1455	61	10	5.71895	225.325	5.30011	Up	2.96314e-14	2.12453e-13	ETAE_0784	glutamate/gamma-aminobutyrate anti-porter;
ETAE_0213	1110	49	8	6.02175	236.286	5.29421	Up	6.38662e-12	4.04646e-11	malK	maltose/maltodextrin transporter ATP-binding protein;
ETAE_0422	465	141	23	41.3634	1621.61	5.29293	Up	3.4462e-29	5.19545e-28	nrdG	anaerobic ribonucleotide reductase activating protein;
ETAE_1526	591	99	16	22.8506	887.573	5.27956	Up	4.3395e-21	4.83647e-20	ETAE_1526	hypothetical protein;
ETAE_0986	1380	212	34	20.9559	807.74	5.26846	Up	1.4763e-41	3.19582e-40	ETAE_0986	major facilitator family transporter;
ETAE_2704	618	408	65	90.0578	3448.23	5.25886	Up	1.33655e-76	6.18294e-75	ETAE_2704	lysophospholipase L1;
ETAE_1929	1143	157	25	18.7371	717.076	5.25816	Up	3.08002e-31	4.86039e-30	metB	cystathionine gamma-synthase;
ETAE_2796	228	107	17	64.0175	2444.48	5.25492	Up	4.08194e-22	4.72079e-21	ETAE_2796	hypothetical protein;
ETAE_2189	1692	2676	425	215.742	8234.94	5.25438	Up	0	0	ETAE_2189	major facilitator superfamily protein;
ETAE_2517	507	654	103	175.962	6660.41	5.24227	Up	3.92718e-119	2.70655e-117	eco	ecotin;
ETAE_3275	1935	77	12	5.42824	203.316	5.2271	Up	2.59312e-16	2.08997e-15	ETAE_3275	hypothetical protein;
ETAE_2717	2760	993	154	49.0783	1829.29	5.22006	Up	1.23988e-175	1.55077e-173	barA	hybrid sensory histidine kinase;
ETAE_3362	621	129	20	28.3366	1055.87	5.21962	Up	2.48764e-25	3.29442e-24	ETAE_3362	sugar isomerase (SIS);
ETAE_2121	1185	104	16	11.9719	442.663	5.20848	Up	9.19868e-21	1.00531e-19	ETAE_2121	acetyl-CoA acetyltransferase;
ETAE_0968	726	13	2	2.44262	90.3161	5.20848	Up	7.65228e-05	0.000239942	ETAE_0968	short chain dehydrogenase;
ETAE_1560	1560	230	35	20.1119	735.555	5.19271	Up	5.8975e-42	1.28489e-40	terC1	integral membrane protein;
ETAE_3428	1167	293	44	34.2489	1236.1	5.17359	Up	9.07328e-52	2.81105e-50	ETAE_3428	integrase;
ETAE_2970	555	813	122	199.824	7206.73	5.17255	Up	3.33092e-138	2.88424e-136	ETAE_2970	hypothetical protein;
ETAE_2781	933	101	15	14.7669	527.086	5.1576	Up	2.0492e-19	2.01754e-18	xapR	transcriptional regulator;
ETAE_0688	504	108	16	29.2309	1040.79	5.15403	Up	1.63763e-20	1.72283e-19	folK	2-amino-4-hydroxy-6- hydroxymethyldihydropteridine pyrophosphokinase;
ETAE_0468	930	547	81	80.2332	2855.44	5.15337	Up	2.31616e-92	1.26156e-90	htrB	lipid A biosynthesis lauroyl acyltransferase;
ETAE_2701	1071	152	22	19.3599	673.449	5.12042	Up	5.73938e-27	8.17801e-26	purK	phosphoribosylaminoimidazole carboxylase;
ETAE_0249	657	829	119	172.123	5938.18	5.10851	Up	8.63338e-133	7.11096e-131	narJ	nitrate reductase delta subunit;
ETAE_0301	1035	398	57	52.4557	1805.54	5.10519	Up	4.0476e-65	1.51875e-63	torT	periplasmic sensory protein associated with the TorRS two-component regulatory system;
ETAE_0452	663	112	16	23.0438	791.185	5.10156	Up	2.85778e-20	2.94229e-19	mipB	fructose-6-phosphate aldolase;
ETAE_2567	1053	288	41	37.309	1276.52	5.09655	Up	1.47826e-47	3.93077e-46	galM	aldose 1-epimerase;
ETAE_1797	1998	57	8	3.89161	131.27	5.07603	Up	2.15466e-11	1.33022e-10	hemR	hemin receptor;
ETAE_0375	1347	1164	163	117.879	3967.27	5.07277	Up	3.8875e-179	5.47004e-177	ETAE_0375	hypothetical protein;
ETAE_1668	3168	143	20	6.15744	206.974	5.07098	Up	1.74764e-24	2.21871e-23	silA	cation efflux system protein (silver resistance);
ETAE_0809	1065	43	6	5.50768	184.703	5.06762	Up	3.58428e-09	1.80389e-08	ETAE_0809	transposase IS116/IS110/IS902 family protein;
ETAE_1533	1017	29	4	3.88979	128.947	5.05094	Up	6.14956e-07	2.47227e-06	trpD	bifunctional indole-3-glycerol phosphate synthase/phosphoribosylanthranilate isomerase;
ETAE_1962	885	203	28	31.2898	1037.26	5.05094	Up	5.13608e-33	8.46075e-32	ETAE_1962	hypothetical protein;
ETAE_0608	714	29	4	5.54051	183.668	5.05094	Up	6.14956e-07	2.47522e-06	thiQ	thiamin transporter ATP-binding subunit;
ETAE_0450	2433	153	21	8.57825	282.976	5.04385	Up	2.0764e-25	2.76063e-24	ETAE_0450	formate acetyltransferase 3;
ETAE_0093	897	146	20	22.2029	730.986	5.04102	Up	2.59132e-24	3.22911e-23	ilvY	transcriptional activator IlvY;
ETAE_2520	903	59	8	8.91279	290.452	5.02628	Up	2.84738e-11	1.74512e-10	ETAE_2520	LysR family transcriptional regulator;
ETAE_1589	1224	45	6	5.01511	160.709	5.00203	Up	4.76612e-09	2.36346e-08	ETAE_1589	hypothetical protein;
ETAE_1677	828	68	9	11.2028	356.356	4.99138	Up	2.90558e-12	1.87613e-11	ETAE_1677	cell wall-associated hydrolase (invasion-associated protein);
ETAE_0086	1521	106	14	9.50662	301.766	4.98835	Up	1.30319e-17	1.15812e-16	ETAE_0086	ATPase;
ETAE_0563	708	145	19	27.9373	879.816	4.97694	Up	6.95332e-23	8.26809e-22	ETAE_0563	tRNA/rRNA methyltransferase;
ETAE_1125	990	276	36	38.0297	1192.17	4.97032	Up	7.82788e-41	1.63177e-39	ETAE_1125	coproporphyrinogen III oxidase;
ETAE_1318	1236	200	26	22.073	689.647	4.9655	Up	3.15494e-30	4.88726e-29	pgtA	transport activator;
ETAE_1112	1701	231	30	18.525	578.214	4.96406	Up	1.93226e-34	3.27901e-33	narQ	nitrate/nitrite sensor protein;
ETAE_2844	1344	248	32	25.1711	780.589	4.95472	Up	1.81852e-36	3.3017e-35	ETAE_2844	anaerobic C4-dicarboxylate transporter;
ETAE_1922	921	47	6	6.96126	213.581	4.93929	Up	6.26372e-09	3.0745e-08	ETAE_1922	3-hydroxyisobutyrate dehydrogenase;
ETAE_1735	1791	55	7	4.18906	128.137	4.93492	Up	5.49584e-10	2.99346e-09	ETAE_1735	methyl-accepting chemotaxis protein;
ETAE_0854	1029	71	9	9.41223	286.747	4.9291	Up	4.28866e-12	2.74296e-11	esaL	type III secretion apparatus;
ETAE_2909	471	95	12	27.5139	835.28	4.92403	Up	3.03192e-15	2.30085e-14	prp40	hypothetical protein;
ETAE_1688	156	8	1	6.99544	210.159	4.90892	Up	0.00151145	0.0038262	ETAE_1688	hypothetical protein;
ETAE_2919	204	8	1	5.34945	160.709	4.90892	Up	0.00151145	0.00382334	ETAE_2919	hypothetical protein;
ETAE_3302	606	137	17	30.8388	919.704	4.89835	Up	2.25818e-20	2.34642e-19	ETAE_3302	lysine exporter protein;
ETAE_2227	693	66	8	12.9915	378.467	4.86453	Up	7.06998e-11	4.17401e-10	ETAE_2227	hypothetical protein;
ETAE_1535	1575	33	4	2.85814	83.2628	4.86453	Up	1.09412e-06	4.30132e-06	trpE	anthranilate synthase component I;
ETAE_0248	681	1321	159	264.609	7654.59	4.85439	Up	2.86816e-165	3.02681e-163	narI	nitrate reductase gamma subunit;
ETAE_0299	1158	50	6	5.88994	169.869	4.85003	Up	9.24978e-09	4.46874e-08	torC	nitrate/TMAO reductase, membrane-bound tetraheme cytochrome c subunit;
ETAE_1730	312	100	12	43.7215	1260.95	4.85003	Up	5.54496e-15	4.15196e-14	ETAE_1730	ArsR family transcriptional regulator;
ETAE_1555	804	368	44	62.4369	1794.19	4.84479	Up	9.8475e-48	2.6604e-46	rrmA	23S rRNA methyltransferase A;
ETAE_0132	900	339	40	51.3815	1457.1	4.82571	Up	1.95547e-43	4.58584e-42	ETAE_0132	hypothetical protein;
ETAE_3193	282	204	24	98.6803	2790.19	4.82146	Up	3.95158e-27	5.70277e-26	yrdB	hypothetical protein;
ETAE_3158	336	153	18	62.1157	1756.33	4.82146	Up	5.14136e-21	5.67398e-20	ETAE_3158	hypothetical protein;
ETAE_2948	627	299	35	65.0509	1830.09	4.8142	Up	3.06224e-38	6.01232e-37	ETAE_2948	5-formyltetrahydrofolate cyclo-ligase;
ETAE_0524	1836	103	12	7.65269	214.279	4.80738	Up	7.85576e-15	5.84337e-14	assT	arylsulfate sulfotransferase;
ETAE_2215	1656	69	8	5.68379	158.38	4.8004	Up	1.01515e-10	5.92081e-10	ETAE_2215	hydroxylamine reductase;
ETAE_3126	1947	123	14	8.61765	235.74	4.77376	Up	9.83916e-17	8.20416e-16	yhcP	p-hydroxybenzoic acid efflux subunit AaeB;
ETAE_1049	336	159	18	64.5517	1756.33	4.76596	Up	9.98676e-21	1.08441e-19	ETAE_1049	ArsR-family transcriptional regulator;
ETAE_3083	1710	71	8	5.66385	153.379	4.75917	Up	1.28131e-10	7.37133e-10	ETAE_3083	transposase;
ETAE_0680	789	80	9	13.8313	373.97	4.75692	Up	1.2626e-11	7.89591e-11	agaC	PTS system, N-acetylgalactosamine-specific IIC;
ETAE_2664	1524	54	6	4.83346	129.074	4.73899	Up	1.50438e-08	7.10531e-08	caiT	L-carnitine/gamma-butyrobetaine antiporter;
ETAE_2081	327	45	5	18.7722	501.296	4.73899	Up	1.55367e-07	6.69228e-07	yciH	translation initiation factor Sui1;
ETAE_1254	738	36	4	6.6542	177.695	4.73899	Up	1.61671e-06	6.20411e-06	hdaD	HUS-associated diffuse adherence;
ETAE_2508	192	27	3	19.1828	512.261	4.73899	Up	1.69626e-05	5.82141e-05	cheA2	hypothetical protein;
ETAE_2146	441	18	2	5.5678	148.684	4.73899	Up	0.000178944	0.000536197	fliJ	flagellar biosynthesis chaperone;
ETAE_1787	153	9	1	8.02418	214.279	4.73899	Up	0.00184223	0.00458792	ETAE_1787	hypothetical protein;
ETAE_2340	306	172	19	76.6755	2035.65	4.73058	Up	1.54236e-21	1.74783e-20	ETAE_2340	ferredoxin-like protein;
ETAE_2920	927	155	17	22.8088	601.23	4.72026	Up	1.6982e-19	1.68671e-18	ETAE_2920	lipid A biosynthesis palmitoleoyl acyltransferase;
ETAE_1869	165	37	4	30.5891	794.781	4.69947	Up	1.82887e-06	7.00236e-06	ETAE_1869	hypothetical protein;
ETAE_1320	1233	65	7	7.19117	186.126	4.69391	Up	1.8386e-09	9.53754e-09	pgtC	regulatory protein;
ETAE_0063	597	344	37	78.602	2031.88	4.69211	Up	5.37396e-39	1.08023e-37	slmA	TetR family transcriptional regulator;
ETAE_1673	1623	168	18	14.1202	363.602	4.68653	Up	2.5858e-20	2.6786e-19	ETAE_1673	ABC transporter permease;
ETAE_1289	1290	38	4	4.01831	101.658	4.66099	Up	2.06238e-06	7.83426e-06	ETAE_1289	hypothetical protein;
ETAE_1487	1017	415	43	55.6643	1386.18	4.63822	Up	3.19532e-44	7.6529e-43	ansA	asparaginase;
ETAE_0848	1332	483	50	49.4644	1230.66	4.6369	Up	5.96972e-51	1.81619e-49	dsdA	D-serine ammonia-lyase;
ETAE_0365	270	58	6	29.3031	728.55	4.6359	Up	2.36614e-08	1.09608e-07	ETAE_0365	hypothetical protein;
ETAE_2386	774	126	13	22.2065	550.648	4.63208	Up	3.51584e-15	2.66211e-14	ETAE_2386	LysR family transcriptional regulator;
ETAE_1448	870	430	44	67.4216	1658.08	4.62016	Up	5.79782e-45	1.43965e-43	hexR	DNA-binding transcriptional regulator;
ETAE_2128	1254	596	60	64.8333	1568.65	4.59664	Up	6.6254e-60	2.38021e-58	ETAE_2128	flagellin domain-containing protein;
ETAE_1443	1011	398	40	53.7009	1297.12	4.59422	Up	7.80516e-41	1.63714e-39	znuA	high-affinity zinc transporter periplasmic protein;
ETAE_0439	522	50	5	13.0662	314.03	4.58699	Up	2.75182e-07	1.14586e-06	ETAE_0439	hypothetical protein;
ETAE_1221	405	20	2	6.73635	161.9	4.58699	Up	0.000236806	0.000691777	flhE	flagellar protein FlhE;
ETAE_0972	1254	193	19	20.9947	496.738	4.56439	Up	1.25622e-20	1.35103e-19	ETAE_0972	aspartate aminotransferase;
ETAE_2977	987	593	58	81.9572	1926.56	4.55501	Up	2.50156e-57	8.44777e-56	ETAE_2977	dicarboxylate-binding periplasmic protein;
ETAE_2054	1056	82	8	10.5925	248.369	4.55137	Up	4.15664e-10	2.29738e-09	ETAE_2054	hypothetical protein;
ETAE_1219	1323	82	8	8.4548	198.245	4.55137	Up	4.15664e-10	2.29362e-09	flhB	flagellar biosynthetic protein;
ETAE_1974	2082	82	8	5.37258	125.974	4.55137	Up	4.15664e-10	2.28988e-09	ETAE_1974	ferric vibrioferrin receptor;
ETAE_0794	1266	1989	194	214.314	5023.89	4.55101	Up	9.62826e-185	1.47794e-182	frsA	fermentation/respiration switch protein;
ETAE_2463	990	155	15	21.3573	496.738	4.53969	Up	1.02135e-16	8.4953e-16	ETAE_2463	hypothetical protein;
ETAE_1417	1437	724	70	68.7276	1597.03	4.53836	Up	2.78288e-68	1.11878e-66	ETAE_1417	hypothetical protein;
ETAE_1928	966	52	5	7.34304	169.693	4.53041	Up	3.40622e-07	1.40793e-06	uptG	cystathionine beta-lyase;
ETAE_2980	1257	52	5	5.6431	130.409	4.53041	Up	3.40622e-07	1.40621e-06	ETAE_2980	anaerobic c4-dicarboxylate antiporter;
ETAE_1582	1914	188	18	13.3988	308.32	4.52426	Up	1.81054e-19	1.78777e-18	ETAE_1582	peptidoglycan glycosyltransferase;
ETAE_2476	696	147	14	28.811	659.463	4.5166	Up	1.12046e-15	8.69836e-15	ETAE_2476	phage tail component L-like protein;
ETAE_3051	555	21	2	5.1615	118.143	4.5166	Up	0.000269796	0.000782061	ETAE_3051	hypothetical protein;
ETAE_2392	606	192	18	43.2193	973.804	4.49388	Up	2.60694e-19	2.5444e-18	ETAE_2392	metal dependent phosphohydrolase;
ETAE_1838	1134	139	13	16.7206	375.839	4.49042	Up	1.22932e-14	9.06421e-14	purT	phosphoribosylglycinamide formyltransferase 2;
ETAE_2481	474	43	4	12.3748	276.664	4.48266	Up	3.606e-06	1.33671e-05	ETAE_2481	methyltransferase;
ETAE_0936	2001	317	29	21.6103	475.141	4.45856	Up	3.12722e-29	4.75704e-28	ETAE_0936	hypothetical protein;
ETAE_0910	1680	175	16	14.2095	312.236	4.45771	Up	2.79854e-17	2.42948e-16	ETAE_0910	hemolysin activator HlyB domain protein;
ETAE_3293	258	22	2	11.632	254.145	4.44949	Up	0.000305638	0.000880665	sgaB	L-ascorbate-specific enzyme IIB component of PTS;
ETAE_0443	981	509	46	70.778	1537.31	4.44096	Up	1.43301e-44	3.48148e-43	ETAE_0443	hypothetical protein;
ETAE_0077	1212	554	50	62.3529	1352.51	4.43903	Up	3.50626e-48	9.78565e-47	wabK	glycosyltransferase WabK;
ETAE_0920	1302	89	8	9.32457	201.442	4.43319	Up	8.13106e-10	4.38636e-09	ducA	anaerobic C4-dicarboxylate transporter DcuA;
ETAE_0915	828	268	24	44.1524	950.282	4.42779	Up	1.97041e-24	2.49217e-23	ETAE_0915	AraC family transcriptional regulator;
ETAE_3072	657	843	75	175.03	3742.55	4.41835	Up	1.87424e-70	7.71867e-69	ETAE_3072	hypothetical protein;
ETAE_2408	579	496	44	116.856	2491.41	4.41416	Up	2.02758e-42	4.56476e-41	ETAE_2408	3-octaprenyl-4-hydroxybenzoate carboxy-lyase;
ETAE_2503	3582	228	20	8.68278	183.053	4.39796	Up	1.2851e-20	1.37771e-19	ETAE_2503	pyruvate:ferredoxin oxidoreductase;
ETAE_2216	966	23	2	3.24788	67.8773	4.38536	Up	0.000344436	0.000982399	ETAE_2216	HCP oxidoreductase;
ETAE_2683	141	23	2	22.2514	465.032	4.38536	Up	0.000344436	0.000983229	ETAE_2683	hypothetical protein;
ETAE_3144	450	495	43	150.052	3132.76	4.3839	Up	3.75768e-41	7.98093e-40	ETAE_3144	3-dehydroquinate dehydratase;
ETAE_3140	591	58	5	13.3872	277.367	4.37287	Up	6.17676e-07	2.47731e-06	ETAE_3140	hydrogenase/urease accessory protein;
ETAE_3522	462	70	6	20.6683	425.776	4.3646	Up	7.82592e-08	3.49117e-07	asnC2	DNA-binding transcriptional regulator AsnC;
ETAE_0821	1764	70	6	5.41314	111.513	4.3646	Up	7.82592e-08	3.48656e-07	ETAE_0821	ShlB/FhaC/HecB family hemolysin secretion/activation protein;
ETAE_0861	693	35	3	6.88945	141.925	4.3646	Up	4.31836e-05	0.000140222	esrC	transcriptional regulator EsrC;
ETAE_3248	576	164	14	38.8393	796.851	4.35872	Up	5.00216e-15	3.75384e-14	pabA	para-aminobenzoate synthase component II;
ETAE_2544	975	94	8	13.1514	269.003	4.35433	Up	1.27284e-09	6.66416e-09	ETAE_2544	efflux protein;
ETAE_0209	1572	307	26	26.6401	542.241	4.34726	Up	1.18027e-25	1.58796e-24	malF	sugar ABC transporter permease;
ETAE_1079	1233	201	17	22.2373	452.02	4.34533	Up	1.20403e-17	1.07566e-16	sbcD	nuclease SbcCD subunit D;
ETAE_0492	411	355	30	117.825	2393.05	4.34414	Up	3.56146e-29	5.34536e-28	rnk	nucleoside diphosphate kinase regulator;
ETAE_1357	324	154	13	64.8374	1315.44	4.34257	Up	4.54554e-14	3.23846e-13	ETAE_1357	hypothetical protein;
ETAE_3076	540	238	20	60.1219	1214.25	4.33603	Up	2.92294e-20	2.99114e-19	ETAE_3076	transposase, ISLbp9;
ETAE_1883	777	48	4	8.42694	168.776	4.32396	Up	5.9402e-06	2.157e-05	potC	spermidine/putrescine ABC transporter membrane;
ETAE_2934	825	230	19	38.0297	755.042	4.31136	Up	3.07368e-19	2.97416e-18	aroE1	shikimate 5-dehydrogenase;
ETAE_0139	1134	619	51	74.4607	1474.45	4.30755	Up	3.249e-47	8.50533e-46	ETAE_0139	outer membrane protein;
ETAE_1522	870	377	31	59.1115	1168.19	4.3047	Up	1.02928e-29	1.58716e-28	tonB	transporter;
ETAE_1367	552	49	4	12.109	237.571	4.29421	Up	6.52386e-06	2.35626e-05	ETAE_1367	hypothetical protein;
ETAE_1231	687	49	4	9.72946	190.886	4.29421	Up	6.52386e-06	2.35879e-05	flgH	flagellar basal body L-ring protein;
ETAE_2238	498	382	31	104.637	2040.82	4.28569	Up	1.51138e-29	2.30948e-28	ETAE_2238	hypothetical protein;
ETAE_1279	1197	247	20	28.1483	547.782	4.28248	Up	5.94806e-20	6.01395e-19	yccW	SAM-dependent methyltransferase;
ETAE_1795	633	25	2	5.38748	103.585	4.26506	Up	0.00043131	0.00121277	ETAE_1795	hypothetical protein;
ETAE_0999	1713	138	11	10.9893	210.527	4.25983	Up	5.20968e-12	3.3132e-11	ETAE_0999	hypothetical protein;
ETAE_3358	1497	102	8	9.29454	175.202	4.23649	Up	2.48754e-09	1.27472e-08	ETAE_3358	ABC transporter ATP-binding protein;
ETAE_1036	1344	51	4	5.17631	97.5736	4.23649	Up	7.82574e-06	2.81144e-05	gntP1	fructuronate transporter;
ETAE_2236	1134	284	22	34.1629	636.035	4.2186	Up	2.72334e-21	3.06557e-20	rumB	23S rRNA metyluridine methyltransferase;
ETAE_3203	1446	776	60	73.2054	1360.36	4.2159	Up	1.55677e-53	4.95963e-52	trkH2	Trk system potassium uptake protein;
ETAE_2443	3783	727	56	26.2149	485.315	4.21046	Up	4.63212e-50	1.36023e-48	evpO	type VI secretion system protein EvpO;
ETAE_2921	516	52	4	13.7469	254.145	4.20848	Up	8.54874e-06	3.0517e-05	ETAE_2921	outer membrane lipoprotein;
ETAE_0967	747	26	2	4.74791	87.7771	4.20848	Up	0.000479588	0.00133408	ETAE_0967	short-chain dehydrogenase/reductase SDR;
ETAE_2016	558	13	1	3.17804	58.754	4.20848	Up	0.00347844	0.008203	ETAE_2016	5-methylcytosine restriction system component;
ETAE_1608	2475	79	6	4.35413	79.4781	4.1901	Up	1.69259e-07	7.24447e-07	recE2	Gifsy-1 prophage protein;
ETAE_2143	993	53	4	7.28075	132.063	4.181	Up	9.3231e-06	3.30715e-05	fliG	flagellar motor switch protein;
ETAE_2309	723	53	4	9.9997	181.382	4.181	Up	9.3231e-06	3.31063e-05	glnQ	glutamine ABC transporter ATP-binding protein;
ETAE_1988	552	478	36	118.124	2138.13	4.17798	Up	8.47188e-33	1.3821e-31	cobU	adenosylcobinamide kinase/adenosylcobinamide-phosphate guanylyltransferase;
ETAE_1233	963	80	6	11.3322	204.266	4.17195	Up	1.83405e-07	7.81034e-07	flgJ	flagellar rod assembly protein/muramidase;
ETAE_0827	585	80	6	18.6545	336.254	4.17195	Up	1.83405e-07	7.8005e-07	ETAE_0827	hypothetical protein;
ETAE_0059	1269	307	23	33.0009	594.207	4.17039	Up	7.93032e-22	9.10908e-21	ETAE_0059	integrase;
ETAE_1299	558	107	8	26.1577	470.032	4.16745	Up	3.68382e-09	1.85123e-08	ETAE_1299	hypothetical protein;
ETAE_2164	1371	215	16	21.392	382.608	4.16073	Up	6.79436e-16	5.32356e-15	ETAE_2164	hypothetical protein;
ETAE_1124	453	110	8	33.1241	578.98	4.12756	Up	4.62192e-09	2.29871e-08	ETAE_1124	hypothetical protein;
ETAE_2591	537	55	4	13.9713	244.207	4.12756	Up	1.10362e-05	3.8661e-05	rimL	acetyltransferase, including N-acetylase of ribosomal protein;
ETAE_0875	474	55	4	15.8283	276.664	4.12756	Up	1.10362e-05	3.86209e-05	esaP	major facilitator family transporter;
ETAE_0552	630	210	15	45.4704	780.589	4.10156	Up	8.55528e-15	6.34971e-14	yaeE	DL-methionine transporter permease;
ETAE_1882	867	168	12	26.4326	453.768	4.10156	Up	2.5706e-12	1.6662e-11	potB	spermidine/putrescine ABC transporter membrane protein;
ETAE_3290	1065	70	5	8.96599	153.919	4.10156	Up	1.72617e-06	6.61666e-06	yjfR	L-ascorbate 6-phosphate lactonase;
ETAE_0167	948	562	40	80.8682	1383.32	4.09642	Up	3.08396e-35	5.39613e-34	coaA	panthothenate kinase;
ETAE_0684	1509	971	69	87.7768	1499.1	4.09412	Up	8.01922e-59	2.85062e-57	ETAE_0684	hypothetical protein;
ETAE_1566	1380	255	18	25.2064	427.627	4.08449	Up	3.54594e-17	3.0239e-16	ETAE_1566	transporter;
ETAE_2219	2511	85	6	4.61766	78.3387	4.08449	Up	2.70042e-07	1.12584e-06	ETAE_2219	fimbrial usher protein;
ETAE_2228	2454	227	16	12.6183	213.755	4.08237	Up	1.57483e-15	1.20868e-14	yehB	outer membrane protein;
ETAE_0080	1134	813	57	97.7973	1647.91	4.0747	Up	9.44548e-49	2.72627e-47	waaL	lipid A core - O-antigen ligase and related enzyme;
ETAE_0473	768	287	20	50.9765	853.769	4.06594	Up	1.04917e-18	9.78739e-18	ETAE_0473	divalent heavy-metal cations transporter;
ETAE_3016	420	158	11	51.3165	858.648	4.06457	Up	2.28854e-11	1.41029e-10	ETAE_3016	hypothetical protein;
ETAE_1858	1617	505	35	42.6021	709.626	4.05806	Up	8.88382e-31	1.38892e-29	mppA	periplasmic murein peptide-binding protein;
ETAE_3009	738	130	9	24.029	399.814	4.05648	Up	1.04906e-09	5.54409e-09	ETAE_3009	two-component system response-regulator;
ETAE_2388	1293	203	14	21.4164	354.978	4.05094	Up	9.23478e-14	6.4567e-13	ynjE	thiosulfate sulfur transferase;
ETAE_2500	1128	203	14	24.5492	406.903	4.05094	Up	9.23478e-14	6.47009e-13	ETAE_2500	hypothetical protein;
ETAE_2904	348	146	10	57.2299	942.09	4.04102	Up	1.77592e-10	1.00795e-09	hybF	hydrogenase nickel incorporation protein;
ETAE_1488	1854	1112	76	81.8172	1343.93	4.03791	Up	2.48212e-63	9.21112e-62	sppA	periplasmic serine protease (ClpP class), protease IV;
ETAE_1229	756	44	3	7.93927	130.098	4.03445	Up	9.91674e-05	0.000306114	flgF	flagellar basal-body rod protein;
ETAE_2371	2304	323	22	19.1236	313.049	4.03296	Up	4.02466e-20	4.10613e-19	bglX	beta-glucosidase-related glycosidase;
ETAE_0730	1062	147	10	18.8818	308.707	4.03118	Up	1.90159e-10	1.07566e-09	ETAE_0730	hypothetical protein;
ETAE_0550	423	118	8	38.0532	620.042	4.02628	Up	8.22034e-09	3.9828e-08	rcsF	outer membrane lipoprotein;
ETAE_0446	1158	208	14	24.5022	396.361	4.01584	Up	1.28717e-13	8.90729e-13	ETAE_0446	hypothetical protein;
ETAE_1739	819	75	5	12.4919	200.151	4.00203	Up	2.51756e-06	9.49922e-06	asrB	anaerobic sulfite reductase subunit B;
ETAE_2037	522	60	4	15.6794	251.224	4.00203	Up	1.64064e-05	5.64773e-05	ETAE_2037	hypothetical protein;
ETAE_0178	1932	263	17	18.5694	288.479	3.95746	Up	9.86344e-16	7.67485e-15	thiC	thiamine biosynthesis protein ThiC;
ETAE_0969	2067	341	22	22.5042	348.943	3.95472	Up	1.24935e-19	1.24456e-18	ETAE_0969	NADH:flavin oxidoreductase;
ETAE_2387	630	31	2	6.71229	104.079	3.95472	Up	0.000773344	0.0020694	ETAE_2387	hypothetical protein;
ETAE_2793	672	31	2	6.29277	97.5736	3.95472	Up	0.000773344	0.00207268	nrfC	formate-dependent nitrite reductase; Fe-S center;
ETAE_0653	1323	31	2	3.19633	49.5612	3.95472	Up	0.000773344	0.00206776	pulE	type II secretory pathway ATPase PulE;
ETAE_2672	378	31	2	11.1872	173.464	3.95472	Up	0.000773344	0.00207104	caiF	DNA-binding transcriptional activator;
ETAE_2310	930	94	6	13.7878	211.514	3.93929	Up	5.13212e-07	2.08809e-06	ybiN	SAM-dependent methyltransferase;
ETAE_0363	312	299	19	130.727	1996.51	3.93285	Up	3.64222e-17	3.09818e-16	ETAE_0363	hypothetical protein;
ETAE_1354	1281	95	6	10.1164	153.558	3.92403	Up	5.49042e-07	2.22583e-06	ETAE_1354	metal-dependent amidase/aminoacylase/carboxypeptidase;
ETAE_2981	702	667	42	129.61	1961.48	3.91969	Up	8.56756e-35	1.47616e-33	ETAE_2981	hypothetical protein;
ETAE_1104	216	159	10	100.414	1517.81	3.91796	Up	4.1709e-10	2.294e-09	ETAE_1104	hypothetical protein;
ETAE_2951	894	542	34	82.7011	1246.85	3.91423	Up	1.34799e-28	2.00535e-27	iciA	chromosome replication initiation inhibitor protein;
ETAE_2780	1209	80	5	9.02637	135.586	3.90892	Up	3.58322e-06	1.32973e-05	ETAE_2780	hypothetical protein;
ETAE_3154	546	32	2	7.99479	120.091	3.90892	Up	0.000843234	0.00223517	ETAE_3154	hypothetical protein;
ETAE_1967	798	32	2	5.47012	82.1673	3.90892	Up	0.000843234	0.00223341	ETAE_1967	HpcH/HpaI aldolase;
ETAE_3147	243	32	2	17.9636	269.833	3.90892	Up	0.000843234	0.00223166	ETAE_3147	hypothetical protein;
ETAE_3488	1188	389	24	44.6666	662.318	3.89026	Up	9.44108e-21	1.02847e-19	mdfA	multidrug translocase;
ETAE_2448	477	471	29	134.695	1993.2	3.88732	Up	1.54166e-24	1.97204e-23	sixA	phosphohistidine phosphatase;
ETAE_2668	1347	49	3	4.96224	73.0172	3.87917	Up	0.000146797	0.000444603	fixC	oxidoreductase;
ETAE_0971	1425	66	4	6.31799	92.0273	3.86453	Up	2.53332e-05	8.47032e-05	ETAE_0971	amino acid transporter;
ETAE_0546	891	331	20	50.6757	735.909	3.86016	Up	1.59139e-17	1.39588e-16	ETAE_0546	AraC family transcriptional regulator;
ETAE_1350	1107	649	39	79.9736	1155.02	3.85225	Up	9.35458e-32	1.48312e-30	chaA	calcium/sodium:proton antiporter;
ETAE_0544	537	300	18	76.2073	1098.93	3.85003	Up	5.85528e-16	4.60916e-15	ETAE_0544	hypothetical protein;
ETAE_3172	861	134	8	21.2301	304.62	3.84283	Up	2.32932e-08	1.082e-07	ETAE_3172	hypothetical protein;
ETAE_0615	924	67	4	9.89128	141.925	3.84283	Up	2.71304e-05	9.0533e-05	ETAE_0615	Fe3+-hydroxamate ABC transporter periplasmic protein;
ETAE_3184	2832	1981	118	95.4203	1366.03	3.83955	Up	2.21312e-90	1.1498e-88	ETAE_3184	excinuclease ABC subunit A;
ETAE_2845	819	101	6	16.8224	240.181	3.83567	Up	8.11228e-07	3.21917e-06	ETAE_2845	hypothetical protein;
ETAE_2068	531	219	13	56.2599	802.639	3.83457	Up	4.03684e-12	2.59171e-11	ETAE_2068	hypothetical protein;
ETAE_2242	378	270	16	97.4365	1387.71	3.8321	Up	2.2933e-14	1.65835e-13	ETAE_2242	hypothetical protein;
ETAE_0567	1287	777	46	82.3554	1171.79	3.83071	Up	1.0043e-36	1.8533e-35	thrC	threonine synthase;
ETAE_0062	642	289	17	61.4062	868.132	3.82146	Up	4.59616e-15	3.46456e-14	pyrE	orotate phosphoribosyltransferase;
ETAE_0297	684	34	2	6.78067	95.8618	3.82146	Up	0.000994888	0.00260243	torD1	chaperone protein TorD;
ETAE_2144	753	34	2	6.15933	87.0777	3.82146	Up	0.000994888	0.00260445	fliH	flagellar biosynthesis/type III secretory pathway protein;
ETAE_3086	576	34	2	8.05204	113.836	3.82146	Up	0.000994888	0.00260647	ETAE_3086	phage polarity suppression protein;
ETAE_1069	3081	784	46	34.7115	489.483	3.81777	Up	1.46954e-36	2.6825e-35	ETAE_1069	acriflavin resistance protein;
ETAE_3465	822	239	14	39.6621	558.377	3.81541	Up	8.53838e-13	5.67601e-12	lysR3	LysR family transcriptional regulator;
ETAE_0566	927	376	22	55.3296	778.063	3.81376	Up	9.57148e-19	8.97858e-18	thrB	homoserine kinase;
ETAE_0609	1608	120	7	10.1799	142.72	3.80938	Up	1.59776e-07	6.85595e-07	thiP	thiamin transporter membrane protein;
ETAE_3021	1260	206	12	22.3021	312.236	3.80738	Up	2.861e-11	1.75029e-10	uidC	outer membrane porin protein;
ETAE_1181	1065	328	19	42.012	584.892	3.7993	Up	1.94949e-16	1.57876e-15	ETAE_1181	hypothetical protein;
ETAE_2419	498	121	7	33.1441	460.83	3.79741	Up	1.69716e-07	7.2548e-07	ETAE_2419	acid shock protein;
ETAE_3341	927	1270	73	186.885	2581.75	3.78813	Up	6.62434e-56	2.19318e-54	fdhE	formate dehydrogenase accessory protein;
ETAE_0701	369	35	2	12.9387	177.695	3.77964	Up	0.00107683	0.00279513	ETAE_0701	hypothetical protein;
ETAE_3035	1119	35	2	4.26666	58.5965	3.77964	Up	0.00107683	0.00279298	ETAE_3035	hypothetical protein;
ETAE_1077	348	35	2	13.7195	188.418	3.77964	Up	0.00107683	0.00279728	ETAE_1077	hypothetical protein;
ETAE_2451	1317	211	12	21.8548	298.722	3.77278	Up	3.7951e-11	2.30091e-10	fadL	long-chain fatty acid transport protein;
ETAE_0874	915	176	10	26.2386	358.303	3.77142	Up	1.15049e-09	6.0423e-09	esaQ	translocation protein in type III secretion;
ETAE_1556	471	335	19	97.0227	1322.53	3.76883	Up	2.85612e-16	2.29646e-15	ETAE_1556	hypothetical protein;
ETAE_0683	1317	1006	57	104.199	1418.93	3.7674	Up	6.77372e-44	1.59964e-42	ETAE_0683	hypothetical protein;
ETAE_1569	546	53	3	13.2414	180.136	3.76596	Up	0.000195429	0.000581466	ETAE_1569	hypothetical protein;
ETAE_0957	582	161	9	37.7357	506.98	3.74793	Up	7.3335e-09	3.57879e-08	ETAE_0957	hypothetical protein;
ETAE_0621	1581	179	10	15.4444	207.367	3.74703	Up	1.36168e-09	7.11827e-09	leuA	2-isopropylmalate synthase;
ETAE_2296	288	215	12	101.835	1366.03	3.74569	Up	4.73412e-11	2.83963e-10	ETAE_2296	hypothetical protein;
ETAE_2234	735	198	11	36.7475	490.656	3.73899	Up	2.67918e-10	1.50542e-09	artJ	arginine 3rd transport system periplasmic binding protein;
ETAE_0416	996	72	4	9.86104	131.666	3.73899	Up	3.76592e-05	0.000123232	yhbU	collagenase;
ETAE_3107	1422	54	3	5.18017	69.1661	3.73899	Up	0.000209214	0.000617044	ETAE_3107	amino acid transporter;
ETAE_2124	777	362	20	63.5532	843.88	3.731	Up	8.7126e-17	7.28278e-16	ETAE_2124	ABC transporter;
ETAE_0463	1266	474	26	51.0733	673.304	3.72062	Up	4.96462e-21	5.49689e-20	ETAE_0463	phosphate/sulfate permease;
ETAE_2900	420	146	8	47.4191	624.471	3.7191	Up	4.69492e-08	2.14543e-07	fdhF1	formate dehydrogenase;
ETAE_3371	1173	1151	63	133.853	1760.82	3.71753	Up	2.22128e-47	5.86036e-46	ETAE_3371	D-alanyl-alanine synthetase A;
ETAE_3161	939	1261	69	183.189	2409.1	3.71709	Up	1.22635e-51	3.76488e-50	ETAE_3161	LysR family transcriptional regulator;
ETAE_2901	1677	514	28	41.8099	547.39	3.71065	Up	2.1986e-22	2.58699e-21	fdhF2	formate dehydrogenase H;
ETAE_1908	351	147	8	57.1294	747.23	3.70925	Up	4.96388e-08	2.25917e-07	ETAE_1908	hypothetical protein;
ETAE_0595	771	534	29	94.4793	1233.15	3.7062	Up	4.62692e-23	5.56054e-22	ETAE_0595	hypothetical protein;
ETAE_3024	1815	258	14	19.3907	252.885	3.70505	Up	2.41154e-12	1.56913e-11	ETAE_3024	sodium/hydrogen exchanger family protein;
ETAE_1286	885	203	11	31.2898	407.494	3.70302	Up	3.51274e-10	1.95107e-09	ETAE_1286	LysR family transcriptional regulator;
ETAE_2522	348	296	16	116.028	1507.34	3.69947	Up	9.4267e-14	6.57727e-13	ETAE_2522	HNH endonuclease;
ETAE_3034	2253	111	6	6.72065	87.3095	3.69947	Up	1.47952e-06	5.70358e-06	ETAE_3034	invasin;
ETAE_1740	1050	111	6	14.4206	187.341	3.69947	Up	1.47952e-06	5.69707e-06	asrA	anaerobic sulfide reductase;
ETAE_2142	1719	74	4	5.87226	76.2879	3.69947	Up	4.26634e-05	0.0001388	fliF	flagellar biosynthesis/type III secretory pathway lipoprotein;
ETAE_1965	1110	37	2	4.54704	59.0716	3.69947	Up	0.00125339	0.00321877	ETAE_1965	transport system permease;
ETAE_0758	1482	75	4	6.90339	88.4878	3.6801	Up	4.53516e-05	0.000146838	ETAE_0758	hypothetical protein;
ETAE_1542	399	151	8	51.6242	657.338	3.67052	Up	6.17912e-08	2.78969e-07	ETAE_1542	AraC family transcriptional regulator;
ETAE_3493	1410	1157	61	111.934	1418.35	3.66348	Up	4.73532e-45	1.18453e-43	glnA	glutamine synthetase;
ETAE_1849	1077	152	8	19.2521	243.526	3.66099	Up	6.52074e-08	2.93216e-07	cobD	threonine-phosphate decarboxylase;
ETAE_2899	480	57	3	16.1988	204.905	3.66099	Up	0.000254804	0.000741787	hycI	hydrogenase 3 maturation protease;
ETAE_2734	696	457	24	89.5688	1130.51	3.65783	Up	3.58676e-19	3.44105e-18	ETAE_2734	uracil-DNA glycosylase;
ETAE_1060	870	267	14	41.8641	527.57	3.65558	Up	3.83678e-12	2.46796e-11	ETAE_1060	hypothetical protein;
ETAE_0069	810	636	33	107.108	1335.67	3.64043	Up	2.6636e-25	3.51366e-24	mutM	formamidopyrimidine-DNA glycosylase;
ETAE_3361	1638	232	12	19.3207	240.181	3.6359	Up	1.15772e-10	6.72913e-10	ETAE_3361	FGGY-family pentulose kinase;
ETAE_0927	669	233	12	47.5094	588.067	3.6297	Up	1.21764e-10	7.04102e-10	ETAE_0927	hypothetical protein;
ETAE_2620	768	584	30	103.729	1280.65	3.62599	Up	4.23556e-23	5.10839e-22	ETAE_2620	hypothetical protein;
ETAE_0480	1002	568	29	77.3268	948.86	3.61715	Up	2.44618e-22	2.86832e-21	ETAE_0480	alpha/beta hydrolase superfamily esterase;
ETAE_3550	1368	529	27	52.7496	647.067	3.61668	Up	5.85966e-21	6.4247e-20	ETAE_3550	hypothetical protein;
ETAE_3472	1101	295	15	36.5497	446.659	3.61124	Up	1.18188e-12	7.82589e-12	trmA	tRNA (uracil-5-)-methyltransferase;
ETAE_2935	873	960	48	150.005	1802.6	3.58699	Up	5.61588e-35	9.72555e-34	ETAE_2935	nucleoside-specific channel-forming protein Tsx;
ETAE_2123	159	40	2	34.3172	412.387	3.58699	Up	0.00155116	0.00391206	ETAE_2123	hypothetical protein;
ETAE_1701	432	40	2	12.6307	151.781	3.58699	Up	0.00155116	0.00390914	ETAE_1701	hypothetical protein;
ETAE_1432	1368	341	17	34.003	407.413	3.58275	Up	6.75468e-14	4.78209e-13	aroP2	aromatic amino acid transport protein;
ETAE_0668	900	221	11	33.4965	400.702	3.58045	Up	8.82098e-10	4.72083e-09	ETAE_0668	hypothetical protein;
ETAE_0275	711	444	22	85.185	1014.44	3.57394	Up	3.0012e-17	2.58547e-16	ETAE_0275	hypothetical protein;
ETAE_0928	891	202	10	30.926	367.954	3.57264	Up	4.53126e-09	2.26028e-08	ETAE_0928	N-acetylneuraminate lyase;
ETAE_1269	432	506	25	159.778	1897.26	3.56978	Up	2.97774e-19	2.88961e-18	sulA	SOS cell division inhibitor;
ETAE_2795	1449	82	4	7.7196	90.5031	3.55137	Up	6.80518e-05	0.000214176	nrfA	cytochrome c nitrite reductase;
ETAE_0657	1374	352	17	34.9466	405.634	3.53695	Up	1.12851e-13	7.82545e-13	aroP1	aromatic amino acid transport protein;
ETAE_1764	585	166	8	38.7081	448.338	3.53388	Up	1.33559e-07	5.86514e-07	ETAE_1764	transcriptional regulator;
ETAE_3399	1557	166	8	14.5435	168.451	3.53388	Up	1.33559e-07	5.85752e-07	ETAE_3399	methyl-accepting chemotaxis sensory transducer;
ETAE_1899	762	63	3	11.2781	129.074	3.5166	Up	0.000366926	0.00104214	kduD	2-deoxy-D-gluconate 3-dehydrogenase;
ETAE_2670	1317	42	2	4.35024	49.787	3.5166	Up	0.00177259	0.00441773	yaaU	transporter;
ETAE_2545	957	253	12	36.0627	411.094	3.51089	Up	3.1931e-10	1.78528e-09	ETAE_2545	tRNA-dihydrouridine synthase C;
ETAE_2295	753	1140	54	206.519	2351.1	3.50899	Up	6.96222e-38	1.33588e-36	ETAE_2295	transcriptional regulator;
ETAE_2211	660	555	26	114.709	1291.52	3.49302	Up	2.27268e-19	2.23106e-18	pilD	prepilin peptidase;
ETAE_3540	888	603	28	92.6305	1033.75	3.48026	Up	1.40057e-20	1.49675e-19	pstA	phosphate ABC transporter permease;
ETAE_3414	2328	173	8	10.1371	112.662	3.47429	Up	1.86742e-07	7.90259e-07	ETAE_3414	hypothetical protein;
ETAE_0670	537	282	13	71.6349	793.671	3.46981	Up	9.8403e-11	5.74925e-10	hpt	hypoxanthine-guanine phosphoribosyltransferase;
ETAE_1484	474	957	44	275.412	3043.31	3.46598	Up	8.35682e-31	1.3126e-29	ETAE_1484	methionine-R-sulfoxide reductase;
ETAE_2819	804	395	18	67.0179	733.987	3.45314	Up	6.4822e-14	4.59882e-13	suhB	inositol monophosphatase;
ETAE_2677	447	44	2	13.4275	146.688	3.44949	Up	0.00201308	0.00498035	ETAE_2677	hypothetical protein;
ETAE_2923	996	88	4	12.0524	131.666	3.44949	Up	9.3768e-05	0.000291311	ETAE_2923	hypothetical protein;
ETAE_2699	1371	354	16	35.2221	382.608	3.44131	Up	1.45078e-12	9.55029e-12	ycdT	diguanylate cyclase;
ETAE_0471	267	222	10	113.42	1227.89	3.43643	Up	1.15356e-08	5.52564e-08	ETAE_0471	hypothetical protein;
ETAE_2761	879	178	8	27.6236	298.382	3.43319	Up	2.35226e-07	9.88008e-07	ETAE_2761	LysR family transcriptional regulator;
ETAE_2112	699	89	4	17.3685	187.609	3.43319	Up	9.8697e-05	0.00030522	ETAE_2112	ABC transporter;
ETAE_0522	702	89	4	17.2943	186.808	3.43319	Up	9.8697e-05	0.00030494	dsbB1	disulfide bond formation protein DsbB;
ETAE_2319	1758	1164	52	90.3199	969.742	3.42448	Up	2.26002e-35	3.99586e-34	ETAE_2319	alkaline phosphatase superfamily hydrolase;
ETAE_0569	1434	314	14	29.8696	320.074	3.42165	Up	3.41162e-11	2.08337e-10	ETAE_0569	hypothetical protein;
ETAE_0441	969	225	10	31.6744	338.336	3.41707	Up	1.31697e-08	6.27277e-08	ETAE_0441	transporter protein;
ETAE_1189	933	135	6	19.7379	210.834	3.41707	Up	5.11568e-06	1.86764e-05	ETAE_1189	carboxylate/amino acid/amine transporter;
ETAE_0757	2145	406	18	25.8195	275.117	3.41351	Up	1.03307e-13	7.19312e-13	cadA2	lysine decarboxylase 1;
ETAE_1942	891	1332	59	203.928	2170.93	3.41218	Up	1.32056e-39	2.68647e-38	ETAE_1942	hypothetical protein;
ETAE_1317	1461	271	12	25.3028	269.279	3.41173	Up	7.11614e-10	3.84499e-09	ansP	L-asparagine permease;
ETAE_2133	408	68	3	22.7352	241.064	3.40642	Up	0.000484464	0.00134542	ETAE_2133	flagellar protein;
ETAE_1368	1548	794	35	69.9679	741.257	3.40521	Up	2.07518e-24	2.61488e-23	ETAE_1368	catalase B;
ETAE_2966	1428	456	20	43.5598	459.17	3.39796	Up	6.74756e-15	5.03013e-14	ETAE_2966	sugar transporter;
ETAE_1073	417	275	12	89.9593	943.446	3.39059	Up	8.43834e-10	4.53762e-09	ETAE_1073	MutT family protein;
ETAE_1711	993	230	10	31.5957	330.158	3.38536	Up	1.63562e-08	7.71438e-08	ETAE_1711	LysR family transcriptional regulator;
ETAE_3059	969	46	2	6.47565	67.6672	3.38536	Up	0.00227328	0.00555892	ETAE_3059	hypothetical protein;
ETAE_0385	219	23	1	14.3263	149.702	3.38536	Up	0.00966886	0.0210114	ETAE_0385	hypothetical protein;
ETAE_2991	1005	556	24	75.4672	782.919	3.37494	Up	2.87992e-17	2.48734e-16	ETAE_2991	hypothetical protein;
ETAE_2774	864	139	6	21.9458	227.672	3.37494	Up	6.15052e-06	2.22857e-05	btuF	vitamin B12-transporter protein;
ETAE_1561	1767	464	20	35.8204	371.078	3.37287	Up	9.3405e-15	6.90216e-14	ETAE_1561	EAL domain-containing protein;
ETAE_0760	330	164	7	67.7922	695.434	3.35872	Up	1.53177e-06	5.88484e-06	ETAE_0760	cytochrome;
ETAE_0553	1032	329	14	43.4876	444.754	3.35433	Up	6.37384e-11	3.78286e-10	metN	DL-methionine transporter ATP-binding subunit;
ETAE_1821	510	188	8	50.2849	514.27	3.35433	Up	3.6591e-07	1.50509e-06	ETAE_1821	DNA starvation/stationary phase protection protein Dps;
ETAE_1058	804	141	6	23.9228	244.662	3.35433	Up	6.73002e-06	2.42813e-05	thiM	hydroxyethylthiazole kinase;
ETAE_1578	813	47	2	7.886	80.6513	3.35433	Up	0.00241094	0.00586159	ETAE_1578	inner membrane transport protein;
ETAE_1068	1374	611	26	60.6602	620.381	3.35433	Up	2.29298e-18	2.09848e-17	baeS	integral membrane sensor signal transduction histidine kinase;
ETAE_0704	486	47	2	13.192	134.917	3.35433	Up	0.00241094	0.00586581	ETAE_0704	hypothetical protein;
ETAE_0527	4458	887	37	27.1415	272.103	3.32558	Up	7.3294e-25	9.44709e-24	gltB	glutamate synthase subunit alpha;
ETAE_2477	1893	144	6	10.3768	103.914	3.32396	Up	7.68408e-06	2.76349e-05	ETAE_2477	phage-related minor tail protein;
ETAE_3405	147	48	2	44.5424	446.051	3.32396	Up	0.00255374	0.0061865	ETAE_3405	hypothetical protein;
ETAE_0925	789	48	2	8.29877	83.1045	3.32396	Up	0.00255374	0.00618206	modB1	molybdenum transport system permease, modB;
ETAE_0792	1461	5712	236	533.32	5295.82	3.31178	Up	2.31232e-144	2.05492e-142	pepD	aminoacyl-histidine dipeptidase;
ETAE_2623	1662	294	12	24.1305	236.713	3.29421	Up	1.83158e-09	9.51574e-09	asnB	asparagine synthetase B;
ETAE_1067	732	297	12	55.3471	537.455	3.27956	Up	2.05984e-09	1.06038e-08	ETAE_1067	two-component transcriptional regulator, winged helix family;
ETAE_1332	783	349	14	60.8014	586.189	3.26919	Up	1.40093e-10	7.99144e-10	ETAE_1332	two-component transcriptional regulator, LuxR family;
ETAE_1280	264	175	7	90.424	869.292	3.26506	Up	2.44042e-06	9.22878e-06	ETAE_1280	acylphosphatase;
ETAE_2120	663	50	2	10.2874	98.8981	3.26506	Up	0.00285504	0.00683792	atoA2	acyl CoA:acetate/3-ketoacid CoA transferase subunit beta;
ETAE_0828	2304	301	12	17.8211	170.754	3.26026	Up	2.40432e-09	1.23395e-08	ETAE_0828	hypothetical protein;
ETAE_0526	1419	328	13	31.5312	300.353	3.25181	Up	6.49832e-10	3.52811e-09	gltD	glutamate synthase subunit beta;
ETAE_0242	117	101	4	117.757	1120.85	3.25071	Up	0.000174878	0.000525412	ETAE_0242	hypothetical protein;
ETAE_1664	1383	102	4	10.0607	94.8221	3.23649	Up	0.000182823	0.000547336	silC	copper/silver efflux system outer membrane protein CusC;
ETAE_2679	1212	206	8	23.1854	216.401	3.22242	Up	7.638e-07	3.03453e-06	ETAE_2679	hypothetical protein;
ETAE_0010	1260	309	12	33.4532	312.236	3.22242	Up	3.25446e-09	1.64034e-08	avtA	valine-pyruvate aminotransferase;
ETAE_2089	4341	259	10	8.13878	75.5235	3.21404	Up	5.24624e-08	2.38126e-07	ETAE_2089	Pic serine protease;
ETAE_2442	651	130	5	27.2403	251.803	3.20848	Up	5.02036e-05	0.000161927	evpN	type VI secretion system protein EvpN;
ETAE_0207	408	104	4	34.7714	321.419	3.20848	Up	0.000199544	0.000592666	psiE	phosphate-starvation-inducible protein PsiE;
ETAE_0912	1164	52	2	6.09396	56.3312	3.20848	Up	0.00317776	0.00754132	dacD2	D-alanyl-D-alanine carboxypeptidase;
ETAE_0088	1650	625	24	51.6709	476.869	3.20617	Up	3.82908e-16	3.04972e-15	ilvG	acetolactate synthase 2 catalytic subunit;
ETAE_2565	1044	157	6	20.5139	188.418	3.19926	Up	1.3221e-05	4.59807e-05	galT	galactose-1-phosphate uridylyltransferase;
ETAE_0372	666	105	4	21.5062	196.905	3.19467	Up	0.000208332	0.000615518	ytfE	cell morphogenesis/cell wall metabolism regulator;
ETAE_0610	996	159	6	21.7765	197.498	3.181	Up	1.43112e-05	4.94667e-05	tbpA	thiamin transporter substrate binding subunit;
ETAE_0071	777	530	20	93.0474	843.88	3.181	Up	1.10669e-13	7.68989e-13	waaE	cell wall biosynthesis glycosyltransferase;
ETAE_0893	906	371	14	55.8593	506.607	3.181	Up	3.1555e-10	1.76718e-09	tdcA	DNA-binding transcriptional activator;
ETAE_1530	807	53	2	8.95884	81.2509	3.181	Up	0.00334732	0.0079159	trpA	tryptophan synthase subunit alpha;
ETAE_2775	612	161	6	35.8859	321.419	3.16297	Up	1.54751e-05	5.34348e-05	ETAE_2775	hypothetical protein;
ETAE_0943	1368	483	18	48.1627	431.378	3.16297	Up	1.9248e-12	1.2597e-11	ETAE_0943	amino acid permease;
ETAE_0718	1209	270	10	30.464	271.172	3.15403	Up	7.87276e-08	3.50281e-07	csdA	cysteine sulfinate desulfinase;
ETAE_0829	606	54	2	12.1554	108.2	3.15403	Up	0.00352242	0.00830092	ETAE_0829	outer-membrane lipoprotein carrier protein;
ETAE_0900	762	54	2	9.66693	86.0492	3.15403	Up	0.00352242	0.00829513	ETAE_0900	porcine attaching-effacing associated protein;
ETAE_0838	726	543	20	102.026	903.161	3.14604	Up	1.7312e-13	1.19068e-12	ETAE_0838	hypothetical protein;
ETAE_1126	873	136	5	21.2507	187.771	3.14339	Up	6.39934e-05	0.000202726	amiA	N-acetylmuramoyl-L-alanine amidase;
ETAE_1160	735	438	16	81.2899	713.681	3.13413	Up	3.60038e-11	2.19467e-10	ETAE_1160	hypothetical protein;
ETAE_1082	1530	1126	41	100.391	878.545	3.12948	Up	4.08462e-25	5.28497e-24	ppx	exopolyphosphatase;
ETAE_0263	1080	880	32	111.15	971.4	3.12756	Up	4.35988e-20	4.43473e-19	mltC	murein transglycosylase C;
ETAE_1705	1002	386	14	52.5496	458.07	3.12382	Up	5.33038e-10	2.90803e-09	add	adenosine deaminase;
ETAE_1271	2142	610	22	38.8472	336.725	3.11569	Up	1.96365e-14	1.43534e-13	ETAE_1271	membrane protein;
ETAE_1984	1947	111	4	7.7769	67.3544	3.1145	Up	0.000267466	0.000775973	ETAE_1984	transcriptional regulator containing PAS, AAA-type ATPase, and DNA-binding domain;
ETAE_2398	2124	864	31	55.4892	478.497	3.10823	Up	2.28716e-19	2.23877e-18	pta	phosphotransacetylase;
ETAE_3064	600	450	16	102.308	874.26	3.09514	Up	5.39068e-11	3.21064e-10	dnaQ2	Orf81 bacteriophage 186;
ETAE_1093	1080	422	15	53.3014	455.344	3.09471	Up	1.93918e-10	1.09509e-09	perM	permease;
ETAE_2391	1221	619	22	69.1552	590.716	3.09456	Up	2.63692e-14	1.89466e-13	ETAE_2391	class I and II aminotransferase;
ETAE_1266	459	453	16	134.628	1142.82	3.08555	Up	5.95208e-11	3.53876e-10	ETAE_1266	hypothetical protein;
ETAE_2072	249	171	6	93.6799	789.994	3.07603	Up	2.25382e-05	7.61115e-05	ETAE_2072	DNA damage-inducible protein I;
ETAE_0017	660	856	30	176.921	1490.22	3.07434	Up	1.53944e-18	1.42429e-17	yiaD	outer membrane lipoprotein;
ETAE_0419	1485	172	6	15.7998	132.464	3.06762	Up	2.33714e-05	7.86108e-05	putP	Na+/proline symporter;
ETAE_1575	1284	287	10	30.4906	255.333	3.06594	Up	1.42506e-07	6.1698e-07	ETAE_1575	serine transporter;
ETAE_1656	1938	230	8	16.1891	135.334	3.06343	Up	1.84291e-06	7.04814e-06	malS	periplasmic alpha-amylase;
ETAE_3205	462	464	16	137.002	1135.4	3.05094	Up	8.5074e-11	5.00514e-10	zntR	zinc-responsive transcriptional regulator;
ETAE_1662	1464	290	10	27.0213	223.939	3.05094	Up	1.57611e-07	6.7803e-07	cusS	sensor kinase CusS;
ETAE_2822	1188	87	3	9.9897	82.7897	3.05094	Up	0.00118245	0.00304587	hmpX	nitric oxide dioxygenase;
ETAE_1551	252	873	30	472.567	3902.94	3.04597	Up	2.61666e-18	2.38823e-17	ETAE_1551	hypothetical protein;
ETAE_1430	972	264	9	37.0499	303.562	3.03445	Up	6.15934e-07	2.47326e-06	yecP	methyltransferase;
ETAE_3305	2094	1799	61	117.194	955.047	3.02668	Up	1.47613e-34	2.51762e-33	malQ	4-alpha-glucanotransferase;
ETAE_2644	1896	295	10	21.2243	172.915	3.02628	Up	1.85962e-07	7.87949e-07	ETAE_2644	peptidoglycan glycosyltransferase/penicillin-binding protein 2;
ETAE_0289	1464	59	2	5.49744	44.7879	3.02628	Up	0.00448342	0.0104058	fucK	L-fuculokinase;
ETAE_2188	270	119	4	60.1219	485.7	3.0141	Up	0.000365332	0.00103849	ETAE_2188	hypothetical protein;
ETAE_0144	1809	120	4	9.04883	72.4925	3.00203	Up	0.000379256	0.00107535	cstA1	carbon starvation protein;
ETAE_2267	552	120	4	29.6546	237.571	3.00203	Up	0.000379256	0.00107445	ybcL	DLP12 prophage; kinase inhibitor;
ETAE_0558	729	90	3	16.8409	134.917	3.00203	Up	0.00133596	0.00340494	ETAE_0558	hypothetical protein;
ETAE_0679	483	60	2	16.9455	135.755	3.00203	Up	0.00469316	0.0108553	agaV	PTS system, N-acetylgalactosamine-specific IIB;
ETAE_3201	1293	681	22	71.8453	557.822	2.95684	Up	1.78148e-13	1.22277e-12	ETAE_3201	16S rRNA methyltransferase B;
ETAE_1642	474	620	20	178.428	1383.32	2.95472	Up	1.96586e-12	1.28409e-11	ETAE_1642	hypothetical protein;
ETAE_1643	210	124	4	80.5475	624.471	2.95472	Up	0.000439038	0.00123244	ETAE_1643	DNA-binding protein;
ETAE_0620	1092	126	4	15.7397	120.091	2.93164	Up	0.000471486	0.00131696	leuB	3-isopropylmalate dehydrogenase;
ETAE_1884	1335	126	4	12.8748	98.2314	2.93164	Up	0.000471486	0.00131587	cadB3	lysine/cadaverine transport protein (APC family);
ETAE_1547	600	756	24	171.878	1311.39	2.93164	Up	2.4258e-14	1.75041e-13	phpB	alpha-ribazole-5'-phosphate phosphatase;
ETAE_2107	1776	63	2	4.83891	36.9197	2.93164	Up	0.00535842	0.0122597	ETAE_2107	hypothetical protein;
ETAE_1779	2037	379	12	25.3804	193.135	2.92783	Up	3.35724e-08	1.54883e-07	aegA	oxidoreductase Fe-S binding subunit;
ETAE_0383	276	253	8	125.043	950.282	2.92593	Up	3.92244e-06	1.44924e-05	ETAE_0383	hypothetical protein;
ETAE_3045	3525	253	8	9.79064	74.4051	2.92593	Up	3.92244e-06	1.44766e-05	ETAE_3045	temperature sensitive hemagglutinin;
ETAE_0340	978	1550	49	216.193	1642.59	2.92558	Up	6.60948e-27	9.37824e-26	yjeA	lysyl-tRNA synthetase;
ETAE_1196	807	1678	53	283.64	2153.15	2.92431	Up	6.72762e-29	1.00527e-27	ETAE_1196	family 2 glycosyl transferase;
ETAE_2869	1581	127	4	10.9578	82.9468	2.92024	Up	0.00048838	0.00135296	ETAE_2869	methyl-accepting chemotaxis sensory transducer;
ETAE_2105	591	127	4	29.3134	221.893	2.92024	Up	0.00048838	0.00135407	ETAE_2105	Maf-like protein;
ETAE_1548	591	478	15	110.329	832.1	2.91494	Up	1.10425e-09	5.82662e-09	btuR	cob(I)yrinic acid a,c-diamide adenosyltransferase;
ETAE_2758	726	255	8	47.913	361.264	2.91457	Up	4.17378e-06	1.53205e-05	ETAE_2758	ribonuclease, T2 family;
ETAE_2335	2871	1280	40	60.8172	456.771	2.90892	Up	3.34258e-22	3.879e-21	ETAE_2335	integral membrane sensor hybrid histidine kinase;
ETAE_0214	1278	96	3	10.2468	76.9595	2.90892	Up	0.00168442	0.00421666	lamB	maltoporin;
ETAE_1494	324	193	6	81.2572	607.125	2.90143	Up	4.77136e-05	0.00015419	ETAE_1494	hypothetical protein;
ETAE_2327	1323	487	15	50.2133	371.709	2.88803	Up	1.42984e-09	7.46301e-09	rhlE	ATP-dependent RNA helicase;
ETAE_1486	636	1104	34	236.789	1752.64	2.88786	Up	5.15542e-19	4.87671e-18	pncA	nicotinamidase/pyrazinamidase;
ETAE_3189	2265	557	17	33.5457	246.066	2.87485	Up	1.64572e-10	9.35621e-10	ETAE_3189	Fe-S oxidoreductase;
ETAE_1564	1374	328	10	32.5639	238.608	2.8733	Up	5.1571e-07	2.09573e-06	mdtK	multidrug resistance protein MdtK;
ETAE_2351	1032	197	6	26.0397	190.609	2.87183	Up	5.41404e-05	0.000173301	trpS1	tryptophanyl-tRNA synthetase;
ETAE_2621	753	263	8	47.6442	348.311	2.87	Up	5.32292e-06	1.9412e-05	nagD	UMP phosphatase;
ETAE_0470	1218	428	13	47.9343	349.919	2.86789	Up	1.70622e-08	8.02495e-08	ETAE_0470	amino acid transporter;
ETAE_0185	1278	265	8	28.2855	205.225	2.85907	Up	5.6494e-06	2.05361e-05	purD	phosphoribosylamine-glycine ligase;
ETAE_1651	1245	199	6	21.8039	157.999	2.85726	Up	5.76114e-05	0.000183715	ETAE_1651	PqiA family integral membrane protein;
ETAE_0593	1080	200	6	25.2613	182.137	2.85003	Up	5.94142e-05	0.000189106	carA	carbamoylphosphate synthase small subunit;
ETAE_2489	678	167	5	33.5998	241.775	2.84714	Up	0.000191322	0.000570755	ETAE_2489	hypothetical protein;
ETAE_2435	1026	234	7	31.1113	223.678	2.84591	Up	1.91152e-05	6.53359e-05	evpG	type VI secretion system protein EvpG;
ETAE_0362	276	435	13	214.996	1544.21	2.84449	Up	2.0764e-08	9.68509e-08	ETAE_0362	hypothetical protein;
ETAE_3390	993	134	4	18.4079	132.063	2.84283	Up	0.000619844	0.0016908	dppF	dipeptide transporter ATP-binding subunit;
ETAE_3062	210	67	2	43.5216	312.236	2.84283	Up	0.00633174	0.0143313	ETAE_3062	hypothetical protein;
ETAE_2930	513	371	11	98.6521	702.987	2.83308	Up	2.1742e-07	9.17784e-07	fldB	flavodoxin;
ETAE_3253	1251	169	5	18.428	131.034	2.82997	Up	0.000203754	0.000603577	codB	cytosine permease;
ETAE_0739	726	610	18	114.615	812.845	2.82618	Up	9.11338e-11	5.34304e-10	pyrH	uridylate kinase;
ETAE_3323	1137	204	6	24.4748	173.007	2.82146	Up	6.7096e-05	0.00021176	glxK	glycerate kinase;
ETAE_3360	954	68	2	9.72322	68.7311	2.82146	Up	0.00659082	0.0148282	ETAE_3360	monosaccharide-transporting ATPase;
ETAE_2502	1638	68	2	5.66297	40.0302	2.82146	Up	0.00659082	0.0148184	ETAE_2502	NADPH-dependent glutamate synthase subunit beta and related oxidoreductase;
ETAE_0543	333	655	19	268.316	1870.6	2.8015	Up	4.01626e-11	2.43063e-10	trpR	Trp operon repressor;
ETAE_2769	1662	69	2	5.66327	39.4521	2.8004	Up	0.00685632	0.0153744	ETAE_2769	ABC transporter permease;
ETAE_0886	645	657	19	138.949	965.752	2.7971	Up	4.23132e-11	2.54709e-10	esrB	two-component response regulator EsrB, LuxR family;
ETAE_1886	1059	1245	36	160.37	1114.5	2.79691	Up	3.8683e-19	3.70064e-18	potD	spermidine/putrescine ABC transporter periplasmic;
ETAE_2613	1512	140	4	12.6307	86.7321	2.77964	Up	0.000752462	0.00201992	ETAE_2613	outer membrane porin, OprD family;
ETAE_0596	468	141	4	41.0982	280.211	2.76937	Up	0.000776492	0.00207454	ETAE_0596	hypothetical protein;
ETAE_0520	876	71	2	11.0561	74.851	2.75917	Up	0.00740672	0.016499	ETAE_0520	N-acetylmannosamine kinase;
ETAE_2562	792	498	14	85.7736	579.528	2.75627	Up	1.47507e-08	6.97664e-08	ETAE_2562	ModE family transcriptional regulator;
ETAE_3507	564	357	10	86.3453	581.29	2.75107	Up	1.15544e-06	4.52136e-06	mobA	molybdopterin-guanine dinucleotide biosynthesis protein A;
ETAE_2270	1326	286	8	29.422	197.796	2.74905	Up	1.02589e-05	3.60877e-05	ETAE_2270	Fe-S oxidoreductase;
ETAE_2367	1125	394	11	47.7742	320.562	2.7463	Up	4.0517e-07	1.65649e-06	hyb0	hydrogenase 2 small subunit;
ETAE_2626	1512	287	8	25.8928	173.464	2.74401	Up	1.05416e-05	3.70051e-05	ETAE_2626	hypothetical protein;
ETAE_1323	1614	503	14	42.5122	284.378	2.74186	Up	1.67685e-08	7.89779e-08	ETAE_1323	hypothetical protein;
ETAE_1188	642	216	6	45.8953	306.399	2.73899	Up	9.51794e-05	0.000295424	udk	uridine kinase;
ETAE_2239	159	217	6	186.171	1237.16	2.73233	Up	9.78982e-05	0.000303305	ETAE_2239	hypothetical protein;
ETAE_3173	1593	434	12	37.1641	246.966	2.73233	Up	1.5376e-07	6.64001e-07	ETAE_3173	xanthine dehydrogenase accessory factor, subfamily;
ETAE_1397	1176	217	6	25.1711	167.269	2.73233	Up	9.78982e-05	0.000303027	ETAE_1397	integrase;
ETAE_1663	684	145	4	28.9175	191.724	2.72901	Up	0.000878456	0.00232306	ylcA	DNA-binding response regulator in two-component regulatory system with CusS;
ETAE_0072	1275	546	15	58.416	385.703	2.72305	Up	6.88228e-09	3.36345e-08	waaA	3-deoxy-D-manno-octulosonic-acid transferase;
ETAE_2633	741	549	15	101.066	663.659	2.71515	Up	7.41616e-09	3.61391e-08	gltJ	glutamate/aspartate transport system permease;
ETAE_1571	546	734	20	183.38	1200.91	2.71121	Up	4.10534e-11	2.4801e-10	yfeE	yfeABCD locus regulator;
ETAE_0772	543	147	4	36.929	241.508	2.70925	Up	0.000933064	0.00246169	tadA	tRNA-specific adenosine deaminase;
ETAE_0205	1248	625	17	68.3148	446.587	2.70867	Up	9.71128e-10	5.14835e-09	ETAE_0205	Na+/H+-dicarboxylate symporter;
ETAE_2315	1761	516	14	39.9705	260.64	2.70505	Up	2.32476e-08	1.08137e-07	ETAE_2315	DNA or RNA helicases of superfamily II;
ETAE_0946	2973	222	6	10.1861	66.165	2.69947	Up	0.000112464	0.000344951	ETAE_0946	hypothetical protein;
ETAE_0346	1140	223	6	26.6839	172.551	2.69298	Up	0.000115579	0.000353223	ETAE_0346	4Fe-4S binding protein;
ETAE_0888	4077	745	20	24.9267	160.828	2.68975	Up	5.3485e-11	3.19115e-10	ETAE_0888	TTSS effector protein;
ETAE_1245	2013	298	8	20.194	130.292	2.68975	Up	1.41195e-05	4.89043e-05	ETAE_1245	hypothetical protein;
ETAE_1326	2073	1342	36	88.3086	569.344	2.68868	Up	4.0375e-18	3.66523e-17	ETAE_1326	binding-protein-dependent transport system inner membrane protein;
ETAE_2636	966	897	24	126.667	814.528	2.68492	Up	9.32732e-13	6.18828e-12	rihA	ribonucleoside hydrolase 1;
ETAE_3247	1215	225	6	25.2613	161.9	2.6801	Up	0.000122022	0.000372576	ETAE_3247	acetylornithine and succinylornithine;
ETAE_1281	330	225	6	93.0075	596.086	2.6801	Up	0.000122022	0.000372239	ETAE_1281	sulfite reductase;
ETAE_1716	537	75	2	19.0518	122.103	2.6801	Up	0.00858646	0.0188167	bglG1	transcriptional antiterminator;
ETAE_1090	717	1622	43	308.59	1966.17	2.67163	Up	4.9114e-21	5.45585e-20	ETAE_1090	DNA replication initiation factor;
ETAE_2891	1011	302	8	40.7479	259.424	2.67052	Up	1.56558e-05	5.40038e-05	ETAE_2891	periplasmic binding protein/LacI transcriptional regulator;
ETAE_3456	822	642	17	106.54	678.03	2.66995	Up	1.46274e-09	7.62296e-09	cysE	serine acetyltransferase;
ETAE_1517	333	680	18	278.557	1772.15	2.66945	Up	5.28916e-10	2.89021e-09	ETAE_1517	dsDNA-mimic protein;
ETAE_1661	276	152	4	75.1249	475.141	2.66099	Up	0.00108075	0.00279884	silE	silver binding protein; silver resistance;
ETAE_3373	933	1180	31	172.524	1089.31	2.65855	Up	1.17855e-15	9.12837e-15	ETAE_3373	transcriptional regulator;
ETAE_1945	1509	1682	44	152.05	955.95	2.65239	Up	2.95384e-21	3.31399e-20	ETAE_1945	hypothetical protein;
ETAE_0945	1353	77	2	7.76323	48.4623	2.64213	Up	0.00921652	0.0201061	ETAE_0945	chaperone;
ETAE_1918	942	463	12	67.047	417.64	2.63901	Up	3.1504e-07	1.30379e-06	melR	DNA-binding transcriptional dual regulator;
ETAE_2361	1467	777	20	72.2504	446.963	2.62908	Up	1.12632e-10	6.55792e-10	ETAE_2361	hypothetical protein;
ETAE_3192	555	1370	35	336.726	2067.51	2.61824	Up	4.88652e-17	4.12544e-16	ETAE_3192	carbonic anhydrase/acetyltransferase;
ETAE_3122	1287	1294	33	137.153	840.634	2.61569	Up	3.66458e-16	2.9256e-15	ETAE_3122	voltage-gated potassium channel;
ETAE_2645	1113	197	5	24.1446	147.281	2.6088	Up	0.00045546	0.00127431	rodA	cell wall shape-determining protein;
ETAE_3543	672	198	5	40.1925	243.934	2.60149	Up	0.00046762	0.00130725	ETAE_3543	phosphatase;
ETAE_0250	1521	2298	58	206.096	1250.17	2.60074	Up	1.46771e-26	2.03969e-25	narH	nitrate reductase subunit beta;
ETAE_2078	528	397	10	102.567	620.923	2.59785	Up	3.13898e-06	1.17131e-05	ETAE_2078	hypothetical protein;
ETAE_1516	1005	397	10	53.8858	326.216	2.59785	Up	3.13898e-06	1.17001e-05	oppF	oligopeptide transport ATP-binding protein;
ETAE_0201	1350	1113	28	112.463	679.98	2.59604	Up	6.92286e-14	4.88069e-13	lysC	aspartate kinase III;
ETAE_1411	1701	320	8	25.6623	154.19	2.58699	Up	2.4466e-05	8.20474e-05	ychM	sulfate transporter;
ETAE_0434	768	563	14	99.9993	597.638	2.57928	Up	7.03514e-08	3.15507e-07	exuR	DNA-binding transcriptional repressor ExuR;
ETAE_0395	1368	925	23	92.237	551.205	2.57917	Up	1.1386e-11	7.14694e-11	dacD1	D-alanyl-D-alanine carboxypeptidase;
ETAE_2885	717	243	6	46.2314	274.349	2.56907	Up	0.000194314	0.000578658	terC2	integral membrane protein;
ETAE_1428	1143	286	7	34.1326	200.781	2.5564	Up	7.66378e-05	0.00024008	ETAE_1428	class I and II aminotransferase;
ETAE_1622	513	409	10	108.757	639.079	2.55489	Up	4.14356e-06	1.52261e-05	ETAE_1622	transcriptional regulator;
ETAE_1175	2166	576	14	36.2755	211.905	2.54635	Up	9.37938e-08	4.16218e-07	dinG	ATP-dependent DNA helicase;
ETAE_2332	1113	332	8	40.6905	235.649	2.53388	Up	3.24402e-05	0.000106983	ETAE_2332	ABC transporter;
ETAE_1601	876	249	6	38.7744	224.553	2.53388	Up	0.000224986	0.000658957	ETAE_1601	hypothetical protein;
ETAE_1637	4608	415	10	12.2853	71.1474	2.53388	Up	4.74414e-06	1.73575e-05	ETAE_1637	hypothetical protein;
ETAE_0690	927	208	5	30.6079	176.832	2.53041	Up	0.000603826	0.00165111	yadB	glutamyl-Q tRNA (Asp) synthetase;
ETAE_3473	411	708	17	234.985	1356.06	2.52878	Up	6.4232e-09	3.14821e-08	ETAE_3473	hypothetical protein;
ETAE_2223	1011	798	19	107.672	616.133	2.5166	Up	1.12415e-09	5.9224e-09	ETAE_2223	NAD-dependent epimerase/dehydratase;
ETAE_0232	474	168	4	48.3482	276.664	2.5166	Up	0.00167275	0.00419055	zur	zinc uptake transcriptional repressor;
ETAE_0773	1425	379	9	36.2806	207.061	2.51279	Up	1.40162e-05	4.85962e-05	ETAE_0773	transglycosylase;
ETAE_1109	3117	595	14	26.0393	147.253	2.49953	Up	1.40916e-07	6.16417e-07	acrD	aminoglycoside/multidrug efflux system;
ETAE_1116	2490	426	10	23.3378	131.666	2.49614	Up	6.04546e-06	2.19286e-05	napA	periplasmic nitrate reductase, large subunit;
ETAE_3345	1740	512	12	40.1393	226.102	2.49388	Up	9.4875e-07	3.75167e-06	ETAE_3345	regulator of cell autolysis;
ETAE_0588	879	257	6	39.8836	223.787	2.48826	Up	0.000271882	0.000787432	xdhB	xanthine dehydrogenase, FAD-binding subunit;
ETAE_1828	2058	1511	35	100.154	557.564	2.47691	Up	9.01704e-16	7.03246e-15	ETAE_1828	oligopeptidase B;
ETAE_1729	930	216	5	31.6826	176.262	2.47596	Up	0.000733684	0.00197422	ETAE_1729	Co/Zn/Cd cation transporter;
ETAE_0913	2298	1210	28	71.8265	399.466	2.47548	Up	5.14362e-13	3.46707e-12	pflD	formate acetyltransferase 2;
ETAE_1106	1134	959	22	115.36	636.035	2.46296	Up	1.38967e-10	7.94064e-10	dapE	succinyl-diaminopimelate desuccinylase;
ETAE_0391	936	530	12	77.2413	420.317	2.44403	Up	1.37996e-06	5.36882e-06	ETAE_0391	hypothetical protein;
ETAE_0535	387	354	8	124.779	677.721	2.44131	Up	5.28556e-05	0.00016967	ETAE_0535	hypothetical protein;
ETAE_1105	678	443	10	89.1299	483.551	2.43969	Up	8.67152e-06	3.089e-05	ETAE_1105	carboxypeptidase;
ETAE_0078	1107	621	14	76.5233	414.622	2.43783	Up	2.40154e-07	1.00745e-06	walR	glycosyltransferase WalR;
ETAE_3497	1659	890	20	73.1801	395.235	2.43319	Up	1.20487e-09	6.31809e-09	ETAE_3497	hypothetical protein;
ETAE_1037	762	445	10	79.6626	430.246	2.43319	Up	9.03788e-06	3.21273e-05	uxuR	DNA-binding transcriptional repressor;
ETAE_0537	870	815	18	127.787	678.305	2.40819	Up	9.30406e-09	4.48854e-08	ETAE_0537	tetrapyrrole methylase;
ETAE_2641	666	182	4	37.2775	196.905	2.40113	Up	0.00236414	0.00576025	nadD	nicotinic acid mononucleotide adenyltransferase;
ETAE_0231	1332	182	4	18.6387	98.4527	2.40113	Up	0.00236414	0.0057644	ETAE_0231	hypothetical protein;
ETAE_3082	744	182	4	33.3694	176.262	2.40113	Up	0.00236414	0.00576857	ETAE_3082	hypothetical protein;
ETAE_0279	732	228	5	42.4887	223.939	2.39796	Up	0.000968284	0.00254467	ETAE_0279	hypothetical protein;
ETAE_2454	504	274	6	74.16	390.294	2.39585	Up	0.00039797	0.0011237	ccmH	cytochrome C biogenesis protein;
ETAE_0761	261	550	12	287.456	1507.34	2.39059	Up	2.05708e-06	7.82293e-06	rof	Rho-binding antiterminator;
ETAE_2619	1227	965	21	107.283	561.108	2.38685	Up	8.86058e-10	4.73452e-09	nagC	N-acetylglucosamine regulatory protein;
ETAE_3546	1041	278	6	36.4287	188.961	2.37494	Up	0.000433594	0.00121818	ETAE_3546	hypothetical protein;
ETAE_0020	2013	280	6	18.9742	97.719	2.3646	Up	0.000452346	0.00126769	ETAE_0020	beta-glucosidase-related glycosidase;
ETAE_1275	459	140	3	41.6069	214.279	2.3646	Up	0.00639224	0.0144199	mgsA	methylglyoxal synthase;
ETAE_0493	273	187	4	93.4391	480.362	2.36203	Up	0.00265596	0.00641572	ETAE_0493	phosphocarrier protein;
ETAE_0462	618	282	6	62.2458	318.298	2.35433	Up	0.000471744	0.00131551	ETAE_0462	signal transduction protein;
ETAE_1695	711	189	4	36.2612	184.443	2.34668	Up	0.00277982	0.00667671	rsxE	SoxR-reducing system protein;
ETAE_1084	543	189	4	47.4801	241.508	2.34668	Up	0.00277982	0.00668146	speG	spermidine acetyltransferase;
ETAE_1044	672	568	12	115.3	585.442	2.34414	Up	2.90448e-06	1.0862e-05	ETAE_1044	radical SAM domain protein;
ETAE_3429	2439	2424	51	135.572	685.536	2.33817	Up	2.87602e-20	2.95207e-19	ETAE_3429	aspartate kinase;
ETAE_0310	1302	667	14	69.8819	352.524	2.33473	Up	5.80004e-07	2.33732e-06	dcuA	anaerobic C4-dicarboxylate transporter DcuA;
ETAE_2339	1131	1390	29	167.649	840.634	2.32603	Up	2.60444e-12	1.6849e-11	nrdB	ribonucleotide reductase subunit beta;
ETAE_1363	900	291	6	44.1062	218.565	2.30901	Up	0.000567496	0.00155681	lysR1	transcriptional regulator;
ETAE_1123	804	681	14	115.542	570.878	2.30476	Up	7.47798e-07	2.97796e-06	ETAE_1123	hypothetical protein;
ETAE_0783	1047	539	11	70.225	344.443	2.29421	Up	9.5411e-06	3.37032e-05	apbE	thiamine biosynthesis lipoprotein;
ETAE_2983	729	1276	26	238.766	1169.28	2.29195	Up	5.10974e-11	3.05409e-10	ETAE_2983	membrane transport protein;
ETAE_0713	1476	491	10	45.3779	222.119	2.29127	Up	2.21366e-05	7.49051e-05	argA	N-acetylglutamate synthase;
ETAE_2264	1368	1033	21	103.006	503.274	2.28861	Up	2.98156e-09	1.50955e-08	sdaB	L-serine dehydratase;
ETAE_2294	1560	1579	32	138.072	672.507	2.28412	Up	4.79428e-13	3.23806e-12	ETAE_2294	hypothetical protein;
ETAE_0307	576	495	10	117.228	569.179	2.27956	Up	2.38174e-05	7.99516e-05	ETAE_0307	TetR family transcriptional regulator;
ETAE_3111	1002	198	4	26.9555	130.877	2.27956	Up	0.00339042	0.00800661	argI	ornithine carbamoyltransferase subunit I;
ETAE_2260	609	199	4	44.5744	215.335	2.2723	Up	0.00346386	0.00817432	ETAE_2260	UDP-diphosphatase;
ETAE_1012	714	1497	30	286.005	1377.51	2.26795	Up	3.11282e-12	2.00611e-11	acrR	DNA-binding transcriptional repressor;
ETAE_1738	1008	200	4	27.0657	130.098	2.26506	Up	0.00353844	0.00832125	asrC	anaerobic sulfite reductase subunit C;
ETAE_2731	1347	501	10	50.7364	243.391	2.26218	Up	2.65464e-05	8.86718e-05	srmB	ATP-dependent RNA helicase;
ETAE_2681	1881	604	12	43.8024	209.153	2.25548	Up	5.57784e-06	2.02978e-05	ETAE_2681	potassium transporter;
ETAE_0589	2292	708	14	42.1374	200.256	2.24867	Up	1.19984e-06	4.68967e-06	xdhA	xanthine dehydrogenase subunit XdhA;
ETAE_1803	942	507	10	73.4187	348.033	2.24501	Up	2.95424e-05	9.8097e-05	ETAE_1803	sugar kinase, ribokinase family;
ETAE_1005	867	203	4	31.9394	151.256	2.24358	Up	0.0037693	0.00880285	tesB	acyl-CoA thioesterase II;
ETAE_0607	2340	409	8	23.8428	112.085	2.23296	Up	0.000155762	0.000470069	polB	DNA polymerase II;
ETAE_3461	1545	1960	38	173.052	806.356	2.22021	Up	1.5946e-14	1.17064e-13	ETAE_3461	phosphoglyceromutase;
ETAE_2832	738	2592	50	479.102	2221.19	2.21293	Up	2.18226e-18	2.00258e-17	yfiO	lipoprotein;
ETAE_2903	2325	830	16	48.6973	225.615	2.21195	Up	3.4971e-07	1.44197e-06	hydA	hydrogenase maturation protein;
ETAE_1198	1122	520	10	63.2208	292.199	2.20848	Up	3.70554e-05	0.000121491	ETAE_1198	glycosyltransferase;
ETAE_3463	930	419	8	61.4583	282.019	2.19811	Up	0.000186129	0.000556738	ETAE_3463	hypothetical protein;
ETAE_2982	747	1158	22	211.465	965.548	2.19093	Up	4.61672e-09	2.29951e-08	ETAE_2982	uridine phosphorylase;
ETAE_0370	645	423	8	89.4603	406.632	2.18441	Up	0.000199592	0.000592287	ETAE_0370	hypothetical protein;
ETAE_0464	681	529	10	105.964	481.42	2.18372	Up	4.31786e-05	0.000140341	ETAE_0464	phosphate transport regulator;
ETAE_2707	741	424	8	78.0544	353.951	2.181	Up	0.000203082	0.000602114	ETAE_2707	hypothetical protein;
ETAE_2366	984	265	5	36.7367	166.589	2.181	Up	0.00207178	0.00511059	hybA	hydrogenase 2 protein;
ETAE_2447	582	584	11	136.88	619.643	2.17853	Up	2.08414e-05	7.0949e-05	ETAE_2447	hypothetical protein;
ETAE_1948	537	213	4	54.1072	244.207	2.17421	Up	0.00461856	0.0107048	ETAE_1948	hypothetical protein;
ETAE_1880	1239	2612	49	287.575	1296.57	2.17269	Up	1.37822e-17	1.21839e-16	ETAE_1880	peptidase T;
ETAE_0754	387	320	6	112.795	508.29	2.17195	Up	0.000986684	0.00258899	ETAE_0754	hypothetical protein;
ETAE_2990	1176	589	11	68.3215	306.66	2.16623	Up	2.26296e-05	7.63438e-05	ETAE_2990	cyclopropane-fatty-acyl-phospholipid synthase;
ETAE_2434	1842	430	8	31.8441	142.388	2.16073	Up	0.000225114	0.000658761	evpF	type VI secretion system protein EvpF;
ETAE_2602	621	541	10	118.838	527.935	2.15136	Up	5.26906e-05	0.000169302	kdpC	potassium-transporting ATPase subunit C;
ETAE_2495	927	217	4	31.9323	141.466	2.14737	Up	0.00499438	0.0114891	lysR2	transcriptional regulator;
ETAE_3503	918	217	4	32.2453	142.853	2.14737	Up	0.00499438	0.0114813	ETAE_3503	phospholipid/glycerol acyltransferase;
ETAE_0484	1551	489	9	43.0077	190.24	2.14515	Up	0.000115308	0.000352714	ETAE_0484	hypothetical protein;
ETAE_0401	1338	653	12	66.5743	294.034	2.14294	Up	1.2623e-05	4.39463e-05	glmM	phosphoglucosamine mutase;
ETAE_2472	3096	221	4	9.73735	42.3575	2.12102	Up	0.0053919	0.012328	ETAE_2472	phage-related protein, tail component;
ETAE_0142	2277	335	6	20.0693	86.3893	2.10587	Up	0.00128411	0.00329016	metE	5- methyltetrahydropteroyltriglutamate/homocysteine S-methyltransferase;
ETAE_3524	1890	1458	26	105.231	451.007	2.09958	Up	8.75534e-10	4.69314e-09	gidA	glucose-inhibited cell division protein A;
ETAE_1038	813	337	6	56.5443	241.954	2.09728	Up	0.00132861	0.00339389	ETAE_1038	GumN family protein;
ETAE_0186	1590	394	7	33.8025	144.335	2.09422	Up	0.000649668	0.00176645	purH	bifunctional phosphoribosylaminoimidazolecarboxamide formyltransferase/IMP cyclohydrolase;
ETAE_3509	693	1411	25	277.743	1182.71	2.09027	Up	2.00966e-09	1.0393e-08	ETAE_3509	GntR family transcriptional regulator;
ETAE_1401	1137	683	12	81.9426	346.013	2.07814	Up	2.00766e-05	6.84835e-05	ETAE_1401	hypothetical protein;
ETAE_3063	465	684	12	200.656	846.058	2.07603	Up	2.03806e-05	6.94503e-05	ETAE_3063	hypothetical protein;
ETAE_3332	357	285	5	108.9	459.17	2.07603	Up	0.00297404	0.00706779	ETAE_3332	hypothetical protein;
ETAE_0669	360	400	7	151.568	637.481	2.07242	Up	0.00071647	0.00193407	ETAE_0669	hypothetical protein;
ETAE_0536	2079	2977	52	195.332	820.013	2.06972	Up	2.83724e-17	2.45676e-16	ETAE_0536	hypothetical protein;
ETAE_1400	279	3036	53	1484.39	6227.92	2.06888	Up	1.47681e-17	1.29875e-16	ETAE_1400	hypothetical protein;
ETAE_0502	987	924	16	127.704	531.465	2.05717	Up	1.47818e-06	5.70494e-06	yrbH	D-arabinose 5-phosphate isomerase;
ETAE_1343	1590	350	6	30.0276	123.716	2.04267	Up	0.00164851	0.00413904	ETAE_1343	methyl-accepting chemotaxis sensory transducer;
ETAE_0403	423	707	12	227.997	930.063	2.02832	Up	2.85894e-05	9.51196e-05	ETAE_0403	hypothetical protein;
ETAE_3527	819	5597	94	932.226	3762.84	2.01307	Up	2.35734e-28	3.4763e-27	ETAE_3527	F0F1-type ATP synthase, subunit a;
ETAE_3141	978	477	8	66.5318	268.178	2.01107	Up	0.00047716	0.00132842	ETAE_3141	zinc-binding dehydrogenase;
ETAE_2828	783	895	15	155.923	628.06	2.01007	Up	4.41374e-06	1.61837e-05	ETAE_2828	endonuclease/exonuclease/phosphatase;
ETAE_1015	165	239	4	197.589	794.781	2.00805	Up	0.00746812	0.0166248	ETAE_1015	hypothetical protein;
ETAE_0714	1158	364	6	42.8788	169.869	1.98609	Up	0.00205794	0.00508016	amiC	N-acetylmuramoyl-L-alanine amidase;
ETAE_1916	555	364	6	89.466	354.43	1.98609	Up	0.00205794	0.00508388	ETAE_1916	hypothetical protein;
ETAE_2465	1158	856	14	100.836	396.361	1.97481	Up	1.13906e-05	3.98198e-05	intC	prophage Sf6-like integrase;
ETAE_2407	687	428	7	84.9839	334.051	1.97481	Up	0.00110624	0.00286046	fabG3	3-ketoacyl-ACP reductase;
ETAE_0204	1650	4287	70	354.421	1390.87	1.97245	Up	5.46702e-21	6.01372e-20	pgi	glucose-6-phosphate isomerase;
ETAE_1543	228	245	4	146.582	575.171	1.97228	Up	0.00827212	0.018175	ETAE_1543	DNA polymerase III subunit theta;
ETAE_0483	864	245	4	38.6814	151.781	1.97228	Up	0.00827212	0.0181868	ETAE_0483	pyruvate-formate lyase-activating enzyme;
ETAE_3032	1350	370	6	37.3867	145.71	1.9625	Up	0.00225612	0.00552496	ETAE_3032	hypothetical protein;
ETAE_1953	1218	247	4	27.663	107.667	1.96055	Up	0.0085533	0.0187562	ETAE_1953	capsular polysaccharide biosynthesis protein;
ETAE_0636	1260	2607	42	282.241	1092.82	1.95306	Up	3.45602e-13	2.34829e-12	ftsW	cell division protein FtsW;
ETAE_2457	492	249	4	69.0373	266.543	1.94892	Up	0.00884124	0.0193499	ccmE	cytochrome c-type biogenesis protein;
ETAE_2740	435	374	6	117.282	452.203	1.94699	Up	0.00239632	0.00583444	ETAE_2740	cyclase/dehydrase;
ETAE_2709	1116	626	10	76.5173	293.77	1.94083	Up	0.000187864	0.000561431	ETAE_2709	carboxypeptidase G2;
ETAE_0331	1554	1633	26	143.346	548.522	1.93605	Up	9.0833e-09	4.3946e-08	lldP	L-lactate permease;
ETAE_0853	1350	505	8	51.0278	194.28	1.92878	Up	0.000716006	0.00193436	guaD1	guanine deaminase;
ETAE_1319	2028	316	5	21.2554	80.8302	1.92707	Up	0.00492704	0.0113574	pgtB	phosphoglycerate transport: protein for signal transmission;
ETAE_1671	915	514	8	76.6287	286.642	1.9033	Up	0.00081099	0.00215647	ETAE_1671	LysR family transcriptional regulator;
ETAE_1512	1635	386	6	32.2047	120.311	1.90143	Up	0.00285824	0.00684073	oppA	periplasmic oligopeptide-binding protein;
ETAE_1364	2220	386	6	23.7183	88.6074	1.90143	Up	0.00285824	0.00683589	ETAE_1364	pyruvate/2-oxoglutarate dehydrogenase complex, dihydrolipoamide dehydrogenase (E3) component, and related enzyme;
ETAE_1472	720	1288	20	244.024	910.687	1.89993	Up	5.49552e-07	2.22522e-06	fadR	fatty acid metabolism regulator;
ETAE_3470	1134	387	6	46.553	173.464	1.89769	Up	0.00289964	0.00691043	ETAE_3470	porin Gram-negative type;
ETAE_2804	756	1170	18	211.112	780.589	1.88655	Up	2.0941e-06	7.94582e-06	pilW	type IV pilus biogenesis/stability protein;
ETAE_0482	1251	456	7	49.723	183.448	1.88338	Up	0.00165188	0.00414443	ETAE_0482	nucleoside transporter;
ETAE_1621	246	459	7	254.523	932.899	1.87392	Up	0.00172127	0.00430254	ETAE_1621	prevent-host-death protein;
ETAE_3333	318	328	5	140.701	515.483	1.8733	Up	0.0058968	0.0134278	ETAE_3333	hypothetical protein;
ETAE_0781	768	1191	18	211.544	768.392	1.86089	Up	2.69844e-06	1.0159e-05	ETAE_0781	amidotransferase;
ETAE_2767	1536	599	9	53.1968	192.098	1.85243	Up	0.000572112	0.0015682	emrB	multidrug resistance protein B;
ETAE_0268	927	666	10	98.0041	353.665	1.85147	Up	0.000317882	0.000913606	yneH	glutaminase;
ETAE_2835	1161	801	12	94.1131	338.86	1.84822	Up	9.99834e-05	0.000308351	pheA	bifunctional chorismate mutase/prephenate dehydratase;
ETAE_1544	297	669	10	307.269	1103.86	1.84499	Up	0.000330136	0.000945606	ETAE_1544	hypothetical protein;
ETAE_1034	1659	1346	20	110.675	395.235	1.83639	Up	1.09631e-06	4.30493e-06	ETAE_1034	UDP-sugar hydrolase;
ETAE_2130	1251	541	8	58.9915	209.655	1.82944	Up	0.00115999	0.00299258	ETAE_2130	flagellin associated protein;
ETAE_2333	2697	1022	15	51.6915	182.34	1.81863	Up	2.22156e-05	7.50972e-05	ETAE_2333	regulatory system sensor kinase;
ETAE_1691	867	2869	42	451.399	1588.19	1.81491	Up	7.15252e-12	4.52323e-11	pdxK	pyridoxal/pyridoxine/pyridoxamine kinase;
ETAE_2365	1191	348	5	39.8581	137.635	1.7879	Up	0.0078205	0.0172726	ETAE_2365	hydrogenase 2 cytochrome b type component;
ETAE_2778	1284	975	14	103.583	357.466	1.78702	Up	5.0055e-05	0.000161602	ETAE_2778	glutamate-1-semialdehyde aminotransferase;
ETAE_0070	486	350	5	98.2384	337.292	1.77964	Up	0.00803562	0.0177246	coaD	phosphopantetheine adenylyltransferase;
ETAE_0087	1236	351	5	38.7381	132.624	1.77552	Up	0.0081448	0.0179419	ETAE_0087	major facilitator superfamily protein;
ETAE_0771	339	422	6	169.81	580.261	1.77278	Up	0.00466916	0.0108072	pspE	rhodanese-related sulfurtransferase;
ETAE_0161	1452	563	8	52.8922	180.632	1.77193	Up	0.00152769	0.00386154	trkH1	Trk-type K+ transport system, membrane component;
ETAE_3269	2022	564	8	38.0494	129.712	1.76937	Up	0.00154643	0.00390305	ETAE_3269	hypothetical protein;
ETAE_0023	576	3880	55	918.88	3130.49	1.76844	Up	2.0955e-14	1.52511e-13	ETAE_0023	hypothetical protein;
ETAE_3520	1455	988	14	92.6283	315.454	1.76791	Up	5.80058e-05	0.000184798	viaA	hypothetical protein;
ETAE_1111	648	993	14	209.037	708.312	1.76062	Up	6.1348e-05	0.000194711	ETAE_1111	two-component transcriptional regulator, LuxR family;
ETAE_2840	903	428	6	64.6555	217.839	1.75242	Up	0.0050415	0.0115817	ETAE_2840	hypothetical protein;
ETAE_1707	1179	430	6	49.7513	166.843	1.74569	Up	0.00517054	0.011862	ETAE_1707	mannose-6-phosphate isomerase;
ETAE_0066	687	1875	26	372.301	1240.76	1.73668	Up	1.41222e-07	6.16158e-07	radC2	DNA repair protein;
ETAE_1722	273	727	10	363.263	1200.91	1.72504	Up	0.000658852	0.00178998	ETAE_1722	hypothetical protein;
ETAE_1613	3051	1388	19	62.0579	204.166	1.71806	Up	6.45106e-06	2.33497e-05	ETAE_1613	O-antigen polymerase;
ETAE_1447	1443	2679	36	253.254	817.914	1.69137	Up	1.8688e-09	9.67933e-09	ETAE_1447	pyruvate kinase;
ETAE_2268	801	447	6	76.1245	245.579	1.68975	Up	0.00637252	0.0143946	ETAE_2268	AraC family transcriptional regulator;
ETAE_3284	2316	1284	17	75.6269	240.648	1.66995	Up	2.78006e-05	9.26778e-05	feoB	ferrous iron transport protein B;
ETAE_0514	1134	1587	21	190.903	607.125	1.66915	Up	3.94936e-06	1.456e-05	ETAE_0514	hypothetical protein;
ETAE_0394	663	457	6	94.0269	296.694	1.65783	Up	0.00717274	0.0160413	basR	DNA-binding response regulator in two-component regulatory system with BasS;
ETAE_1474	1254	2059	27	223.98	705.891	1.65608	Up	2.55692e-07	1.07131e-06	dadA	D-amino-acid dehydrogenase;
ETAE_1241	1206	1071	14	121.141	380.586	1.65153	Up	0.000140405	0.000426009	ETAE_1241	nicotinate phosphoribosyltransferase;
ETAE_1380	783	765	10	133.275	418.707	1.65153	Up	0.000997616	0.00260755	yhcK	transcriptional regulator NanR;
ETAE_2067	3537	3372	44	130.048	407.84	1.64896	Up	9.29816e-11	5.44192e-10	ETAE_2067	transcription-repair coupling factor;
ETAE_0735	2655	1996	26	102.552	321.056	1.64646	Up	4.6808e-07	1.90907e-06	glnD	PII uridylyl-transferase;
ETAE_1144	966	462	6	65.2401	203.632	1.64213	Up	0.00760038	0.0168747	glk	glucokinase;
ETAE_1263	567	855	11	205.699	636.035	1.62857	Up	0.000700278	0.0018949	ETAE_1263	hypothetical protein;
ETAE_1545	876	1111	14	173.005	523.957	1.59863	Up	0.000208132	0.000615466	ETAE_1545	23S rRNA pseudouridylate synthase/pseudouridine synthase;
ETAE_2788	1383	1113	14	109.78	331.877	1.59604	Up	0.00021216	0.000625187	xseA	exodeoxyribonuclease VII large subunit;
ETAE_1014	3363	3510	44	142.374	428.941	1.5911	Up	3.2055e-10	1.78925e-09	aefA	potassium efflux protein KefA;
ETAE_1766	813	718	9	120.471	362.931	1.591	Up	0.00222706	0.00546172	ETAE_1766	pepetidase;
ETAE_3435	861	899	11	142.432	418.853	1.55617	Up	0.00108013	0.00279937	ftsN	cell division protein;
ETAE_3162	1647	1147	14	94.9991	278.68	1.55263	Up	0.00029182	0.000843008	ETAE_3162	Na+/H+ antiporter;
ETAE_1135	780	575	7	100.559	294.222	1.54886	Up	0.0067796	0.0152124	cysZ	sulfate transport protein;
ETAE_0210	1194	671	8	76.6598	219.663	1.51875	Up	0.00494408	0.0113889	malE	maltose ABC transporter periplasmic protein;
ETAE_2736	879	674	8	104.597	298.382	1.51232	Up	0.00508952	0.0116841	ETAE_2736	inorganic polyphosphate/ATP-NAD kinase;
ETAE_3475	1335	2241	26	228.987	638.504	1.47943	Up	3.97484e-06	1.4638e-05	ETAE_3475	pyridine nucleotide-disulfide oxidoreductase;
ETAE_1680	1323	1044	12	107.644	297.367	1.46598	Up	0.00122151	0.0031417	ETAE_1680	permease;
ETAE_2243	1827	1744	20	130.214	358.891	1.46266	Up	5.1527e-05	0.000166037	ETAE_2243	permease;
ETAE_2593	720	1221	14	231.33	637.481	1.46243	Up	0.00055915	0.00153641	ETAE_2593	AHL-dependent transcriptional regulator;
ETAE_1437	795	1309	15	224.606	618.58	1.46156	Up	0.000377382	0.00107094	ETAE_1437	hypothetical protein;
ETAE_2568	1323	3666	42	377.992	1040.79	1.46125	Up	1.02421e-08	4.92699e-08	ETAE_2568	hypothetical protein;
ETAE_2415	828	964	11	158.817	435.546	1.45546	Up	0.00194761	0.00483252	truA	tRNA pseudouridine synthase A;
ETAE_3489	438	878	10	273.445	748.51	1.45277	Up	0.00295582	0.00702944	ETAE_3489	D-tyrosyl-tRNA deacylase;
ETAE_2825	723	1232	14	232.446	634.836	1.44949	Up	0.000612972	0.00167341	ETAE_2825	methyltransferase type 11;
ETAE_0790	1362	708	8	70.9097	192.568	1.44131	Up	0.00698638	0.0156349	dcuC1	C4-dicarboxylate transporter;
ETAE_0006	1299	1247	14	130.95	353.338	1.43203	Up	0.000693506	0.00187808	tolB1	periplasmic component of the Tol biopolymer transport system;
ETAE_2594	663	1077	12	221.591	593.389	1.42108	Up	0.00161324	0.00405954	ETAE_2594	AHL-synthase;
ETAE_1473	1539	1976	22	175.145	468.658	1.41998	Up	3.68324e-05	0.000120878	ETAE_1473	hypothetical protein;
ETAE_3363	753	905	10	163.947	435.388	1.40907	Up	0.00372502	0.00872357	ETAE_3363	hypothetical protein;
ETAE_0950	2172	906	10	56.9007	150.943	1.40748	Up	0.00375638	0.00877875	ETAE_0950	hypothetical protein;
ETAE_0646	2709	2369	26	119.29	314.656	1.3993	Up	1.06625e-05	3.73908e-05	secA	preprotein translocase subunit SecA;
ETAE_0984	918	1094	12	162.564	428.559	1.39849	Up	0.00185306	0.00461148	apbA	2-dehydropantoate 2-reductase;
ETAE_1684	378	823	9	297.001	780.589	1.3941	Up	0.00587976	0.0133981	slyA	transcriptional regulator;
ETAE_1083	2106	1466	16	94.9566	249.077	1.39125	Up	0.000442062	0.0012399	ppk	polyphosphate kinase;
ETAE_0774	3888	735	8	25.7876	67.4583	1.38732	Up	0.00885522	0.0193679	purL	phosphoribosylformylglycinamidine synthase;
ETAE_0565	2463	736	8	40.7627	106.487	1.38536	Up	0.00893124	0.0195216	thrA	bifunctional aspartokinase I/homoserine dehydrogenase I;
ETAE_0031	624	2123	23	464.104	1208.41	1.38059	Up	3.88738e-05	0.000127083	gmk	guanylate kinase;
ETAE_0120	324	1110	12	467.334	1214.25	1.37754	Up	0.00210534	0.0051858	cyaY	frataxin-like protein;
ETAE_2061	1122	1484	16	180.422	467.519	1.37364	Up	0.000507142	0.0013992	ETAE_2061	cupin 4 family protein;
ETAE_3288	576	2057	22	487.149	1252.19	1.36203	Up	6.72864e-05	0.000212163	ETAE_3288	hypothetical protein;
ETAE_2735	579	1707	18	402.165	1019.21	1.3416	Up	0.000326104	0.000935644	grpE	heat shock protein;
ETAE_1850	1413	3416	36	329.781	835.28	1.34075	Up	7.48384e-07	2.97679e-06	pykF	pyruvate kinase;
ETAE_3353	1347	1250	13	126.588	316.408	1.32165	Up	0.00209442	0.00516267	ETAE_3353	glutamate dehydrogenase/leucine dehydrogenase;
ETAE_3438	918	1059	11	157.363	392.845	1.31986	Up	0.00419588	0.00976533	menA	1,4-dihydroxy-2-naphthoate octaprenyltransferase;
ETAE_0384	471	1361	14	394.173	974.493	1.30582	Up	0.00165921	0.00415972	argR	arginine repressor;
ETAE_0542	1929	2345	24	165.829	407.897	1.29851	Up	6.73996e-05	0.000212321	slt	lytic murein transglycosylase;
ETAE_0131	1830	2760	28	205.735	501.624	1.28582	Up	2.19044e-05	7.42682e-05	recQ	ATP-dependent DNA helicase RecQ;
ETAE_3439	432	3554	36	1122.23	2732.06	1.28362	Up	1.85499e-06	7.08631e-06	menG	ribonuclease activity regulator protein RraA;
ETAE_0108	1131	991	10	119.526	289.874	1.27811	Up	0.00732106	0.016319	wecE	TDP-4-oxo-6-deoxy-D-glucose transaminase;
ETAE_1726	2955	1401	14	64.6741	155.325	1.26403	Up	0.0021971	0.00539608	ETAE_1726	chemotaxis sensory transducer family protein;
ETAE_0959	1140	1404	14	168.001	402.62	1.26095	Up	0.00224276	0.00549623	tgt	queuine/archaeosine tRNA-ribosyltransferase;
ETAE_1771	1107	1214	12	149.596	355.39	1.24833	Up	0.00454096	0.0105322	ldhA	D-lactate dehydrogenase;
ETAE_1142	1173	1218	12	141.644	335.394	1.24358	Up	0.00466802	0.010812	mntH	manganese transport protein;
ETAE_3194	816	1251	12	209.13	482.128	1.20502	Up	0.00583168	0.0132975	aroE2	shikimate 5-dehydrogenase;
ETAE_1139	1416	1988	19	191.515	439.908	1.19975	Up	0.000797348	0.00212521	gltX	glutamyl-tRNA synthetase;
ETAE_1122	2280	7347	70	439.567	1006.55	1.19526	Up	6.88156e-10	3.73018e-09	maeB	malic enzyme;
ETAE_2199	3975	6441	60	221.037	494.864	1.16274	Up	2.26906e-08	1.05691e-07	ftsK	cell division protein;
ETAE_1525	1752	1329	12	103.476	224.553	1.11776	Up	0.00953742	0.0207659	ETAE_1525	sulfate permease;
ETAE_3267	2565	1920	17	102.109	217.287	1.08949	Up	0.00323806	0.00767363	mrcA2	penicillin-binding protein;
ETAE_0115	1200	2494	22	283.508	601.053	1.08411	Up	0.00101038	0.00263886	hemY	heme biosynthesis protein;
ETAE_3367	1353	2950	26	297.422	630.01	1.08286	Up	0.000395076	0.0011174	ETAE_3367	glutathione-disulfide reductase;
ETAE_2915	885	4893	42	754.191	1555.89	1.04473	Up	1.74711e-05	5.98376e-05	ETAE_2915	hypothetical protein;
ETAE_1426	1734	1639	14	128.938	264.698	1.03767	Up	0.00932224	0.0203236	argS	arginyl-tRNA synthetase;
ETAE_1032	2592	11414	96	600.693	1214.25	1.01537	Up	4.53626e-10	2.49089e-09	ETAE_1032	fimbrial usher protein;
ETAE_2682	2439	9623	20	538.206	268.838	-1.00142	Down	0.00073581	0.00197837	ETAE_2682	glycogen phosphorylase;
ETAE_1212	1416	9630	20	927.711	463.061	-1.00247	Down	0.000724742	0.00195328	gnd	6-phosphogluconate dehydrogenase;
ETAE_0961	1857	5902	12	433.548	211.856	-1.03311	Down	0.00810414	0.017864	secD	preprotein translocase subunit SecD;
ETAE_3048	771	6724	13	1189.66	552.791	-1.10574	Down	0.00264534	0.00639464	ETAE_3048	N-acetylmuramoyl-L-alanine amidase;
ETAE_3100	2856	6238	12	297.945	137.751	-1.11299	Down	0.003745	0.00875822	ETAE_3100	valyl-tRNA synthetase;
ETAE_0004	2415	7911	15	446.852	203.632	-1.13383	Down	0.000804902	0.00214197	gyrB	DNA gyrase subunit B;
ETAE_2848	765	9302	17	1658.69	728.55	-1.18694	Down	0.000151681	0.000458163	trmD	tRNA-(guanine-N1)-methyltransferase;
ETAE_1706	1479	6571	12	606.056	266.002	-1.18801	Down	0.00169205	0.00423263	ETAE_1706	hypothetical protein;
ETAE_3344	1104	6691	12	826.745	356.356	-1.21412	Down	0.00126234	0.00323929	ETAE_3344	aspartate-semialdehyde dehydrogenase;
ETAE_0098	1275	4653	8	497.82	205.708	-1.27503	Down	0.00628732	0.0142499	rhlB	ATP-dependent RNA helicase RhlB;
ETAE_3214	354	4176	7	1609.19	648.286	-1.31163	Down	0.00868998	0.0190312	rplR	50S ribosomal protein L18;
ETAE_3218	540	14974	25	3782.63	1517.81	-1.3174	Down	1.41246e-07	6.1547e-07	rplE	50S ribosomal protein L5;
ETAE_3217	306	6063	10	2702.81	1071.4	-1.33497	Down	0.00103565	0.0026986	rpsN	30S ribosomal protein S14;
ETAE_1274	2103	4951	8	321.147	124.716	-1.36458	Down	0.0028971	0.00690926	helD	DNA helicase IV;
ETAE_0454	1836	4957	8	368.295	142.853	-1.36633	Down	0.0028515	0.00683429	rpoD	DNA-directed RNA polymerase, sigma subunit (sigma70/sigma32);
ETAE_1360	1359	3860	6	387.452	144.745	-1.4205	Down	0.00778444	0.0172268	ETAE_1360	citrate carrier protein;
ETAE_3098	1512	3883	6	350.32	130.098	-1.42907	Down	0.00731148	0.0163084	pepA	leucyl aminopeptidase;
ETAE_1463	681	6664	10	1334.87	481.42	-1.47132	Down	0.000209038	0.000617064	minC	septum site-determining protein;
ETAE_2814	387	5337	8	1881.2	677.721	-1.47289	Down	0.00102405	0.00267044	iscU	FeS cluster assembly scaffold;
ETAE_2383	1797	8710	13	661.18	237.174	-1.4791	Down	1.71177e-05	5.86868e-05	nuoD	NADH:ubiquinone oxidoreductase 49 kD subunit 7;
ETAE_0842	1251	10052	15	1096.09	393.102	-1.47938	Down	3.47744e-06	1.29189e-05	tnaB	tryptophan transporter of low affinity;
ETAE_3299	633	5758	8	1240.84	414.341	-1.58243	Down	0.000316114	0.000909299	ETAE_3299	cAMP-regulatory protein;
ETAE_1508	2673	11981	16	611.426	196.242	-1.63954	Down	4.7374e-08	2.159e-07	adhE	aldehyde-alcohol dehydrogenase;
ETAE_2632	903	3044	4	459.84	145.226	-1.66283	Down	0.0095984	0.0208717	glnH2	glutamate and aspartate transporter subunit;
ETAE_2712	1638	6118	8	509.501	160.121	-1.66992	Down	0.000112277	0.000344691	pyrG	CTP synthetase;
ETAE_2172	1755	3065	4	238.234	74.723	-1.67275	Down	0.0090197	0.0197022	msbA	lipid transporter ATP-binding protein/permease;
ETAE_2821	1254	7692	10	836.742	261.441	-1.6783	Down	1.15147e-05	4.02121e-05	ETAE_2821	glycine hydroxymethyltransferase;
ETAE_0570	954	10170	13	1454.19	446.752	-1.70267	Down	2.78344e-07	1.15617e-06	talB	transaldolase B;
ETAE_3492	1821	6300	8	471.933	144.03	-1.71222	Down	6.5899e-05	0.000208177	yihK	GTP-binding protein;
ETAE_2847	348	3157	4	1237.5	376.836	-1.71542	Down	0.00685658	0.0153647	rplS	50S ribosomal protein L19;
ETAE_1096	882	3219	4	497.854	148.684	-1.74348	Down	0.00569076	0.0129849	dapA	dihydrodipicolinate synthase;
ETAE_0251	3672	4928	6	183.07	53.5698	-1.7729	Down	0.00036132	0.00102795	narG	nitrate reductase subunit alpha;
ETAE_1010	3153	15611	19	675.393	197.561	-1.77343	Down	4.17842e-11	2.51974e-10	acrB	RND family, acridine/multidrug efflux pump;
ETAE_2759	1470	6623	8	614.592	178.42	-1.78435	Down	2.52292e-05	8.45228e-05	ETAE_2759	hypothetical protein;
ETAE_0889	2175	30028	36	1883.29	542.644	-1.79518	Down	1.42045e-20	1.50844e-19	ETAE_0889	catalase/peroxidase;
ETAE_1024	1884	8413	10	609.143	174.017	-1.80756	Down	1.36457e-06	5.31504e-06	ETAE_1024	heat shock protein 90;
ETAE_2426	1230	3456	4	383.282	106.617	-1.84597	Down	0.00276094	0.00664554	ETAE_2426	cell wall-associated hydrolase;
ETAE_3074	3096	7983	9	351.734	95.3045	-1.88387	Down	1.42559e-06	5.50827e-06	ETAE_3074	HsdR family type I site-specific deoxyribonuclease;
ETAE_1842	1368	3567	4	355.686	95.8618	-1.89158	Down	0.00195677	0.00484814	sdaA	L-serine deaminase;
ETAE_2405	897	5376	6	817.554	219.296	-1.89844	Down	9.20268e-05	0.000286164	ETAE_2405	hypothetical protein;
ETAE_0176	4221	28008	31	905.141	240.779	-1.91044	Down	1.05517e-20	1.14208e-19	rpoC	DNA-directed RNA polymerase subunit beta/160 kD subunit;
ETAE_1826	1164	9071	10	1063.05	281.656	-1.9162	Down	1.83629e-07	7.80018e-07	ETAE_1826	outer membrane protein (porin);
ETAE_0994	2226	9089	10	556.981	147.281	-1.91906	Down	1.73701e-07	7.41576e-07	lon	ATP-dependent Lon protease;
ETAE_1202	1167	5465	6	638.806	168.559	-1.92212	Down	6.98114e-05	0.000219305	ugd	UDP-glucose 6-dehydrogenase;
ETAE_0100	1260	5487	6	594.038	156.118	-1.92792	Down	6.51886e-05	0.000206125	rho	transcription termination factor;
ETAE_3281	2343	3692	4	214.951	55.9705	-1.94127	Down	0.00132275	0.00338147	ETAE_3281	RNA binding S1 domain-containing protein;
ETAE_1048	1767	5556	6	428.919	111.323	-1.94595	Down	5.25544e-05	0.000169025	dld	D-lactate dehydrogenase;
ETAE_1658	3930	21425	23	743.666	191.87	-1.95453	Down	1.57023e-16	1.28394e-15	putA	multifunctional: proline dehydrogenase/pyrroline-5-carboxylate dehydrogenase/transcriptional repressor;
ETAE_2714	2247	3964	4	240.647	58.3618	-2.04382	Down	0.000556838	0.00153255	relA	GDP/GTP pyrophosphokinase;
ETAE_2616	2025	6064	6	408.492	97.14	-2.07217	Down	1.05024e-05	3.69059e-05	nagE	PTS system N-acetylglucosamine-specific transporter subunit IIBC;
ETAE_1728	1488	4152	4	380.631	88.131	-2.11067	Down	0.000303292	0.000874652	ETAE_1728	dipeptidase;
ETAE_1679	345	4161	4	1645.24	380.113	-2.11379	Down	0.000294542	0.000850144	ETAE_1679	hypothetical protein;
ETAE_3226	825	8435	8	1394.7	317.913	-2.13325	Down	8.7314e-08	3.87973e-07	rplB	50S ribosomal protein L2;
ETAE_2572	513	8664	8	2303.83	511.263	-2.1719	Down	4.14996e-08	1.90155e-07	excC	peptidoglycan-associated outer membrane lipoprotein;
ETAE_0746	561	4335	4	1054.09	233.759	-2.1729	Down	0.000166742	0.000502308	ompH	periplasmic chaperone;
ETAE_3073	1068	4562	4	582.685	122.789	-2.24653	Down	7.87104e-05	0.000246344	ETAE_3073	hypothetical protein;
ETAE_0659	2664	13819	12	707.607	147.679	-2.26048	Down	7.86742e-13	5.24029e-12	aceE	pyruvate dehydrogenase subunit E1;
ETAE_2336	2637	9224	8	477.154	99.4607	-2.26226	Down	6.58876e-09	3.22467e-08	gyrA	DNA gyrase subunit A;
ETAE_0602	1308	4636	4	483.488	100.259	-2.26975	Down	6.15064e-05	0.00019503	surA	peptidyl-prolyl cis-trans isomerase SurA;
ETAE_0224	1521	4643	4	416.408	86.2189	-2.27192	Down	6.00854e-05	0.000190883	citF	citrate lyase subunit alpha/citrate-ACP transferase;
ETAE_1529	315	6976	6	3020.96	624.471	-2.2743	Down	5.32068e-07	2.15961e-06	ETAE_1529	lipoprotein;
ETAE_2102	924	2326	2	343.39	70.9626	-2.27472	Down	0.00727476	0.0162479	ETAE_2102	fatty acid/phospholipid biosynthesis enzyme;
ETAE_0414	1317	2329	2	241.231	49.787	-2.27658	Down	0.00720136	0.0160946	ETAE_0414	hypothetical protein;
ETAE_0666	642	2366	2	502.724	102.133	-2.29931	Down	0.00635322	0.0143607	ETAE_0666	hypothetical protein;
ETAE_0354	1245	4768	4	522.416	105.332	-2.31025	Down	3.95272e-05	0.000128969	hflK	FtsH protease regulator HflK;
ETAE_3224	702	9574	8	1860.4	373.615	-2.31599	Down	2.05644e-09	1.06024e-08	rpsC	30S ribosomal protein S3;
ETAE_1328	1236	2406	2	265.538	53.0497	-2.3235	Down	0.00554586	0.0126629	ETAE_1328	permease for hexosephosphate transport;
ETAE_0479	1590	2425	2	208.048	41.2387	-2.33485	Down	0.00519834	0.0119177	prfC	peptide chain release factor RF-3;
ETAE_0355	1005	4852	4	658.574	130.487	-2.33544	Down	2.97908e-05	9.88247e-05	hflC	FtsH protease regulator HflC;
ETAE_0350	1920	2475	2	175.842	34.1508	-2.36429	Down	0.0043823	0.0101781	mutL	DNA mismatch repair protein;
ETAE_1784	3090	3745	3	165.327	31.8298	-2.37687	Down	0.000267456	0.000776611	ETAE_1784	FAD linked oxidase domain-containing protein;
ETAE_2176	678	2497	2	502.387	96.7101	-2.37706	Down	0.00406424	0.00947201	cmk	cytidylate kinase;
ETAE_1201	1017	5026	4	674.142	128.947	-2.38628	Down	1.65284e-05	5.68396e-05	galE1	UDP-glucose 4-epimerase;
ETAE_2638	2583	7550	6	398.724	76.155	-2.38838	Down	7.74546e-08	3.45984e-07	leuS	leucyl-tRNA synthetase;
ETAE_2297	996	2556	2	350.067	65.8328	-2.41075	Down	0.00331858	0.00785343	ETAE_2297	cobalamin synthesis protein;
ETAE_1552	2601	23234	18	1218.52	226.884	-2.42511	Down	2.4576e-22	2.87174e-21	topA	DNA topoisomerase I;
ETAE_3469	726	2595	2	487.585	90.3161	-2.4326	Down	0.00290106	0.00690894	aphA	acid phosphatase/phosphotransferase;
ETAE_0151	525	2597	2	674.78	124.894	-2.43371	Down	0.0028811	0.00688082	tatB	Sec-independent protein secretion pathway component;
ETAE_2060	1467	2609	2	242.602	44.6963	-2.44036	Down	0.00276412	0.00664846	phoQ	sensor protein;
ETAE_0399	1941	20996	16	1475.57	270.25	-2.44891	Down	1.73398e-20	1.8129e-19	hflB	ATP-dependent metalloprotease;
ETAE_0197	2277	2637	2	157.978	28.7964	-2.45576	Down	0.00250894	0.00609108	parC	DNA topoisomerase IV subunit A;
ETAE_2588	390	2677	2	936.339	168.127	-2.47748	Down	0.00218404	0.00536791	sdhC	succinate dehydrogenase cytochrome b556 large membrane subunit;
ETAE_3336	825	2708	2	447.759	79.4781	-2.49409	Down	0.00196097	0.00485498	fdhD	formate dehydrogenase accessory protein;
ETAE_2917	3069	24746	18	1099.91	192.286	-2.51606	Down	1.41501e-24	1.81691e-23	ETAE_2917	hypothetical protein;
ETAE_0360	2451	8291	6	461.438	80.2564	-2.52345	Down	6.14192e-09	3.02351e-08	rnr	exoribonuclease R;
ETAE_0371	621	2794	2	613.74	105.587	-2.5392	Down	0.00145272	0.00368029	fklB	peptidyl-prolyl cis-trans isomerase;
ETAE_0126	2160	2795	2	176.513	30.3562	-2.53971	Down	0.00144765	0.0036702	uvrD	DNA-dependent helicase II;
ETAE_1146	342	2819	2	1124.39	191.724	-2.55205	Down	0.001331	0.00339484	ETAE_1146	hypothetical protein;
ETAE_3364	2043	2824	2	188.558	32.0947	-2.5546	Down	0.00130788	0.00334854	ETAE_3364	oligopeptidase A;
ETAE_3535	1317	2831	2	293.227	49.787	-2.55818	Down	0.00127619	0.00327235	glmU	N-acetylglucosamine-1-phosphate uridyltransferase;
ETAE_0960	333	2853	2	1168.71	196.905	-2.56934	Down	0.00118141	0.0030455	yajC	preprotein translocase subunit YajC;
ETAE_0029	2094	2870	2	186.963	31.313	-2.57792	Down	0.00111294	0.00287559	spoT	guanosine polyphosphate pyrophosphohydrolase/synthetase;
ETAE_3351	438	8778	6	2733.83	449.106	-2.60579	Down	1.13263e-09	5.9578e-09	uspA3	universal stress protein A;
ETAE_1191	1785	2963	2	226.435	36.7336	-2.62392	Down	0.00080203	0.00213601	ETAE_1191	AsmA family protein;
ETAE_0641	1257	2991	2	324.587	52.1635	-2.63749	Down	0.000726458	0.00195634	ftsA	cell division protein FtsA;
ETAE_2284	2493	3065	2	167.71	26.3014	-2.67275	Down	0.000558874	0.0015369	ETAE_2284	molybdopterin-containing oxidoreductase;
ETAE_3338	2415	9197	6	519.492	81.4528	-2.67307	Down	2.60828e-10	1.46803e-09	ETAE_3338	anaerobic dehydrogenase, typically selenocysteine-containing;
ETAE_3457	1017	4602	3	617.27	96.7101	-2.67416	Down	1.36096e-05	4.72836e-05	ETAE_3457	glycerol-3-phosphate dehydrogenase;
ETAE_1557	864	6171	4	974.297	151.781	-2.68237	Down	3.1127e-07	1.28977e-06	manZ	mannose-specific PTS system protein IID;
ETAE_3505	987	3103	2	428.859	66.4331	-2.69053	Down	0.00048827	0.00135488	ETAE_3505	homoserine kinase type II;
ETAE_3538	1041	3108	2	407.268	62.987	-2.69285	Down	0.00047966	0.00133318	pstS	phosphate ABC transporter periplasmic protein;
ETAE_1854	1125	7858	5	952.816	145.71	-2.7091	Down	4.83006e-09	2.39166e-08	ETAE_1854	hypothetical protein;
ETAE_3132	3789	3145	2	113.226	17.3052	-2.70992	Down	0.000420438	0.00118318	ETAE_3132	hypothetical protein;
ETAE_3219	315	6427	4	2783.22	416.314	-2.74101	Down	1.25656e-07	5.53249e-07	rplX	50S ribosomal protein L24;
ETAE_2527	1536	3216	2	285.611	42.6885	-2.74213	Down	0.000326286	0.000935372	ETAE_2527	hypothetical protein;
ETAE_3389	1671	3323	2	271.271	39.2397	-2.78935	Down	0.000222324	0.000652292	ETAE_3389	inner membrane protein possibly involved in cellulose synthesis;
ETAE_3250	567	3331	2	801.385	115.643	-2.79282	Down	0.000216022	0.000634905	ppiA	peptidyl-prolyl cis-trans isomerase A;
ETAE_2757	921	3335	2	493.953	71.1938	-2.79455	Down	0.000212938	0.000626933	ETAE_2757	hypothetical protein;
ETAE_1876	1194	6677	4	762.828	109.832	-2.79606	Down	5.15256e-08	2.34188e-07	ETAE_1876	trans-2-enoyl-CoA reductase;
ETAE_0736	807	3387	2	572.521	81.2509	-2.81687	Down	0.000176587	0.000530076	ampM	methionine aminopeptidase;
ETAE_3381	3462	17059	10	672.165	94.6988	-2.8274	Down	3.44564e-19	3.32455e-18	ETAE_3381	cellulose synthase operon C domain-containing protein;
ETAE_3114	1263	3440	2	371.539	51.9157	-2.83927	Down	0.000145855	0.000442149	glpB	anaerobic glycerol-3-phosphate dehydrogenase subunit B;
ETAE_2342	711	6895	4	1322.86	184.443	-2.84241	Down	2.35822e-08	1.09392e-07	ETAE_2342	hypothetical protein;
ETAE_2266	1236	3476	2	383.629	53.0497	-2.85429	Down	0.000128062	0.000389959	dacC	D-alanyl-D-alanine carboxypeptidase;
ETAE_2114	1647	6961	4	576.538	79.6229	-2.85616	Down	1.85994e-08	8.72363e-08	ETAE_2114	Fe-S type, tartrate/fumarate subfamily hydro-lyase subunit beta;
ETAE_3368	1593	3531	2	302.365	41.161	-2.87694	Down	0.000104939	0.000322751	ETAE_3368	methyl-accepting chemotaxis sensory transducer;
ETAE_3242	663	10614	6	2183.81	296.694	-2.8798	Down	1.6763e-12	1.0992e-11	ETAE_3242	FK-506 binding protein;
ETAE_1912	4563	7087	4	211.866	28.7396	-2.88204	Down	1.18113e-08	5.6497e-08	ETAE_1912	PAS/PAC domain-containing protein;
ETAE_3113	1200	3555	2	404.118	54.6412	-2.88671	Down	9.61932e-05	0.000298296	glpC	sn-glycerol-3-phosphate dehydrogenase subunit C;
ETAE_2573	1293	7150	4	754.323	101.422	-2.89481	Down	9.40822e-09	4.53232e-08	tolB2	translocation protein;
ETAE_2947	330	3582	2	1480.68	198.695	-2.89763	Down	8.72138e-05	0.000272201	ETAE_2947	Z-ring-associated protein;
ETAE_0979	1866	3607	2	263.684	35.1391	-2.90766	Down	7.96416e-05	0.000249027	dxs	1-deoxy-D-xylulose-5-phosphate synthase;
ETAE_0374	207	3642	2	2400.04	316.761	-2.9216	Down	7.01222e-05	0.000220077	ETAE_0374	hypothetical protein;
ETAE_0747	1023	3646	2	486.173	64.0953	-2.92318	Down	6.91088e-05	0.0002173	lpxD	DP-3-O-(3-hydroxymyristoyl)-glucosamine N-acyltransferase;
ETAE_3531	1542	20073	11	1775.73	233.873	-2.92462	Down	4.81994e-23	5.77196e-22	ETAE_3531	F0F1-type ATP synthase subunit alpha;
ETAE_0410	885	7489	4	1154.33	148.18	-2.96164	Down	2.75312e-09	1.40231e-08	nlpI	lipoprotein NlpI, contains TPR repeat;
ETAE_2686	1266	7495	4	807.584	103.585	-2.96279	Down	2.6937e-09	1.37411e-08	ETAE_2686	serine phosphatase RsbU, regulator of sigma subunit;
ETAE_2421	1188	15089	8	1732.58	220.773	-2.97229	Down	8.16246e-18	7.37022e-17	ETAE_2421	beta-ketoacyl synthase;
ETAE_2589	1284	24582	13	2611.57	331.933	-2.97596	Down	2.19324e-28	3.2485e-27	gltA	type II citrate synthase;
ETAE_0283	1320	22827	12	2358.98	298.043	-2.98457	Down	1.67959e-26	2.32458e-25	cadB1	lysine/cadaverine transport protein;
ETAE_1483	996	30519	16	4179.85	526.662	-2.9885	Down	4.324e-35	7.52688e-34	gapA	glyceraldehyde-3-phosphate dehydrogenase;
ETAE_0026	1215	3815	2	428.319	53.9666	-2.98855	Down	3.72902e-05	0.000122143	gltS	Na+/glutamate symporter;
ETAE_1449	1473	3860	2	357.466	44.5142	-3.00547	Down	3.16224e-05	0.00010449	ETAE_1449	glucose-6-phosphate 1-dehydrogenase;
ETAE_2598	954	3874	2	553.938	68.7311	-3.01069	Down	3.00398e-05	9.95529e-05	ETAE_2598	hypothetical protein;
ETAE_1505	324	7788	4	3278.92	404.75	-3.01812	Down	9.25456e-10	4.92168e-09	ETAE_1505	DNA-binding protein H-NS;
ETAE_1890	594	1952	1	448.273	55.1932	-3.02182	Down	0.00546922	0.0124963	ETAE_1890	membrane lipoprotein lipid attachment site;
ETAE_1559	966	7861	4	1110.07	135.755	-3.03158	Down	7.08582e-10	3.83475e-09	manX	PTS system mannose-specific transporter subunit IIAB;
ETAE_0582	2847	11799	6	565.337	69.0932	-3.03249	Down	2.27362e-14	1.64764e-13	ileS	isoleucyl-tRNA synthetase;
ETAE_1685	468	3966	2	1156	140.106	-3.04455	Down	2.14254e-05	7.27903e-05	pcpY	outer membrane lipoprotein;
ETAE_1374	1476	3967	2	366.628	44.4238	-3.04491	Down	2.13468e-05	7.25963e-05	ETAE_1374	methyl viologen resistance protein;
ETAE_0175	4029	23955	12	811.052	97.6463	-3.05416	Down	2.75128e-28	4.0396e-27	rpoB	DNA-directed RNA polymerase subunit beta/140 kD subunit;
ETAE_1927	360	4076	2	1544.48	182.137	-3.08402	Down	1.42859e-05	4.94299e-05	ETAE_1927	hypothetical protein;
ETAE_1748	1527	8230	4	735.208	85.8801	-3.09776	Down	1.82861e-10	1.03611e-09	pntA	NAD(P) transhydrogenase subunit alpha;
ETAE_1200	903	4188	2	632.657	72.6129	-3.12313	Down	9.44306e-06	3.34268e-05	galF	UTP-glucose-1-phosphate uridylyltransferase;
ETAE_2941	1125	16826	8	2040.22	233.136	-3.12948	Down	1.41814e-20	1.51075e-19	gcvT	glycine cleavage system aminomethyltransferase T;
ETAE_0002	1101	4213	2	521.98	59.5545	-3.13171	Down	8.60804e-06	3.06963e-05	dnaN	DNA polymerase III subunit beta;
ETAE_0990	1302	19039	9	1994.72	226.623	-3.13783	Down	3.4123e-23	4.13023e-22	tig	FKBP-type peptidyl-prolyl cis-trans isomerase;
ETAE_3372	594	4234	2	972.331	110.386	-3.13889	Down	7.96356e-06	2.85185e-05	ETAE_3372	hypothetical protein;
ETAE_2100	930	4250	2	623.384	70.5048	-3.14433	Down	7.5049e-06	2.70192e-05	fabD	malonyl CoA-acyl carrier protein transacylase;
ETAE_3244	1827	2155	1	160.901	17.9446	-3.16455	Down	0.0025721	0.00622205	kefB	glutathione-regulated potassium-efflux system protein;
ETAE_3528	240	4341	2	2467.34	273.206	-3.17489	Down	5.35322e-06	1.95014e-05	ETAE_3528	F0F1-type ATP synthase subunit c;
ETAE_3228	606	6648	3	1496.47	162.301	-3.20482	Down	7.97278e-09	3.87955e-08	rplD	50S ribosomal protein L4;
ETAE_0515	429	9009	4	2864.63	305.685	-3.22823	Down	1.02282e-11	6.43212e-11	rplM	50S ribosomal protein L13;
ETAE_3268	558	2275	1	556.156	58.754	-3.24273	Down	0.001641	0.00412632	ETAE_3268	NUDIX hydrolase;
ETAE_2563	810	2319	1	390.54	40.475	-3.27037	Down	0.00139088	0.00353158	ETAE_2563	hypothetical protein;
ETAE_0488	1224	4701	2	523.912	53.5698	-3.28983	Down	1.39618e-06	5.41943e-06	deoB	phosphopentomutase;
ETAE_2511	765	4704	2	838.794	85.7117	-3.29075	Down	1.38057e-06	5.36498e-06	ETAE_2511	cobalamin synthesis protein, P47K;
ETAE_0245	633	9535	4	2054.79	207.171	-3.3101	Down	1.43593e-12	9.47098e-12	ETAE_0245	hypothetical protein;
ETAE_0633	1377	4769	2	472.436	47.6176	-3.31055	Down	1.08182e-06	4.25795e-06	murF	UDP-N-acetylmuramoyl-tripeptide--D-alanyl-D- alanine ligase;
ETAE_2874	951	26361	11	3781.21	379.214	-3.31777	Down	4.2708e-33	7.06985e-32	nlpD	outer membrane lipoprotein;
ETAE_3387	1566	4827	2	420.47	41.8707	-3.32799	Down	8.7004e-07	3.4485e-06	ETAE_3387	hypothetical protein;
ETAE_1528	645	7241	3	1531.4	152.487	-3.32809	Down	8.70106e-10	4.67146e-09	ompW	outer membrane protein W;
ETAE_0692	705	2417	1	467.667	46.5032	-3.33008	Down	0.000961338	0.00252838	sfsA	sugar fermentation stimulation protein A;
ETAE_1745	960	4897	2	695.838	68.3015	-3.34876	Down	6.68642e-07	2.67853e-06	uspE	universal stress protein;
ETAE_2523	711	9997	4	1918	184.443	-3.37836	Down	2.53554e-13	1.7298e-12	ETAE_2523	hypothetical protein;
ETAE_3532	864	10343	4	1632.99	151.781	-3.42745	Down	6.88284e-14	4.86263e-13	ETAE_3532	F0F1-type ATP synthase subunit gamma;
ETAE_3183	561	5237	2	1273.41	116.88	-3.44561	Down	1.85185e-07	7.8564e-07	ETAE_3183	single-strand DNA-binding protein;
ETAE_2861	1062	5253	2	674.734	61.7415	-3.45001	Down	1.74293e-07	7.43167e-07	recA	recombinase A;
ETAE_2384	675	5267	2	1064.41	97.14	-3.45385	Down	1.65288e-07	7.08345e-07	nuoB	NADH:ubiquinone oxidoreductase 20 kD subunit and related Fe-S oxidoreductase;
ETAE_2341	2280	13254	5	792.979	71.8963	-3.46329	Down	1.14614e-17	1.02666e-16	ETAE_2341	molybdopterin oxidoreductase subunit alpha;
ETAE_p2	501	5310	2	1445.79	130.877	-3.46558	Down	1.40423e-07	6.15058e-07	ETAE_p2	30S ribosomal protein S5;
ETAE_0631	1764	5380	2	416.038	37.1709	-3.48447	Down	1.07664e-07	4.75893e-07	ftsI	peptidoglycan synthetase/penicillin-binding protein 2;
ETAE_2109	3210	10788	4	458.443	40.8533	-3.48822	Down	1.27858e-14	9.40689e-14	ETAE_2109	ribonuclease, Rne/Rng family;
ETAE_0638	1476	5403	2	499.342	44.4238	-3.49063	Down	9.86588e-08	4.36659e-07	murC	UDP-N-acetylmuramate--L-alanine ligase;
ETAE_0561	717	5519	2	1050	91.4498	-3.52127	Down	6.34732e-08	2.8618e-07	arcA	two component system DNA-binding response regulator;
ETAE_3234	375	5547	2	2017.79	174.852	-3.52857	Down	5.70562e-08	2.57937e-07	rpsL	30S ribosomal protein S12;
ETAE_0174	498	11286	4	3091.44	263.331	-3.55333	Down	1.92882e-15	1.47035e-14	rplJ	50S ribosomal protein L10;
ETAE_3449	765	5672	2	1011.4	85.7117	-3.56072	Down	3.54336e-08	1.63024e-07	tpiA	Triosephosphate isomerase;
ETAE_2207	2295	20084	7	1193.76	99.997	-3.57748	Down	7.24068e-27	1.02309e-25	clpA	ATP-dependent Clp protease ATP-binding subunit;
ETAE_3382	1122	5820	2	707.587	58.4398	-3.59788	Down	2.01356e-08	9.41799e-08	ETAE_3382	endo-1,4-D-glucanase;
ETAE_1815	1929	17617	6	1245.8	101.974	-3.6108	Down	7.77598e-24	9.61886e-23	ETAE_1815	threonyl-tRNA synthetase;
ETAE_1727	426	5922	2	1896.31	153.919	-3.62295	Down	1.36301e-08	6.48294e-08	uspA1	universal stress protein A;
ETAE_3000	1794	17920	6	1362.59	109.648	-3.6354	Down	2.4443e-24	3.05719e-23	hyaB	hydrogenase 1 large subunit;
ETAE_3069	2439	5991	2	335.071	26.8838	-3.63966	Down	1.04647e-08	5.02693e-08	ETAE_3069	type I restriction-modification system, M subunit;
ETAE_3211	1332	24147	8	2472.91	196.905	-3.65064	Down	1.54356e-32	2.50606e-31	secY	preprotein translocase subunit SecY;
ETAE_0389	312	6058	2	2648.65	210.159	-3.65571	Down	8.0943e-09	3.92736e-08	rplU	50S ribosomal protein L21;
ETAE_2827	1170	6129	2	714.584	56.0423	-3.67252	Down	6.16406e-09	3.02999e-08	dniR	membrane-bound lytic murein transglycosylase D;
ETAE_2711	1302	18415	6	1929.35	151.082	-3.67471	Down	3.67734e-25	4.7763e-24	eno	phosphopyruvate hydratase;
ETAE_3233	471	6149	2	1780.87	139.213	-3.67722	Down	5.70846e-09	2.81423e-08	rpsG	30S ribosomal protein S7;
ETAE_0472	789	18727	6	3237.73	249.314	-3.69895	Down	1.11195e-25	1.50202e-24	ribB	3,4-dihydroxy-2-butanone 4-phosphate synthase;
ETAE_1660	1497	12509	4	1139.86	87.6012	-3.70176	Down	1.7981e-17	1.57311e-16	ETAE_1660	Na+/proline symporter;
ETAE_0338	1677	9435	3	767.465	58.6489	-3.70992	Down	2.07772e-13	1.42034e-12	frdA	fumarate reductase flavoprotein subunit;
ETAE_1810	2388	6334	2	361.821	27.4579	-3.71998	Down	2.80326e-09	1.42569e-08	pheT	phenylalanyl-tRNA synthetase subunit beta;
ETAE_2925	870	6354	2	996.271	75.3672	-3.72453	Down	2.59556e-09	1.32806e-08	prfB	protein chain release factor B;
ETAE_0745	2388	12909	4	737.408	54.9158	-3.74717	Down	3.86456e-18	3.51769e-17	ETAE_0745	hypothetical protein;
ETAE_2762	525	25997	8	6754.82	499.577	-3.75714	Down	1.27731e-35	2.28226e-34	dps	DNA-binding ferritin-like protein;
ETAE_0012	2070	6796	2	447.85	31.6761	-3.82155	Down	4.71462e-10	2.58462e-09	glyS	glycyl-tRNA synthetase subunit beta;
ETAE_0358	1299	7081	2	743.593	50.4769	-3.88082	Down	1.56298e-10	8.9008e-10	purA	adenylosuccinate synthase;
ETAE_1130	510	14320	4	3830.21	257.135	-3.89682	Down	1.65786e-20	1.7387e-19	crr	glucose-specific PTS system component;
ETAE_2867	1581	47008	13	4055.92	269.577	-3.91126	Down	3.40168e-65	1.29073e-63	ETAE_2867	amino acid transporter;
ETAE_3530	534	7305	2	1866.07	122.789	-3.92575	Down	6.54878e-11	3.87986e-10	ETAE_3530	F0F1-type ATP synthase subunit delta;
ETAE_2580	1563	18405	5	1606.3	104.878	-3.93696	Down	2.96368e-26	4.05196e-25	cydA	cytochrome d terminal oxidase, polypeptide subunit I;
ETAE_2829	2574	33150	9	1756.81	114.632	-3.93788	Down	1.70465e-46	4.42815e-45	clpB	protein disaggregation chaperone;
ETAE_2585	717	7572	2	1440.59	91.4498	-3.97754	Down	2.31662e-11	1.425e-10	sdhB	succinate dehydrogenase iron-sulfur subunit;
ETAE_1584	435	7920	2	2483.62	150.734	-4.04236	Down	5.95832e-12	3.78219e-11	ETAE_1584	hypothetical protein;
ETAE_2584	2808	40967	10	1990.15	116.755	-4.09133	Down	1.54829e-58	5.44643e-57	sucA	component of the 2-oxoglutarate dehydrogenase complex,thiamin-binding protein;
ETAE_1657	888	8268	2	1270.1	73.8395	-4.1044	Down	1.52693e-12	1.0032e-11	htpX	heat shock protein;
ETAE_3232	2109	33534	8	2168.99	124.361	-4.12442	Down	2.46498e-48	7.05444e-47	fusA	elongation factor G;
ETAE_2849	546	9208	2	2300.5	120.091	-4.25975	Down	3.79908e-14	2.71237e-13	rimM	16S rRNA-processing protein;
ETAE_2918	3048	23123	5	1034.85	53.7807	-4.26619	Down	2.841e-34	4.79703e-33	ETAE_2918	chondroitinase;
ETAE_2349	1203	4718	1	534.985	27.2525	-4.29504	Down	1.27144e-07	5.59068e-07	ETAE_2349	competence damage-inducible protein A;
ETAE_2174	285	10070	2	4819.86	230.068	-4.38886	Down	1.26192e-15	9.70728e-15	ETAE_2174	integration host factor subunit beta;
ETAE_2343	582	10271	2	2407.35	112.662	-4.41737	Down	5.69288e-16	4.49179e-15	ETAE_2343	flavodoxin/nitric oxide synthase;
ETAE_1293	1980	10368	2	714.298	33.1159	-4.43093	Down	3.87602e-16	3.07984e-15	ETAE_1293	UDP-glucuronic acid decarboxylase/UDP-4-amino-4-deoxy-L-arabinose formyltransferase;
ETAE_1852	237	161416	31	92906.9	4288.3	-4.43731	Down	8.21816e-238	1.73455e-235	ETAE_1852	murein lipoprotein;
ETAE_0899	1101	5509	1	682.551	29.7772	-4.51865	Down	5.5229e-09	2.72673e-08	gldA	glycerol dehydrogenase;
ETAE_0643	918	23773	4	3532.57	142.853	-4.62812	Down	1.10092e-36	2.02054e-35	lpxC	UDP-3-O-acyl N-acetylglucosamine deacetylase;
ETAE_2815	1215	11891	2	1335.03	53.9666	-4.62866	Down	9.08772e-19	8.57241e-18	nifS	cysteine desulfurase;
ETAE_3209	621	12563	2	2759.63	105.587	-4.70797	Down	6.21528e-20	6.26537e-19	rpsD	30S ribosomal protein S4;
ETAE_1655	1902	12909	2	925.831	34.474	-4.74717	Down	1.5584e-20	1.6446e-19	prc	carboxy-terminal protease;
ETAE_3379	1281	14466	2	1540.45	51.1862	-4.91146	Down	3.0349e-23	3.68664e-22	dctA	C4-dicarboxylic acid, orotate and citrate transporter;
ETAE_2924	1518	45555	6	4093.68	129.584	-4.98144	Down	9.19682e-72	3.88221e-70	lysS	lysyl-tRNA synthetase;
ETAE_2537	1281	31580	4	3362.89	102.372	-5.0378	Down	2.83448e-50	8.39653e-49	agaZ	D-tagatose-bisphosphate aldolase non-catalytic subunit;
ETAE_2859	2628	16410	2	851.791	24.9503	-5.09337	Down	1.21447e-26	1.70177e-25	alaS	alanyl-tRNA synthetase;
ETAE_3442	1509	16454	2	1487.41	43.4523	-5.09723	Down	1.01703e-26	1.43105e-25	glpK	glycerol kinase;
ETAE_2380	2736	16607	2	827.989	23.9654	-5.11058	Down	5.48726e-27	7.88531e-26	nuoG	NADH dehydrogenase/NADH:ubiquinone oxidoreductase 75 kD subunit (chain G);
ETAE_2959	1995	16892	2	1155.02	32.8669	-5.13513	Down	1.73776e-27	2.52949e-26	ETAE_2959	transketolase;
ETAE_2182	2283	17885	2	1068.64	28.7207	-5.21754	Down	3.14968e-29	4.76972e-28	pflB	formate acetyltransferase 1;
ETAE_0642	1161	19545	2	2296.43	56.4767	-5.34559	Down	3.8101e-32	6.127e-31	ftsZ	cell division protein FtsZ;
ETAE_2098	237	20515	2	11807.9	276.664	-5.41547	Down	7.47012e-34	1.25505e-32	acpP	acyl carrier protein;
ETAE_0247	528	21366	2	5520	124.185	-5.47411	Down	2.36396e-35	4.15786e-34	sodC	copper-zinc superoxide dismutase;
ETAE_3116	1353	10978	1	1106.81	24.2311	-5.51341	Down	1.48024e-18	1.37329e-17	glpT	sn-glycerol-3-phosphate transporter;
ETAE_2914	1533	22311	2	1985.3	42.772	-5.53655	Down	5.0901e-37	9.49683e-36	ETAE_2914	sulfatase;
ETAE_2582	1167	22897	2	2676.44	56.1864	-5.57395	Down	4.70206e-38	9.07363e-37	sucC	succinyl-CoA synthetase subunit beta;
ETAE_1789	2376	22970	2	1318.76	27.5966	-5.57854	Down	3.4945e-38	6.82134e-37	ppsA	phosphoenolpyruvate synthase;
ETAE_2509	2112	23373	2	1509.63	31.0462	-5.60364	Down	6.78604e-39	1.356e-37	cstA2	carbon starvation protein;
ETAE_0662	1470	23669	2	2196.4	44.6051	-5.62179	Down	2.03548e-39	4.11606e-38	lpdA	dihydrolipoamide dehydrogenase;
ETAE_2536	1197	39599	3	4512.73	82.1673	-5.77929	Down	5.84352e-66	2.3216e-64	ETAE_2536	phosphosugar isomerase;
ETAE_2939	2883	26529	2	1255.24	22.7435	-5.78636	Down	1.776e-44	4.28396e-43	gcvP	glycine dehydrogenase;
ETAE_0409	2124	26696	2	1714.51	30.8707	-5.79542	Down	8.98872e-45	2.21569e-43	pnp	polyribonucleotide nucleotidyltransferase;
ETAE_0284	2151	75315	4	4776.29	60.9665	-6.29173	Down	1.22619e-127	9.00183e-126	cadA1	lysine decarboxylase 1;
ETAE_2175	1674	75373	4	6142	78.3387	-6.29284	Down	9.6672e-128	7.2547e-126	rpsA	30S ribosomal protein S1;
ETAE_1946	264	40378	2	20863.7	248.369	-6.39236	Down	4.34616e-69	1.76831e-67	ETAE_1946	hypothetical protein;
ETAE_0188	1956	73309	2	5112.56	33.5222	-7.25278	Down	5.89344e-128	4.52322e-126	acs	acyl-coenzyme A synthetase/AMP-(fatty) acid ligase;
ETAE_0843	1416	96450	2	9291.56	46.3061	-7.64857	Down	1.89909e-169	2.21146e-167	tnaA	tryptophanase;
ETAE_0665	2598	99439	2	5221.16	25.2384	-7.6926	Down	8.22282e-175	9.91731e-173	acnB	bifunctional aconitate hydratase 2/2-methylisocitrate dehydratase;
ETAE_1845	2280	1364	0	81.6073	0	-16.3164	Down	0.00691146	0.0154775	phsA	thiosulfate reductase;
ETAE_1137	2028	1288	0	86.6358	0	-16.4027	Down	0.00947584	0.0206451	ligA	NAD-dependent DNA ligase;
ETAE_2364	1704	1345	0	107.672	0	-16.7163	Down	0.0074788	0.0166376	hybC	hydrogenase 2 large subunit;
ETAE_1039	2745	2225	0	110.57	0	-16.7546	Down	0.000193622	0.000577108	ybaR	copper transporter;
ETAE_3298	2073	1692	0	111.34	0	-16.7646	Down	0.00177051	0.0044158	ETAE_3298	integral membrane protein;
ETAE_2702	2403	2041	0	115.861	0	-16.822	Down	0.000415678	0.00117174	ETAE_2702	permease;
ETAE_1451	1821	1658	0	124.201	0	-16.9223	Down	0.00203896	0.00504068	ETAE_1451	phosphogluconate dehydratase;
ETAE_3347	1455	1370	0	128.442	0	-16.9708	Down	0.0067414	0.0151368	ETAE_3347	phosphate transporter;
ETAE_0625	1719	1623	0	128.793	0	-16.9747	Down	0.00235788	0.00575746	ilvI	acetolactate synthase 3 catalytic subunit;
ETAE_0378	3768	3719	0	134.637	0	-17.0387	Down	3.91628e-07	1.60306e-06	ETAE_0378	hypothetical protein;
ETAE_2911	1287	1283	0	135.987	0	-17.0531	Down	0.00967462	0.0210104	ETAE_2911	diaminopimelate decarboxylase;
ETAE_2412	1272	1335	0	143.167	0	-17.1273	Down	0.00779586	0.0172295	folC	bifunctional folylpolyglutamate synthase/ dihydrofolate synthase;
ETAE_2994	1542	1624	0	143.665	0	-17.1323	Down	0.00234812	0.00573777	appC	cytochrome oxidase subunit I;
ETAE_1770	2604	2754	0	144.269	0	-17.1384	Down	2.15292e-05	7.30695e-05	ETAE_1770	hypothetical protein;
ETAE_2601	2067	2245	0	148.158	0	-17.1768	Down	0.000178193	0.00053442	kdpB	potassium-transporting ATPase subunit B;
ETAE_0712	1854	2043	0	150.317	0	-17.1976	Down	0.00041224	0.00116302	recD	exonuclease V subunit alpha;
ETAE_1214	1197	1336	0	152.252	0	-17.2161	Down	0.00776356	0.0172031	ETAE_1214	hypothetical protein;
ETAE_2263	1221	1385	0	154.733	0	-17.2394	Down	0.00633432	0.0143275	sdaC	serine transporter;
ETAE_1415	1476	1679	0	155.172	0	-17.2435	Down	0.0018687	0.00464699	ETAE_1415	amino acid/peptide transporter;
ETAE_1938	1323	1537	0	158.476	0	-17.2739	Down	0.0033698	0.00796348	ETAE_1938	hypothetical protein;
ETAE_3519	1515	1763	0	158.741	0	-17.2763	Down	0.00131846	0.00337305	ETAE_3519	hypothetical protein;
ETAE_1259	2118	2522	0	162.431	0	-17.3095	Down	5.64138e-05	0.000180066	ETAE_1259	RNA methylase;
ETAE_2715	1263	1510	0	163.088	0	-17.3153	Down	0.00376958	0.00879742	rumA	23S rRNA 5-methyluridine methyltransferase;
ETAE_1398	1092	1336	0	166.891	0	-17.3485	Down	0.00776356	0.0171918	ETAE_1398	translation-associated GTPase;
ETAE_3097	1101	1378	0	170.731	0	-17.3814	Down	0.00652114	0.0146911	ETAE_3097	permease;
ETAE_2737	1662	2114	0	173.51	0	-17.4047	Down	0.000306986	0.000883795	recN	recombination and repair protein;
ETAE_2278	1080	1387	0	175.187	0	-17.4185	Down	0.00628194	0.0142472	hisB	imidazoleglycerol-phosphate dehydratase;
ETAE_2518	1596	2075	0	177.351	0	-17.4363	Down	0.000360948	0.00102776	ybiT	ATP-binding component of a transport system;
ETAE_1262	1644	2151	0	178.479	0	-17.4454	Down	0.000263268	0.000765767	pqiB	paraquat-inducible protein B;
ETAE_2967	1341	1756	0	178.626	0	-17.4466	Down	0.00135734	0.00345421	ETAE_2967	peptidase PmbA;
ETAE_1186	2049	2738	0	182.281	0	-17.4758	Down	2.3008e-05	7.75429e-05	metG	methionyl-tRNA synthetase;
ETAE_1782	981	1335	0	185.636	0	-17.5021	Down	0.00779586	0.0172407	zntB	zinc transporter;
ETAE_0571	1452	1997	0	187.612	0	-17.5174	Down	0.000499	0.00137899	gabD	succinate-semialdehyde dehydrogenase I;
ETAE_2777	1335	1849	0	188.932	0	-17.5275	Down	0.000922538	0.00243582	ETAE_2777	chloride channel core;
ETAE_0407	963	1370	0	194.063	0	-17.5662	Down	0.0067414	0.0151468	truB	tRNA pseudouridine synthase B;
ETAE_0084	1197	1754	0	199.887	0	-17.6088	Down	0.00136866	0.00348039	kbl	2-amino-3-ketobutyrate coenzyme A ligase;
ETAE_2044	1767	2636	0	203.497	0	-17.6346	Down	3.51408e-05	0.000115551	uvrC	excinuclease ABC subunit C;
ETAE_2929	900	1345	0	203.859	0	-17.6372	Down	0.0074788	0.0166267	xerD	site-specific tyrosine recombinase;
ETAE_0349	1653	2491	0	205.566	0	-17.6492	Down	6.41632e-05	0.000203073	ETAE_0349	N-acetylmuramoyl-L-alanine amidase;
ETAE_1491	1047	1582	0	206.115	0	-17.6531	Down	0.00279548	0.00670955	selD	selenophosphate synthetase;
ETAE_0146	1410	2132	0	206.261	0	-17.6541	Down	0.000284878	0.000823658	rumC	DNA recombination protein;
ETAE_3014	996	1517	0	207.767	0	-17.6646	Down	0.00366158	0.00859288	ETAE_3014	hypothetical protein;
ETAE_2543	900	1383	0	209.618	0	-17.6774	Down	0.00638716	0.0144181	ETAE_2543	hypothetical protein;
ETAE_1149	2562	3945	0	210.047	0	-17.6804	Down	1.53227e-07	6.62544e-07	mdoH	glucosyltransferase;
ETAE_2927	1734	2690	0	211.618	0	-17.6911	Down	2.80826e-05	9.35256e-05	recJ	ssDNA exonuclease RecJ;
ETAE_0392	1179	1837	0	212.542	0	-17.6974	Down	0.00096967	0.00254633	ETAE_0392	GTP-binding protein;
ETAE_2596	990	1545	0	212.884	0	-17.6997	Down	0.0032597	0.0077195	ETAE_2596	cyclic-AMP phosphodiesterase;
ETAE_0750	1185	1871	0	215.38	0	-17.7165	Down	0.000842	0.00223365	lpxB	lipid-A-disaccharide synthase;
ETAE_2171	996	1579	0	216.258	0	-17.7224	Down	0.00283052	0.00678883	lpxK	tetraacyldisaccharide 4'-kinase;
ETAE_0796	1107	1794	0	221.067	0	-17.7541	Down	0.00115922	0.00299287	proB	gamma-glutamyl kinase;
ETAE_2416	1011	1643	0	221.685	0	-17.7582	Down	0.00216998	0.00533723	ETAE_2416	aspartate-semialdehyde dehydrogenase;
ETAE_2001	1140	1898	0	227.112	0	-17.793	Down	0.000752704	0.00201897	cbiD	cobalt-precorrin-6A synthase;
ETAE_0568	798	1341	0	229.232	0	-17.8064	Down	0.00760404	0.0168607	ETAE_0568	hypothetical protein;
ETAE_2446	933	1591	0	232.615	0	-17.8276	Down	0.00269294	0.00649576	ETAE_2446	N5-glutamine S-adenosyl-L-methionine-dependent methyltransferase;
ETAE_1786	1098	1874	0	232.818	0	-17.8288	Down	0.000831578	0.00220947	ETAE_1786	permease;
ETAE_1203	1008	1756	0	237.637	0	-17.8584	Down	0.00135734	0.00345681	ETAE_1203	nucleotide sugar epimerase;
ETAE_1829	888	1548	0	237.798	0	-17.8594	Down	0.00321934	0.00763463	ETAE_1829	diguanylate cyclase/phosphodiesterase with PAS/PAC and GAF sensor;
ETAE_3342	798	1402	0	239.66	0	-17.8706	Down	0.00590262	0.013432	ETAE_3342	cof family hydrolase;
ETAE_2083	1170	2062	0	240.41	0	-17.8751	Down	0.000380968	0.0010784	ETAE_2083	hypothetical protein;
ETAE_2695	873	1555	0	242.977	0	-17.8905	Down	0.00312712	0.00742636	ETAE_2695	methylenetetrahydrofolate dehydrogenase;
ETAE_1518	1461	2606	0	243.318	0	-17.8925	Down	3.98026e-05	0.000129743	cls	cardiolipin synthetase;
ETAE_2417	1128	2041	0	246.822	0	-17.9131	Down	0.000415678	0.00117076	ETAE_2417	D-isomer specific 2-hydroxyacid dehydrogenase;
ETAE_1311	933	1697	0	248.113	0	-17.9206	Down	0.00173413	0.00433147	ETAE_1311	integral membrane protein;
ETAE_0734	825	1514	0	250.335	0	-17.9335	Down	0.00370748	0.00868852	dapD	2,3,4,5-tetrahydropyridine-2,6-carboxylate N-succinyltransferase;
ETAE_3446	747	1376	0	251.274	0	-17.9389	Down	0.00657552	0.0148037	fpr	ferredoxin-NADP reductase;
ETAE_1888	1023	1889	0	251.887	0	-17.9424	Down	0.000781364	0.0020859	nagZ	beta-N-acetylhexosaminidase;
ETAE_2805	1236	2288	0	252.515	0	-17.946	Down	0.000149056	0.000451041	ETAE_2805	hypothetical protein;
ETAE_1996	726	1351	0	253.845	0	-17.9536	Down	0.00729478	0.0162819	cbiH	precorrin-3B C(17)-methyltransferase;
ETAE_2167	762	1426	0	255.278	0	-17.9617	Down	0.00534278	0.0122322	kdsB	3-deoxy-manno-octulosonate cytidylyltransferase;
ETAE_2803	999	1872	0	255.617	0	-17.9636	Down	0.000838512	0.00222614	ETAE_2803	hypothetical protein;
ETAE_1822	954	1820	0	260.239	0	-17.9895	Down	0.00104059	0.00270938	pfkB	6-phosphofructokinase;
ETAE_2271	828	1607	0	264.749	0	-18.0143	Down	0.00251986	0.00610881	ETAE_2271	NAD-dependent epimerase/dehydratase;
ETAE_2724	1794	3489	0	265.294	0	-18.0172	Down	1.01771e-06	4.01028e-06	lepA	GTP-binding protein;
ETAE_1940	1380	2715	0	268.374	0	-18.0339	Down	2.53136e-05	8.47215e-05	ETAE_1940	hypothetical protein;
ETAE_3328	672	1323	0	268.559	0	-18.0349	Down	0.00819414	0.0180389	ftsE	cell division protein;
ETAE_0469	1434	2826	0	268.827	0	-18.0363	Down	1.59658e-05	5.5017e-05	hldE	fused heptose 7-phosphate kinase/heptose 1-phosphate adenyltransferase;
ETAE_1933	1266	2583	0	278.317	0	-18.0864	Down	4.3791e-05	0.000142058	ETAE_1933	phosphatidylserine decarboxylase;
ETAE_1997	1062	2172	0	278.988	0	-18.0898	Down	0.000241284	0.000704249	cbiG	cobalamin biosynthesis protein;
ETAE_1754	723	1485	0	280.18	0	-18.096	Down	0.0041819	0.0097395	rstA	two component system DNA-binding response regulator;
ETAE_3335	675	1388	0	280.502	0	-18.0976	Down	0.00625592	0.0141977	ETAE_3335	MOSC domain-containing protein;
ETAE_0440	1221	2536	0	283.324	0	-18.1121	Down	5.32278e-05	0.000170703	sstT	sodium/serine (threonine) transporter;
ETAE_3450	963	2019	0	285.996	0	-18.1256	Down	0.000455438	0.0012753	ETAE_3450	6-phosphofructokinase;
ETAE_1205	918	1938	0	287.979	0	-18.1356	Down	0.00063752	0.00173621	ETAE_1205	hypothetical protein;
ETAE_1944	927	1971	0	290.039	0	-18.1459	Down	0.000555886	0.00153118	yfdH	glycosyltransferase;
ETAE_0743	858	1832	0	291.265	0	-18.152	Down	0.00099001	0.0025957	cdsA	CDP-diglyceride synthetase;
ETAE_2944	1179	2530	0	292.723	0	-18.1592	Down	5.45706e-05	0.000174512	ETAE_2944	2-octaprenyl-6-methoxyphenyl hydroxylase;
ETAE_1435	1776	3816	0	293.099	0	-18.161	Down	2.61792e-07	1.0955e-06	aspS	aspartyl-tRNA synthetase;
ETAE_2881	2259	4984	0	300.962	0	-18.1992	Down	2.04994e-09	1.05851e-08	ptsP	phosphoenolpyruvate-protein phosphotransferase PtsP;
ETAE_1050	1656	3679	0	303.053	0	-18.2092	Down	4.62386e-07	1.88812e-06	ETAE_1050	NADH oxidase;
ETAE_3260	1086	2414	0	303.219	0	-18.21	Down	8.8336e-05	0.000274941	aroB	3-dehydroquinate synthase;
ETAE_0487	1323	2954	0	304.579	0	-18.2165	Down	9.38368e-06	3.32515e-05	deoA	thymidine phosphorylase;
ETAE_1553	975	2186	0	305.841	0	-18.2224	Down	0.000227658	0.000665629	cysB	transcriptional regulator;
ETAE_3501	654	1481	0	308.906	0	-18.2368	Down	0.00425194	0.00988898	engB	GTPase;
ETAE_2373	1458	3322	0	310.808	0	-18.2457	Down	2.03596e-06	7.76009e-06	nuoN	NADH:ubiquinone oxidoreductase subunit 2;
ETAE_1184	867	2010	0	316.247	0	-18.2707	Down	0.00047278	0.00131731	ETAE_1184	DNA-binding transcriptional regulator;
ETAE_1537	621	1443	0	316.974	0	-18.274	Down	0.00497864	0.0114607	ETAE_1537	hypothetical protein;
ETAE_2928	717	1672	0	318.102	0	-18.2791	Down	0.00192381	0.00478051	dsbC	thiol:disulfide interchange protein;
ETAE_2394	651	1522	0	318.921	0	-18.2828	Down	0.00358636	0.00842807	ETAE_2394	HAD-superfamily hydrolase;
ETAE_2159	726	1710	0	321.299	0	-18.2936	Down	0.001643	0.00412829	mukE	condesin subunit E;
ETAE_0658	765	1817	0	323.999	0	-18.3056	Down	0.00105363	0.00274123	pdhR	pyruvate dehydrogenase complex repressor;
ETAE_2851	1362	3239	0	324.402	0	-18.3074	Down	2.8737e-06	1.07589e-05	ffh	signal recognition particle protein;
ETAE_1190	582	1392	0	326.261	0	-18.3157	Down	0.00615288	0.0139733	dcd	deoxycytidine triphosphate deaminase;
ETAE_3400	810	1950	0	328.397	0	-18.3251	Down	0.000606532	0.00165717	proC	pyrroline-5-carboxylate reductase;
ETAE_0703	795	1942	0	333.22	0	-18.3461	Down	0.000627018	0.00170899	thyA	thymidylate synthase;
ETAE_0505	783	1921	0	334.669	0	-18.3524	Down	0.000684146	0.00185571	yrbE	transporter;
ETAE_1998	774	1908	0	336.269	0	-18.3593	Down	0.00072209	0.00194768	cbiF	synthesis of vitamin B12 adenosyl cobalamide;
ETAE_3259	1023	2527	0	336.961	0	-18.3622	Down	5.52546e-05	0.000176532	ETAE_3259	hypothetical protein;
ETAE_0506	534	1321	0	337.451	0	-18.3643	Down	0.00826246	0.0181774	ETAE_0506	hypothetical protein;
ETAE_0742	696	1726	0	338.284	0	-18.3679	Down	0.0015374	0.00388317	uppS	UDP pyrophosphate synthase;
ETAE_2639	669	1668	0	340.11	0	-18.3756	Down	0.00195603	0.00484987	rlpB	LPS-assembly lipoprotein;
ETAE_1148	1497	3735	0	340.344	0	-18.3766	Down	3.66456e-07	1.5055e-06	mdoG	glucan biosynthesis protein G;
ETAE_0060	864	2164	0	341.659	0	-18.3822	Down	0.000249434	0.000726781	yicC	hypothetical protein;
ETAE_0156	726	1824	0	342.719	0	-18.3867	Down	0.00102345	0.00267093	pepE	peptidase E;
ETAE_0381	1005	2533	0	343.81	0	-18.3913	Down	5.3895e-05	0.000172679	fbp	fructose-1,6-bisphosphatase;
ETAE_0510	1257	3171	0	344.12	0	-18.3926	Down	3.81122e-06	1.41124e-05	murA	UDP-N-acetylglucosamine enolpyruvyl transferase;
ETAE_2196	1293	3279	0	345.933	0	-18.4001	Down	2.43394e-06	9.22493e-06	serS	seryl-tRNA synthetase;
ETAE_1724	750	1920	0	349.212	0	-18.4137	Down	0.000686992	0.00186194	ETAE_1724	short-chain alcohol dehydrogenase;
ETAE_2606	540	1386	0	350.122	0	-18.4175	Down	0.00630808	0.0142873	seqA	replication initiation regulator;
ETAE_2597	1416	3637	0	350.372	0	-18.4185	Down	5.5048e-07	2.22631e-06	ETAE_2597	deoxyribodipyrimidine photo-lyase;
ETAE_2002	633	1632	0	351.695	0	-18.424	Down	0.0022714	0.00555835	cbiC	precorrin-8X methylmutase;
ETAE_0740	558	1452	0	354.962	0	-18.4373	Down	0.00479602	0.0110781	frr	ribosome recycling factor;
ETAE_2811	1851	4826	0	355.656	0	-18.4401	Down	3.95054e-09	1.97937e-08	hscA	chaperone protein;
ETAE_0780	582	1518	0	355.794	0	-18.4407	Down	0.00364642	0.00856325	gmhA	phosphoheptose isomerase;
ETAE_0640	786	2100	0	364.457	0	-18.4754	Down	0.00032536	0.000934303	ftsQ	cell division protein FtsQ;
ETAE_0225	897	2417	0	367.565	0	-18.4876	Down	8.72426e-05	0.000271788	citE	citrate lyase subunit beta;
ETAE_0082	1062	2863	0	367.745	0	-18.4883	Down	1.36921e-05	4.75214e-05	rfaF	ADP-heptose--LPS heptosyltransferase;
ETAE_3115	1650	4547	0	375.916	0	-18.5201	Down	1.25825e-08	6.00158e-08	glpA	sn-glycerol-3-phosphate dehydrogenase subunit A;
ETAE_3474	672	1860	0	377.566	0	-18.5264	Down	0.00088135	0.00232889	ETAE_3474	TetR family transcriptional regulator;
ETAE_0417	522	1449	0	378.658	0	-18.5305	Down	0.00485614	0.0112016	ETAE_0417	lipid carrier protein;
ETAE_2741	483	1343	0	379.296	0	-18.533	Down	0.00754116	0.0167543	smpB	small protein B, tmRNA-binding protein;
ETAE_0009	465	1297	0	380.484	0	-18.5375	Down	0.00912826	0.0199264	ibpB	molecular chaperone;
ETAE_1249	555	1573	0	386.621	0	-18.5606	Down	0.00290192	0.00690612	ETAE_1249	hypothetical protein;
ETAE_0230	609	1752	0	392.434	0	-18.5821	Down	0.00138007	0.00350677	lexA	SOS-response transcriptional repressor;
ETAE_0353	1281	3719	0	396.029	0	-18.5952	Down	3.91628e-07	1.60501e-06	hflX	GTP-binding protein HflX;
ETAE_1639	558	1649	0	403.122	0	-18.6209	Down	0.0021166	0.00520974	ETAE_1639	virulence-related membrane protein;
ETAE_1155	663	1964	0	404.089	0	-18.6243	Down	0.00057228	0.00156739	folE	GTP cyclohydrolase I;
ETAE_0749	789	2352	0	406.64	0	-18.6334	Down	0.000114272	0.000350179	lpxA	UDP-N-acetylglucosamine acyltransferase;
ETAE_0916	654	2001	0	417.368	0	-18.671	Down	0.00049078	0.0013585	nfnB	dihydropteridine reductase;
ETAE_2097	1032	3165	0	418.354	0	-18.6744	Down	3.90736e-06	1.44525e-05	fabF2	3-oxoacyl-(acyl carrier protein) synthase II;
ETAE_2802	1125	3489	0	423.056	0	-18.6905	Down	1.01771e-06	4.01497e-06	ispG	4-hydroxy-3-methylbut-2-en-1-yl diphosphate synthase;
ETAE_2395	495	1585	0	436.791	0	-18.7366	Down	0.00276088	0.00665014	ETAE_2395	hypothetical protein;
ETAE_2808	1302	4189	0	438.883	0	-18.7435	Down	5.56336e-08	2.51843e-07	pepB	aminopeptidase B;
ETAE_0491	492	1610	0	446.386	0	-18.7679	Down	0.00248866	0.00604619	ETAE_0491	nickel-dependent hydrogenase cytochrome b-type subunit;
ETAE_0583	501	1640	0	446.535	0	-18.7684	Down	0.00219718	0.00539235	lspA	lipoprotein signal peptidase;
ETAE_2346	486	1593	0	447.125	0	-18.7703	Down	0.00267068	0.00644667	moaC	molybdenum cofactor biosynthesis protein C;
ETAE_0490	387	1276	0	449.769	0	-18.7788	Down	0.00995994	0.0216161	ETAE_0490	cytochrome;
ETAE_0635	1317	4345	0	450.043	0	-18.7797	Down	2.9109e-08	1.34475e-07	murD	UDP-N-acetylmuramoylalanine--D-glutamate ligase;
ETAE_0504	831	2748	0	451.092	0	-18.7831	Down	2.20722e-05	7.47621e-05	yrbF	ABC transporter ATP-binding protein;
ETAE_2493	675	2256	0	455.916	0	-18.7984	Down	0.000170237	0.000512381	ETAE_2493	hypothetical protein;
ETAE_2961	1812	6124	0	461.027	0	-18.8145	Down	1.80308e-11	1.11725e-10	ETAE_2961	hypothetical protein;
ETAE_0573	588	1998	0	463.519	0	-18.8223	Down	0.000496932	0.0013744	mogA	molybdenum cofactor biosynthesis protein;
ETAE_0753	960	3265	0	463.94	0	-18.8236	Down	2.57962e-06	9.72252e-06	accA	acetyl-CoA carboxylase alpha subunit;
ETAE_2158	4464	15338	0	468.699	0	-18.8383	Down	4.37224e-28	6.3918e-27	mukB	cell division protein;
ETAE_2635	726	2507	0	471.05	0	-18.8455	Down	6.0039e-05	0.000190915	gltL	glutamate-aspartate ABC transporter ATP-binding protein;
ETAE_1134	960	3320	0	471.755	0	-18.8477	Down	2.05294e-06	7.81598e-06	ETAE_1134	cysteine synthase A;
ETAE_1402	948	3279	0	471.827	0	-18.8479	Down	2.43394e-06	9.21459e-06	prsA	ribose-phosphate pyrophosphokinase;
ETAE_0639	921	3236	0	479.29	0	-18.8705	Down	2.90972e-06	1.08696e-05	ddl	D-alanine--D-alanine ligase;
ETAE_1369	495	1748	0	481.71	0	-18.8778	Down	0.00140318	0.00356014	ETAE_1369	hypothetical protein;
ETAE_1292	990	3498	0	481.986	0	-18.8786	Down	9.80382e-07	3.87222e-06	ETAE_1292	UDP phosphate 4-deoxy-4-formamido-L-arabinose transferase;
ETAE_0507	651	2305	0	482.992	0	-18.8816	Down	0.000138897	0.000421813	ETAE_0507	hypothetical protein;
ETAE_2198	615	2200	0	487.975	0	-18.8964	Down	0.000214802	0.00063187	lolA	outer membrane lipoprotein-sorting protein;
ETAE_1062	639	2286	0	488.006	0	-18.8965	Down	0.000150299	0.000454395	dsbA2	protein disulfide isomerase I;
ETAE_2374	1524	5487	0	491.134	0	-18.9058	Down	2.5392e-10	1.43153e-09	nuoM	NADH:ubiquinone oxidoreductase subunit 4 (chain M);
ETAE_3453	699	2540	0	495.685	0	-18.9191	Down	5.23512e-05	0.000168532	ETAE_3453	response regulators consisting of a CheY-like receiver domain and a winged-helix DNA-binding domain;
ETAE_3339	954	3467	0	495.741	0	-18.9192	Down	1.11506e-06	4.37345e-06	fdnH	formate dehydrogenase-N beta subunit;
ETAE_2816	498	1816	0	497.435	0	-18.9241	Down	0.00105802	0.00275052	ETAE_2816	AsnC family transcriptional regulator;
ETAE_2379	978	3571	0	498.082	0	-18.926	Down	7.2403e-07	2.89013e-06	nuoH	NADH:ubiquinone oxidoreductase subunit 1 (chain H);
ETAE_2178	1092	3999	0	499.549	0	-18.9303	Down	1.2245e-07	5.39834e-07	serC	phosphoserine aminotransferase;
ETAE_0748	456	1672	0	500.174	0	-18.9321	Down	0.00192381	0.00477699	fabZ	(3R)-hydroxymyristoyl-ACP dehydratase;
ETAE_1127	426	1574	0	504.016	0	-18.9431	Down	0.0028899	0.00689696	ETAE_1127	acetyltransferase;
ETAE_2727	639	2362	0	504.23	0	-18.9437	Down	0.000109625	0.000336854	rseA	anti-RNA polymerase sigma factor SigE;
ETAE_3498	1374	5178	0	514.073	0	-18.9716	Down	9.1602e-10	4.88689e-09	hemN2	coproporphyrinogen III oxidase and related Fe-S oxidoreductase;
ETAE_3119	612	2309	0	514.662	0	-18.9733	Down	0.00013661	0.000415239	ETAE_3119	glutathione S-transferase domain protein;
ETAE_2101	882	3340	0	516.568	0	-18.9786	Down	1.88935e-06	7.20941e-06	fabH	3-oxoacyl-ACP synthase;
ETAE_3279	720	2736	0	518.362	0	-18.9836	Down	2.31998e-05	7.81114e-05	ompR	osmolarity response regulator;
ETAE_2347	987	3803	0	525.604	0	-19.0036	Down	2.76312e-07	1.14914e-06	moaA	molybdenum cofactor biosynthesis protein A;
ETAE_2375	1845	7109	0	525.608	0	-19.0036	Down	3.01852e-13	2.05515e-12	nuoL	NADH:ubiquinone oxidoreductase subunit 5 (chain L)/multisubunit Na+/H+ antiporter, MnhA subunit;
ETAE_2378	543	2096	0	526.552	0	-19.0062	Down	0.000330808	0.000946728	nuoI	formate hydrogenlyase subunit 6/NADH:ubiquinone oxidoreductase 23 kD subunit (chain I);
ETAE_2799	1179	4579	0	529.793	0	-19.0151	Down	1.1017e-08	5.28471e-08	yfgL	outer membrane protein assembly complex subunit;
ETAE_2377	573	2230	0	530.884	0	-19.018	Down	0.000189644	0.000566249	nuoJ	NADH:ubiquinone oxidoreductase subunit 6 (chain J);
ETAE_2569	753	2933	0	531.333	0	-19.0193	Down	1.02386e-05	3.60541e-05	gpmA	phosphoglyceromutase;
ETAE_2045	657	2573	0	534.225	0	-19.0271	Down	4.56476e-05	0.000147655	ETAE_2045	two-component transcriptional regulator, LuxR family;
ETAE_1033	1071	4201	0	535.073	0	-19.0294	Down	5.29296e-08	2.39924e-07	ETAE_1033	fimbrial protein;
ETAE_1744	759	2985	0	536.478	0	-19.0332	Down	8.25034e-06	2.95142e-05	fnr	fumarate/nitrate reduction transcriptional regulator;
ETAE_2721	906	3590	0	540.525	0	-19.044	Down	6.69106e-07	2.67722e-06	era	GTP-binding protein;
ETAE_2202	972	3868	0	542.837	0	-19.0502	Down	2.10954e-07	8.91604e-07	trxB	thioredoxin reductase;
ETAE_2997	396	1576	0	542.888	0	-19.0503	Down	0.002866	0.0068496	hyaE	hydrogenase-1 operon protein;
ETAE_0329	1422	5674	0	544.301	0	-19.054	Down	1.16811e-10	6.77786e-10	ykgF	electron transport protein YkgF;
ETAE_2528	1614	6478	0	547.504	0	-19.0625	Down	4.14626e-12	2.65691e-11	ETAE_2528	sulfatase;
ETAE_3513	888	3569	0	548.256	0	-19.0645	Down	7.30068e-07	2.91079e-06	rbsB	D-ribose periplasmic binding protein;
ETAE_3337	543	2194	0	551.171	0	-19.0721	Down	0.00022022	0.000646681	ETAE_3337	formate dehydrogenase-O, major subunit;
ETAE_2231	771	3130	0	553.783	0	-19.079	Down	4.51854e-06	1.655e-05	ETAE_2231	cationic amino acid ABC transporter substrate-binding protein;
ETAE_2728	576	2351	0	556.775	0	-19.0867	Down	0.000114748	0.000351317	rpoE	RNA polymerase sigma factor;
ETAE_0572	657	2684	0	557.271	0	-19.088	Down	2.8791e-05	9.56961e-05	ETAE_0572	hydrolase, haloacid dehalogenase-like family;
ETAE_0630	321	1316	0	559.243	0	-19.0931	Down	0.0084358	0.0185226	ftsL	cell division protein FtsL;
ETAE_0405	2706	11167	0	562.935	0	-19.1026	Down	1.45256e-20	1.53771e-19	infB	translation initiation factor 2;
ETAE_1467	432	1806	0	570.274	0	-19.1213	Down	0.00110287	0.00285395	ETAE_1467	filament protein;
ETAE_0427	405	1694	0	570.569	0	-19.122	Down	0.00175586	0.00438252	ETAE_0427	hypothetical protein;
ETAE_2381	1347	5659	0	573.088	0	-19.1284	Down	1.24318e-10	7.17643e-10	nuoF	NADH:ubiquinone oxidoreductase, NADH-binding (51 kD) subunit;
ETAE_0170	336	1431	0	580.965	0	-19.1481	Down	0.005233	0.011989	secE	preprotein translocase subunit SecE;
ETAE_1187	1113	4832	0	592.218	0	-19.1758	Down	3.85332e-09	1.93353e-08	ETAE_1187	ATPase;
ETAE_2882	534	2336	0	596.735	0	-19.1867	Down	0.000122122	0.000372207	ygdP	dinucleoside polyphosphate hydrolase;
ETAE_2382	501	2221	0	604.728	0	-19.2059	Down	0.000196865	0.000585223	nuoE	NADH:ubiquinone oxidoreductase 24 kD subunit;
ETAE_0240	1158	5177	0	609.845	0	-19.2181	Down	9.19832e-10	4.89948e-09	ETAE_0240	iron-containing alcohol dehydrogenase;
ETAE_2800	621	2787	0	612.202	0	-19.2236	Down	1.87724e-05	6.42292e-05	ETAE_2800	hypothetical protein;
ETAE_3340	657	2951	0	612.708	0	-19.2248	Down	9.5013e-06	3.35978e-05	fdnI	formate dehydrogenase-N subunit gamma;
ETAE_2609	528	2417	0	624.442	0	-19.2522	Down	8.72426e-05	0.000272039	fldA1	flavodoxin;
ETAE_2971	279	1286	0	628.762	0	-19.2622	Down	0.00955486	0.0207904	ETAE_2971	barstar, RNAse (barnase) inhibitor;
ETAE_2413	909	4279	0	642.137	0	-19.2925	Down	3.82862e-08	1.75669e-07	accD	acetyl-CoA carboxylase, carboxyl transferase subunit beta;
ETAE_1061	456	2149	0	642.867	0	-19.2942	Down	0.000265462	0.000771485	ETAE_1061	inhibitor of vertebrate lysozyme;
ETAE_2722	681	3215	0	643.996	0	-19.2967	Down	3.17482e-06	1.18207e-05	rnc	ribonuclease III;
ETAE_2571	666	3156	0	646.416	0	-19.3021	Down	4.05614e-06	1.49211e-05	ETAE_2571	hypothetical protein;
ETAE_1887	543	2590	0	650.653	0	-19.3115	Down	4.25366e-05	0.000138521	ETAE_1887	hypothetical protein;
ETAE_1461	270	1314	0	663.867	0	-19.3405	Down	0.00850614	0.0186649	minE	cell division topological specificity factor;
ETAE_1689	717	3522	0	670.069	0	-19.354	Down	8.87396e-07	3.51317e-06	pdxH	pyridoxamine 5-phosphate oxidase;
ETAE_0030	276	1379	0	681.561	0	-19.3785	Down	0.00649412	0.0146399	rpoZ	DNA-directed RNA polymerase subunit omega;
ETAE_3199	516	2581	0	682.32	0	-19.3801	Down	4.41562e-05	0.000143105	ETAE_3199	peptide deformylase;
ETAE_0076	972	4888	0	685.985	0	-19.3878	Down	3.05388e-09	1.54386e-08	wabN	deacetylase;
ETAE_0513	393	1996	0	692.815	0	-19.4021	Down	0.000501076	0.00138359	yhcB	cytochrome d ubiquinol oxidase subunit III;
ETAE_3204	408	2075	0	693.757	0	-19.4041	Down	0.000360948	0.00102863	mscL	large-conductance mechanosensitive channel;
ETAE_2996	858	4375	0	695.569	0	-19.4078	Down	2.56998e-08	1.18888e-07	hyaF	hydrogenase-1 operon protein;
ETAE_1250	378	1934	0	697.934	0	-19.4127	Down	0.000648196	0.00176387	ETAE_1250	hypothetical protein;
ETAE_0336	360	1845	0	699.107	0	-19.4152	Down	0.000937988	0.00247274	frdC	fumarate reductase subunit C;
ETAE_2324	672	3461	0	702.558	0	-19.4223	Down	1.14318e-06	4.47858e-06	ETAE_2324	transcriptional regulator;
ETAE_0337	735	3811	0	707.296	0	-19.432	Down	2.67284e-07	1.11572e-06	frdB	fumarate reductase iron-sulfur subunit;
ETAE_1387	285	1500	0	717.953	0	-19.4535	Down	0.00392938	0.00916403	ETAE_1387	transposase;
ETAE_0402	336	1783	0	723.872	0	-19.4654	Down	0.00121339	0.00312318	secG	preprotein translocase subunit SecG;
ETAE_1145	369	1968	0	727.526	0	-19.4726	Down	0.000562854	0.00154533	ETAE_1145	hypothetical protein;
ETAE_1690	1275	6892	0	737.369	0	-19.492	Down	7.43198e-13	4.96004e-12	tyrS	tyrosyl-tRNA synthetase;
ETAE_2587	348	1888	0	740.069	0	-19.4973	Down	0.000784616	0.00209293	sdhD	succinate dehydrogenase cytochrome b556 small membrane subunit;
ETAE_0628	360	1959	0	742.304	0	-19.5016	Down	0.000584286	0.00159897	ETAE_0628	hypothetical protein;
ETAE_0660	1875	10334	0	751.825	0	-19.52	Down	4.6159e-19	4.40336e-18	aceF	dihydrolipoamide acetyltransferase;
ETAE_2208	321	1776	0	754.723	0	-19.5256	Down	0.00124917	0.0032104	clpS	ATP-dependent Clp protease adaptor protein;
ETAE_2687	474	2627	0	756.017	0	-19.5281	Down	3.6479e-05	0.000119834	crcA	palmitoyl transferase for lipid A, outer membrane;
ETAE_1462	813	4515	0	757.56	0	-19.531	Down	1.43705e-08	6.82548e-08	minD	septum site-determining protein;
ETAE_1652	492	2734	0	758.024	0	-19.5319	Down	2.33934e-05	7.86065e-05	ETAE_1652	GAF domain-containing protein;
ETAE_2864	648	3659	0	770.259	0	-19.555	Down	5.02422e-07	2.04666e-06	ETAE_2864	membrane efflux protein;
ETAE_1465	657	3780	0	784.831	0	-19.582	Down	3.04e-07	1.26119e-06	ETAE_1465	2-keto-4-pentenoate hydratase;
ETAE_1291	1146	6657	0	792.398	0	-19.5959	Down	1.97184e-12	1.2855e-11	ETAE_1291	UDP-4-amino-4-deoxy-L-arabinose--oxoglutarate aminotransferase;
ETAE_1011	1185	7015	0	807.53	0	-19.6232	Down	4.45966e-13	3.01809e-12	acrA	RND family efflux transporter MFP subunit;
ETAE_2200	495	2982	0	821.773	0	-19.6484	Down	8.35376e-06	2.98525e-05	ETAE_2200	transcriptional regulator, AsnC family;
ETAE_3137	1044	6435	0	840.81	0	-19.6814	Down	4.95676e-12	3.16427e-11	mreB	regulator of ftsI, penicillin binding protein 3, septation function;
ETAE_3197	456	2816	0	842.398	0	-19.6841	Down	1.66427e-05	5.71744e-05	ETAE_3197	hypothetical protein;
ETAE_0335	360	2255	0	854.464	0	-19.7047	Down	0.000170945	0.000514054	frdD	fumarate reductase subunit D;
ETAE_2209	222	1393	0	855.949	0	-19.7072	Down	0.00612738	0.0139341	cspD	cold shock protein;
ETAE_3458	462	2901	0	856.555	0	-19.7082	Down	1.16936e-05	4.07946e-05	secB	preprotein translocase subunit;
ETAE_0738	858	5415	0	860.916	0	-19.7155	Down	3.42398e-10	1.90491e-09	tsf	translation elongation factor Ts;
ETAE_2099	735	4655	0	863.937	0	-19.7206	Down	8.03552e-09	3.90445e-08	fabG2	3-ketoacyl-ACP reductase;
ETAE_0267	327	2087	0	870.611	0	-19.7317	Down	0.000343404	0.000981113	ETAE_0267	hypothetical protein;
ETAE_1573	330	2166	0	895.353	0	-19.7721	Down	0.00024737	0.000721389	ETAE_1573	hypothetical protein;
ETAE_1097	1041	6897	0	903.772	0	-19.7856	Down	7.27926e-13	4.86773e-12	nlpB	lipoprotein;
ETAE_3277	1620	10750	0	905.197	0	-19.7879	Down	8.20534e-20	8.24686e-19	pckA	phosphoenolpyruvate carboxykinase;
ETAE_2684	441	2972	0	919.305	0	-19.8102	Down	8.70792e-06	3.0987e-05	ETAE_2684	anti-sigma regulatory factor;
ETAE_1502	1077	7413	0	938.918	0	-19.8406	Down	8.54282e-14	5.99773e-13	ETAE_1502	response regulator receiver protein;
ETAE_0991	570	3936	0	941.954	0	-19.8453	Down	1.59061e-07	6.83397e-07	clpP	protease subunit of ATP-dependent Clp protease;
ETAE_1834	210	1457	0	946.433	0	-19.8521	Down	0.00469748	0.0108579	cspC2	cold shock protein;
ETAE_2578	297	2139	0	982.435	0	-19.906	Down	0.000276718	0.000800751	ybgE	cyd operon protein;
ETAE_2865	1302	9399	0	984.737	0	-19.9094	Down	2.24032e-17	1.94989e-16	ybaT	amino acid/amine transport protein;
ETAE_0034	276	2053	0	1014.68	0	-19.9526	Down	0.000395474	0.00111759	ETAE_0034	iron-dependent peroxidase;
ETAE_3231	1185	8841	0	1017.73	0	-19.9569	Down	2.27266e-16	1.83607e-15	tuf2	elongation factor Tu;
ETAE_0586	555	4142	0	1018.04	0	-19.9574	Down	6.76224e-08	3.03671e-07	ETAE_0586	outer membrane protein;
ETAE_2998	594	4455	0	1023.08	0	-19.9645	Down	1.84361e-08	8.65905e-08	hyaD	hydrogenase 1 maturation protease;
ETAE_0992	1272	9546	0	1023.73	0	-19.9654	Down	1.21683e-17	1.08423e-16	clpX	ATP-dependent protease Clp, ATPase;
ETAE_1558	801	6042	0	1028.96	0	-19.9728	Down	2.53444e-11	1.55615e-10	manY	PTS system mannose/fructose/sorbose family transporter subunit IIC;
ETAE_3403	429	3243	0	1031.19	0	-19.9759	Down	2.82636e-06	1.05934e-05	ETAE_3403	filament protein;
ETAE_2059	675	5169	0	1044.61	0	-19.9945	Down	9.509e-10	5.04904e-09	ETAE_2059	two-component transcriptional regulator, winged helix family;
ETAE_2449	225	1761	0	1067.64	0	-20.026	Down	0.00132945	0.00339346	ETAE_2449	hypothetical protein;
ETAE_2866	936	7498	0	1092.75	0	-20.0595	Down	6.00238e-14	4.26738e-13	ybaS	glutaminase;
ETAE_2813	324	2656	0	1118.23	0	-20.0928	Down	3.23406e-05	0.000106759	iscA	iron-sulfur cluster assembly protein;
ETAE_0629	942	7752	0	1122.57	0	-20.0984	Down	2.0907e-14	1.5249e-13	mraW	S-adenosyl-methyltransferase MraW;
ETAE_2326	408	3397	0	1135.76	0	-20.1152	Down	1.49116e-06	5.73538e-06	ETAE_2326	AraC family transcriptional regulator;
ETAE_2586	1767	14847	0	1146.18	0	-20.1284	Down	3.3582e-27	4.86723e-26	sdhA	succinate dehydrogenase catalytic subunit;
ETAE_3117	1080	9128	0	1152.93	0	-20.1369	Down	6.90236e-17	5.81279e-16	ETAE_3117	glycerophosphoryl diester phosphodiesterase;
ETAE_2950	660	5659	0	1169.62	0	-20.1576	Down	1.24318e-10	7.16418e-10	rpiA	ribose-5-phosphate isomerase A;
ETAE_1282	663	5810	0	1195.4	0	-20.1891	Down	6.6411e-11	3.92767e-10	ETAE_1282	hypothetical protein;
ETAE_0171	546	4798	0	1198.72	0	-20.1931	Down	4.4376e-09	2.21683e-08	nusG	transcription antiterminator;
ETAE_2958	1026	9119	0	1212.41	0	-20.2094	Down	7.16516e-17	6.01909e-16	epd	D-erythrose 4-phosphate dehydrogenase;
ETAE_2685	339	3015	0	1213.21	0	-20.2104	Down	7.28406e-06	2.62522e-05	ETAE_2685	anti-anti-sigma regulatory factor (antagonist of anti-sigma factor);
ETAE_1025	645	5747	0	1215.43	0	-20.213	Down	8.62672e-11	5.06651e-10	adk	adenylate kinase;
ETAE_0168	1185	11207	0	1290.09	0	-20.299	Down	1.23028e-20	1.32736e-19	tuf1	elongation factor Tu;
ETAE_0517	642	6179	0	1312.9	0	-20.3243	Down	1.43494e-11	8.92412e-11	sspA	stringent starvation protein A;
ETAE_1136	966	9298	0	1312.99	0	-20.3244	Down	3.40754e-17	2.92063e-16	zipA	cell division protein;
ETAE_3207	387	3732	0	1315.47	0	-20.3271	Down	3.71048e-07	1.52251e-06	rplQ	50S ribosomal protein L17;
ETAE_2298	597	5759	0	1315.9	0	-20.3276	Down	8.20742e-11	4.83708e-10	ETAE_2298	NLP/P60 protein;
ETAE_2771	1368	13297	0	1325.92	0	-20.3386	Down	2.09494e-24	2.62997e-23	ETAE_2771	serine endoprotease;
ETAE_3222	192	1899	0	1349.19	0	-20.3637	Down	0.000749586	0.0020138	rpmC	50S ribosomal protein L29;
ETAE_3225a	279	2772	0	1355.31	0	-20.3702	Down	1.99787e-05	6.82186e-05	ETAE_3225a	30S ribosomal protein S19;
ETAE_1031	687	6953	0	1380.59	0	-20.3969	Down	5.76906e-13	3.8809e-12	ETAE_1031	fimbrial chaperon protein;
ETAE_1653	705	7207	0	1394.49	0	-20.4113	Down	2.00944e-13	1.37645e-12	proQ	solute/DNA competence effector;
ETAE_2136	216	2212	0	1396.95	0	-20.4138	Down	0.000204362	0.000604847	cspI	major cold shock protein;
ETAE_3227	303	3113	0	1401.48	0	-20.4185	Down	4.84902e-06	1.7722e-05	rplW	50S ribosomal protein L23;
ETAE_3225	333	3575	0	1464.47	0	-20.482	Down	7.12104e-07	2.84589e-06	rplV	50S ribosomal protein L22;
ETAE_2579	1140	12292	0	1470.85	0	-20.4882	Down	1.35974e-22	1.61118e-21	cydB	cytochrome D ubiquinol oxidase subunit II;
ETAE_1733	582	6277	0	1471.22	0	-20.4886	Down	9.55244e-12	6.01839e-11	ETAE_1733	outer membrane protein;
ETAE_3326	855	9399	0	1499.56	0	-20.5161	Down	2.24032e-17	1.95493e-16	rpoH	RNA polymerase factor sigma-32;
ETAE_3534	420	4787	0	1554.76	0	-20.5683	Down	4.64498e-09	2.30678e-08	ETAE_3534	F0F1-type ATP synthase subunit epsilon;
ETAE_2850	189	2189	0	1579.91	0	-20.5914	Down	0.00022484	0.000659101	rpsP	30S ribosomal protein S16;
ETAE_3185	327	3849	0	1605.65	0	-20.6147	Down	2.2827e-07	9.59985e-07	ETAE_3185	hypothetical protein;
ETAE_3230	312	3743	0	1636.5	0	-20.6422	Down	3.54482e-07	1.45986e-06	rpsJ	30S ribosomal protein S10;
ETAE_3216	393	4922	0	1708.44	0	-20.7042	Down	2.6518e-09	1.35478e-08	rpsH	30S ribosomal protein S8;
ETAE_3223	411	5153	0	1710.28	0	-20.7058	Down	1.01622e-09	5.37895e-09	rplP	50S ribosomal protein L16;
ETAE_0172	429	5423	0	1724.38	0	-20.7176	Down	3.3121e-10	1.8457e-09	rplK	50S ribosomal protein L11;
ETAE_0390	258	3277	0	1732.63	0	-20.7245	Down	2.45424e-06	9.27066e-06	rpmA	50S ribosomal protein L27;
ETAE_0366	396	5032	0	1733.38	0	-20.7252	Down	1.67951e-09	8.73915e-09	rpsF	30S ribosomal protein S6;
ETAE_2698	495	6297	0	1735.31	0	-20.7268	Down	8.7912e-12	5.54914e-11	ppiB	peptidyl-prolyl cis-trans isomerase B;
ETAE_0737	711	9227	0	1770.27	0	-20.7555	Down	4.57586e-17	3.87285e-16	rpsB	30S ribosomal protein S2;
ETAE_3229	600	7787	0	1770.39	0	-20.7556	Down	1.80792e-14	1.32437e-13	rplC	50S ribosomal protein L3;
ETAE_0067	201	2638	0	1790.31	0	-20.7718	Down	3.48502e-05	0.000114707	rpmB	50S ribosomal protein L28;
ETAE_1213	378	4966	0	1792.11	0	-20.7732	Down	2.20902e-09	1.13544e-08	ETAE_1213	hypothetical protein;
ETAE_2103	171	2321	0	1851.52	0	-20.8203	Down	0.00012997	0.000395412	rpmF	50S ribosomal protein L32;
ETAE_1475	216	2941	0	1857.34	0	-20.8248	Down	9.90412e-06	3.4949e-05	ETAE_1475	hypothetical protein;
ETAE_0691	456	6225	0	1862.19	0	-20.8286	Down	1.18545e-11	7.42722e-11	dksA	DnaK transcriptional regulator DksA;
ETAE_2170	210	2895	0	1880.52	0	-20.8427	Down	1.19885e-05	4.17805e-05	cspG	old-shock domain family protein;
ETAE_0576	1908	26420	0	1888.88	0	-20.8491	Down	4.53824e-48	1.24599e-46	dnaK	molecular chaperone;
ETAE_1372	639	9017	0	1924.91	0	-20.8764	Down	1.09436e-16	9.08023e-16	ETAE_1372	hypothetical protein;
ETAE_0173	705	10088	0	1951.94	0	-20.8965	Down	1.28192e-18	1.19257e-17	rplA	50S ribosomal protein L1;
ETAE_2719	732	10659	0	1986.35	0	-20.9217	Down	1.19727e-19	1.19621e-18	pdxJ	pyridoxal phosphate biosynthetic protein;
ETAE_3533	1383	20316	0	2003.85	0	-20.9343	Down	4.61356e-37	8.70391e-36	ETAE_3533	F0F1-type ATP synthase subunit beta;
ETAE_0352	231	3421	0	2020.18	0	-20.9461	Down	1.34973e-06	5.26332e-06	hfq	RNA-binding protein Hfq;
ETAE_3186	429	6426	0	2043.3	0	-20.9625	Down	5.1455e-12	3.27856e-11	ETAE_3186	hypothetical protein;
ETAE_0995	273	4154	0	2075.65	0	-20.9851	Down	6.43356e-08	2.89682e-07	hupB	transcriptional regulator HU subunit beta;
ETAE_1183	441	6737	0	2083.9	0	-20.9909	Down	1.41453e-12	9.34805e-12	ETAE_1183	UspA domain-containing protein;
ETAE_1809	297	4561	0	2094.85	0	-20.9984	Down	1.18719e-08	5.67066e-08	ETAE_1809	integration host factor subunit alpha;
ETAE_2858	150	2425	0	2205.31	0	-21.0726	Down	8.43922e-05	0.000263638	csrA	carbon storage regulator;
ETAE_3215	534	8742	0	2233.16	0	-21.0907	Down	3.42814e-16	2.74332e-15	rplF	50S ribosomal protein L6;
ETAE_2581	873	14340	0	2240.7	0	-21.0955	Down	2.75654e-26	3.79952e-25	sucD	succinyl-CoA synthetase subunit alpha;
ETAE_3221	255	4233	0	2264.42	0	-21.1107	Down	4.6344e-08	2.12065e-07	rpsQ	30S ribosomal protein S17;
ETAE_2583	1212	21172	0	2382.92	0	-21.1843	Down	1.31959e-38	2.60599e-37	sucB	2-oxoglutarate dehydrogenase, E2 subunit, dihydrolipoamide succinyltransferase;
ETAE_0408	270	4820	0	2435.19	0	-21.2156	Down	4.05018e-09	2.02629e-08	rpsO	30S ribosomal protein S15;
ETAE_0516	393	7025	0	2438.39	0	-21.2175	Down	4.27828e-13	2.90115e-12	rpsI	30S ribosomal protein S9;
ETAE_2104	219	3965	0	2469.73	0	-21.2359	Down	1.41016e-07	6.16057e-07	ETAE_2104	hypothetical protein;
ETAE_0456	216	3944	0	2490.76	0	-21.2482	Down	1.53864e-07	6.63602e-07	rpsU	30S ribosomal protein S21;
ETAE_3312	1509	27883	0	2520.58	0	-21.2653	Down	1.04402e-50	3.14789e-49	glpD	glycerol-3-phosphate dehydrogenase;
ETAE_0428	306	5878	0	2620.34	0	-21.3213	Down	5.00746e-11	2.99826e-10	ETAE_0428	hypothetical protein;
ETAE_2710	222	4307	0	2646.5	0	-21.3357	Down	3.4084e-08	1.57028e-07	ETAE_2710	hypothetical protein;
ETAE_0313	294	5954	0	2762.56	0	-21.3976	Down	3.65232e-11	2.22232e-10	groES	co-chaperonin GroES (HSP10);
ETAE_2530	1050	21272	0	2763.56	0	-21.3981	Down	8.71186e-39	1.73059e-37	ETAE_2530	glycosyl hydrolase family protein;
ETAE_3212	273	5651	0	2823.66	0	-21.4291	Down	1.28517e-10	7.38097e-10	rplO	50S ribosomal protein L15;
ETAE_3529	471	9787	0	2834.51	0	-21.4347	Down	4.47346e-18	4.0501e-17	ETAE_3529	F0F1-type ATP synthase, subunit b;
ETAE_0989	327	6907	0	2881.32	0	-21.4583	Down	6.98322e-13	4.67903e-12	bolA	transcriptional regulator BolA;
ETAE_2532	396	8691	0	2993.81	0	-21.5136	Down	4.23668e-16	3.35065e-15	agaF	PTS system, N-acetylgalactosamine-specific IIA;
ETAE_2050	1254	27718	0	3015.18	0	-21.5238	Down	2.07132e-50	6.19013e-49	ETAE_2050	isocitrate dehydrogenase, specific for NADP+;
ETAE_3220	372	8339	0	3057.88	0	-21.5441	Down	1.82716e-15	1.39916e-14	rplN	50S ribosomal protein L14;
ETAE_2957	1164	26475	0	3102.65	0	-21.5651	Down	3.61168e-48	9.99725e-47	ETAE_2957	phosphoglycerate kinase;
ETAE_2531	1155	26353	0	3112.42	0	-21.5696	Down	5.99386e-48	1.63236e-46	ETAE_2531	acetylglucosamine-6-phosphate deacetylase;
ETAE_p1	390	8921	0	3120.32	0	-21.5733	Down	1.63032e-16	1.32985e-15	ETAE_p1	ribosomal protein S11;
ETAE_2870	363	8435	0	3169.77	0	-21.5959	Down	1.22648e-15	9.47789e-15	hdeB	acid-resistance protein;
ETAE_1520	492	11802	0	3272.2	0	-21.6418	Down	1.04006e-21	1.18658e-20	ETAE_1520	ferritin Dps family protein;
ETAE_2940	393	9604	0	3333.57	0	-21.6686	Down	9.56404e-18	8.61274e-17	gcvH	glycine cleavage system protein H;
ETAE_0099	327	8517	0	3552.94	0	-21.7606	Down	8.72556e-16	6.82088e-15	trxA	thioredoxin domain-containing protein;
ETAE_3208	990	26232	0	3614.48	0	-21.7854	Down	9.9061e-48	2.65499e-46	rpoA	DNA-directed RNA polymerase subunit alpha;
ETAE_2022	1353	36136	0	3643.27	0	-21.7968	Down	1.36879e-65	5.31311e-64	ETAE_2022	zinc metalloproteinase aureolysin;
ETAE_0496	288	8137	0	3854.09	0	-21.878	Down	4.22704e-15	3.19345e-14	ETAE_0496	sigma(54) modulation protein;
ETAE_3210	357	10397	0	3972.73	0	-21.9217	Down	3.55344e-19	3.41879e-18	rpsM	30S ribosomal protein S13;
ETAE_2873	987	29400	0	4063.31	0	-21.9542	Down	1.91933e-53	6.05755e-52	rpoS	RNA polymerase sigma factor;
ETAE_1812	243	7265	0	4078.3	0	-21.9595	Down	1.57937e-13	1.08848e-12	rplT	50S ribosomal protein L20;
ETAE_1813	198	5946	0	4096.47	0	-21.9659	Down	3.77568e-11	2.29325e-10	rpmI	50S ribosomal protein L35;
ETAE_1676	579	18516	0	4362.33	0	-22.0567	Down	8.12676e-34	1.35862e-32	sodB	superoxide dismutase;
ETAE_0187	564	18451	0	4462.62	0	-22.0895	Down	1.06446e-33	1.77078e-32	ETAE_0187	hypothetical protein;
ETAE_2956	1077	36050	0	4566.03	0	-22.1225	Down	1.95622e-65	7.50699e-64	fbaA	fructose-bisphosphate aldolase;
ETAE_0314	1644	58185	0	4827.91	0	-22.203	Down	2.3773e-105	1.45966e-103	groEL	chaperonin GroEL (HSP60 family);
ETAE_0386	939	33898	0	4924.45	0	-22.2315	Down	1.48611e-61	5.39633e-60	mdh	malate/lactate dehydrogenase;
ETAE_2834	339	13017	0	5237.94	0	-22.3206	Down	6.7002e-24	8.31859e-23	yfiA	translation inhibitor protein;
ETAE_2534	771	29674	0	5250.14	0	-22.3239	Down	6.15254e-54	1.97877e-52	agaW	PTS system, N-acetylgalactosamine-specific IIC;
ETAE_0956	603	24555	0	5554.85	0	-22.4053	Down	1.04709e-44	2.56233e-43	ahpC	alkyl hydroperoxide reductase, small subunit;
ETAE_2535	498	20935	0	5734.47	0	-22.4512	Down	3.5303e-38	6.85162e-37	ETAE_2535	PTS system, N-acetylgalactosamine-specific IIB;
ETAE_1030	534	23417	0	5981.91	0	-22.5122	Down	1.1806e-42	2.67575e-41	ETAE_1030	type 1 fimbrial protein;
ETAE_0295	570	25137	0	6015.73	0	-22.5203	Down	9.34288e-46	2.37225e-44	ETAE_0295	hypothetical protein;
ETAE_0449	405	17987	0	6058.34	0	-22.5305	Down	7.3088e-33	1.19815e-31	ETAE_0449	hypothetical protein;
ETAE_2533	891	39832	0	6098.23	0	-22.54	Down	2.96114e-72	1.26579e-70	ETAE_2533	PTS system, N-acetylgalactosamine-specific IID;
ETAE_1859	504	25176	0	6814.06	0	-22.7001	Down	7.94608e-46	2.03287e-44	tpx	thiol peroxidase;
ETAE_2525	582	32041	0	7509.87	0	-22.8404	Down	3.3168e-58	1.14294e-56	ETAE_2525	ThiJ/PfpI-family thiamine biogenesis protein;
ETAE_2538	753	41686	0	7551.7	0	-22.8484	Down	1.34338e-75	5.96922e-74	glpR1	transcriptional regulator;
ETAE_1814	459	28514	0	8474.13	0	-23.0146	Down	7.60054e-52	2.37658e-50	infC	translation initiation factor IF-3;
ETAE_0306	642	46584	0	9898.09	0	-23.2387	Down	1.97603e-84	9.81331e-83	ETAE_0306	hypothetical protein;
ETAE_1309	288	22666	0	10735.7	0	-23.3559	Down	2.66904e-41	5.74099e-40	ETAE_1309	hypothetical protein;
ETAE_0183	273	27212	0	13597.1	0	-23.6968	Down	1.69317e-49	4.92916e-48	hupA	transcriptional regulator HU subunit alpha;
ETAE_1554	210	25539	0	16589.5	0	-23.9838	Down	1.76022e-46	4.53761e-45	cspC1	cold shock protein;
ETAE_2694	294	50749	0	23546.7	0	-24.489	Down	6.09794e-92	3.21762e-90	ETAE_2694	hypothetical protein;
ETAE_1267	1056	242918	0	31379.5	0	-24.9033	Down	0	0	ompA	outer membrane protein A;
