# Supplementary material for: Global discovery of small RNAs in the fish pathogen Edwardsiella piscicida: key regulator of adversity and pathogenicity
Source: Vet Res. 2018 Dec 11;49:120. doi: 10.1186/s13567-018-0613-z (PMC6288947; doi:10.1186/s13567-018-0613-z)
Supplement: Supplementary file 5 — Additional file 5. The expression of Hfq-dependent sRNAs were identified by quantitative real time PCR. Five upregulated sRNAs (left) and 14 downregulated sRNAs (right) identified by RNA-sequencing were checked by qRT-PCR. The experiment was performed three times, and values are shown as mean ± SEM. *P < 0.05, **P < 0.01. [file 13567_2018_613_MOESM5_ESM.xlsx]

## Sheet: Predicted DEsRNA target genes
Additional file 5 Predicted DEsRNA target genes
Id-sRNA	Id - mRNA	Energy [kcal/mol]	Position - ncRNA	Position - mRNA	Interaction - ncRNA(3'-5')	Interaction - mRNA(5'-3')	Name	Product	GO Component	GO Function	GO Process
sR004	ETAE_3525 NC_013508:3730470-3731190:+	-19.3702	104 -- 125	33 -- 54	CGGUUCGGUCCCGGUGAGAAGU	GCCAAGCAGCGGCCAUUCUUCA	gidB	glucose-inhibited cell division protein B;	GO:0044424	GO:0008170//N-methyltransferase activity;GO:0008173//RNA methyltransferase activity	GO:0070475//rRNA base methylation
sR004	ETAE_3346 NC_013508:3527140-3529951:+	-18.7218	19 -- 68	85 -- 136	UGUAAGUAUCCGGGAGUUGGGUCAACUUGCUCGUCUUAGUGGCUCAAGAA	ACAUGAGUAGCGCACCAUGACUCAGAUGAUCGAUCAAAACACCGCGGUUCUU	ETAE_3346	magnesium-translocating P-type ATPase;	GO:0031224//intrinsic component of membrane	GO:0015662//ATPase activity, coupled to transmembrane movement of ions, phosphorylative mechanism;GO:0032559	GO:0009206;GO:0070838//divalent metal ion transport
sR004	ETAE_2070 NC_013508:2186467-2187871:-	-17.6653	107 -- 125	22 -- 37	CGGUUCGGUCCCGGUGAGA	GCCAAGCCGCCACUCU	ndh	NADH dehydrogenase, FAD-containing subunit;	-	GO:0016651//oxidoreductase activity, acting on NAD(P)H;GO:0050662//coenzyme binding	GO:0008152//metabolic process
sR004	ETAE_1114 NC_013508:1213370-1213997:+	-17.6221	28 -- 59	65 -- 107	CCGGGAGUUGGGUCAACUUGCUCGUCUUAGUG	GGCCCGCAAAGUCACUUUUUACCCGAUGGAUGAGCAAUGUCAC	napF	ferredoxin-type protein;	-	GO:0051536//iron-sulfur cluster binding;GO:0003824//catalytic activity;GO:0046914//transition metal ion binding	GO:0008152//metabolic process
sR012	ETAE_0114 NC_013508:114086-114305:-	-107.493	1 -- 79	1 -- 79	AUCCGUGGUGUUCAGCCGAGACGUAGUAAGAGUCUAAAUACUUCGAAUGCGUUUGUAUUCCCCCGCUUACUCGUAGAUG	UAGGCACCACAAGUCGGCUCUGCAUCAUUCUCAGAUUUAUGAAGCUUACGCAAACAUAAGGGGGCGAAUGAGCAUCUAC	ETAE_0114	hypothetical protein;	-	-	-
sR012	ETAE_1004 NC_013508:1095082-1096432:+	-16.2131	15 -- 46	68 -- 100	CUAAAUACUUCGAAUGCGUUUGUAUUCCCCCG	GAGAUGAGGCGAGUACGCAGGGGAAUGGUGGGC	amtB	ammonium transporter;	-	-	GO:0006810//transport
sR012	ETAE_0733 NC_013508:809154-809379:+	-15.1589	75 -- 112	87 -- 120	UACGACCGCAAUUCCUGUCGUGCUAAGCCUGCUAUCCG	AUGCUGGAGGGGCGAUGGGCGAUGGGCGAUGGGC	ETAE_0733	hypothetical protein;	-	-	-
sR012	ETAE_1932 NC_013508:2037304-2038624:-	-14.3209	1 -- 24	131 -- 152	UAUUCCCCCGCUUACUCGUAGAUG	GUGAGGGGGCUGGGGUAUCUGC	ETAE_1932	hypothetical protein;	-	-	-
sR012	ETAE_2575 NC_013508:2704667-2705189:-	-14.226	63 -- 115	80 -- 137	CCGUACGACCGCAAUUCCUGUCGUGCUAAGCCUGCUAUCCGUGGUGUUCAGCC	GGCAAGUAAGUUGAGGAUAGCAUGGCAAGAUUAGGUGGACGGCGCGAUCUCAAGUCGG	tolR	colicin uptake protein;	GO:0031224//intrinsic component of membrane	-	GO:0006810//transport
sR012	ETAE_3156 NC_013508:3324238-3324634:-	-13.8592	96 -- 107	16 -- 27	CCGCAAUUCCUG	GGCGUUGGGGGC	ETAE_3156	hypothetical protein;	-	-	-
sR014	ETAE_3070 NC_013508:3232392-3233817:+	-24.8762	4 -- 50	66 -- 108	GGUUGCUACCAAAAUAAUUAUCAUUACUAUCUACCCUUUAACGACCU	CGGGCGAUGGGGUUGGUAUGGUGAUGGUGGAUUUAAUGGUGGA	ETAE_3070	type I restriction modification DNA specificity domain protein;	-	GO:0003676//nucleic acid binding	GO:0006259//DNA metabolic process
sR014	ETAE_2727 NC_013508:2864764-2865502:-	-20.0025	1 -- 23	128 -- 151	UAUCUACCCUUUAACGACCUUUG	AUGGAUGGUGAAUUGCUGGAUAGC	rseA	anti-RNA polymerase sigma factor SigE;	-	GO:0000989//transcription factor binding transcription factor activity	-
sR014	ETAE_3045 NC_013508:3206465-3210089:-	-18.4066	8 -- 53	1242 -- 1276	CGGGGUUGCUACCAAAAUAAUUAUCAUUACUAUCUACCCUUUAACG	GCGUCAAUGAAGGAGGGCUGAAGGUGGGGGAUGGC	ETAE_3045	temperature sensitive hemagglutinin;	GO:0016020//membrane	GO:0004175//endopeptidase activity	GO:0019538//protein metabolic process
sR014	ETAE_1775 NC_013508:1884969-1885311:-	-17.7971	1 -- 30	76 -- 108	UCAUUACUAUCUACCCUUUAACGACCUUUG	AGUGAUGAGAAUGAGAGGGGUUGCUAUGGGGAU	ETAE_1775	hypothetical protein;	-	-	-
sR014	ETAE_1718 NC_013508:1826257-1827835:+	-17.6064	1 -- 30	1126 -- 1158	UCAUUACUAUCUACCCUUUAACGACCUUUG	GGUGAUGGGACAGGUGGGGGCGGUGCUGGGGAU	ETAE_1718	beta-glucoside-specific PTS system components IIABC;	GO:0031224//intrinsic component of membrane	GO:0005402//cation:sugar symporter activity;GO:0016772//transferase activity, transferring phosphorus-containing groups	GO:0008643//carbohydrate transport;GO:0006796//phosphate-containing compound metabolic process
sR014	ETAE_3436 NC_013508:3624786-3625416:+	-17.1499	13 -- 54	122 -- 153	GCGGGGUUGCUACCAAAAUAAUUAUCAUUACUAUCUACCCUU	CGCCGCAACGGCAAAGUAGUGAUCGGUGGGGA	hslV	ATP-dependent protease peptidase subunit;	GO:0000502//proteasome complex	GO:0004175//endopeptidase activity;GO:0043169//cation binding	GO:0009057//macromolecule catabolic process;GO:0006508//proteolysis
sR014	ETAE_1621 NC_013508:1725006-1725351:+	-17.1196	1 -- 55	188 -- 252	UGCGGGGUUGCUACCAAAAUAAUUAUCAUUACUAUCUACCCUUUAACGACCUUUG	AUGCGCCGCGAUGCACCCGAUAUUGUGAUGGUCGAUGCCGGUGAAUAUGAGGCUAUGCUGGAGAC	ETAE_1621	prevent-host-death protein;	-	-	-
sR014	ETAE_3034 NC_013508:3198205-3200557:-	-16.986	1 -- 30	2314 -- 2337	UCAUUACUAUCUACCCUUUAACGACCUUUG	AGUAGUGAUUGGGGGAGAGGGAAC	ETAE_3034	invasin;	-	-	GO:0009987//cellular process;GO:0009056//catabolic process
sR014	ETAE_2173 NC_013508:2284010-2286374:-	-16.9724	14 -- 50	84 -- 106	GGUUGCUACCAAAAUAAUUAUCAUUACUAUCUACCCU	CCUGCGGUGGAGGAUGGAUGGGG	ETAE_2173	hypothetical protein;	-	-	-
sR014	ETAE_3548 NC_013508:3754454-3755204:+	-16.6583	2 -- 54	14 -- 58	GCGGGGUUGCUACCAAAAUAAUUAUCAUUACUAUCUACCCUUUAACGACCUUU	CGCGCUAGCGAUGAAGGCGAGAUAAGAGGAGAUAUACAAUGGAAA	ETAE_3548	hypothetical protein;	-	-	-
sR014	ETAE_0607 NC_013508:668108-670547:-	-16.6321	35 -- 55	107 -- 126	UGCGGGGUUGCUACCAAAAUA	ACGCCCCACGCUGGUUUUAU	polB	DNA polymerase II;	-	GO:0003676//nucleic acid binding;GO:0034061	GO:0006259//DNA metabolic process
sR014	ETAE_0891 NC_013508:972673-972898:+	-16.3511	22 -- 43	114 -- 135	ACCAAAAUAAUUAUCAUUACUA	UGAUUUUAUUAGUGGUAAUGAU	ETAE_0891	hypothetical protein;	-	-	-
sR014	ETAE_2048 NC_013508:2161178-2162186:-	-16.1738	1 -- 55	107 -- 162	UGCGGGGUUGCUACCAAAAUAAUUAUCAUUACUAUCUACCCUUUAACGACCUUUG	GCGCCUCCUAUAAUUAACGGGCAUAUUGAUAGCCACGAUGGGGAAUGGAAUGAAAC	hchA	molecular chaperone;	GO:0044444//cytoplasmic part	-	GO:0050896//response to stimulus
sR014	ETAE_1943 NC_013508:2051314-2051767:+	-15.9385	22 -- 55	90 -- 123	UGCGGGGUUGCUACCAAAAUAAUUAUCAUUACUA	ACGUCCCGACGAUGUUUAUCAAAUAUGUCAUGAU	gtrA	phage glucose translocase;	GO:0031224//intrinsic component of membrane	-	GO:0051234//establishment of localization;GO:0005976//polysaccharide metabolic process
sR014	ETAE_2250 NC_013508:2369244-2369520:-	-15.86	1 -- 24	86 -- 113	CUAUCUACCCUUUAACGACCUUUG	GAUACGGAUGGGAAAAUGCUACUGAAGC	ETAE_2250	hypothetical protein;	GO:0042995//cell projection	-	GO:0009987//cellular process
sR017	ETAE_1247 NC_013508:1358545-1358794:-	-16.6877	1 -- 21	58 -- 78	GUUUGGCGCAUCUUUUUCCCG	CGGAUCGAGUUGAAAGAGGGC	ETAE_1247	hypothetical protein;	-	-	-
sR017	ETAE_1745 NC_013508:1853637-1854696:+	-16.063	3 -- 21	824 -- 843	GUUUGGCGCAUCUUUUUCC	CAAACCCACGUAGAGAAAGG	uspE	universal stress protein;	-	-	GO:0050896//response to stimulus
sR017	ETAE_1427 NC_013508:1538939-1539602:+	-15.6949	1 -- 11	90 -- 100	UCUUUUUCCCG	AGGAGAAGGGC	ETAE_1427	hypothetical protein;	-	-	-
sR017	ETAE_1551 NC_013508:1656708-1657059:-	-15.6682	1 -- 17	49 -- 66	GGCGCAUCUUUUUCCCG	CUGCGUGGAAGACAGGGU	ETAE_1551	hypothetical protein;	-	-	-
sR017	ETAE_0919 NC_013508:1006474-1007500:+	-15.4248	1 -- 15	85 -- 100	CGCAUCUUUUUCCCG	GCGGCGGGGAAAGGGC	ETAE_0919	LysR family transcriptional regulator;	-	GO:0003676//nucleic acid binding;GO:0001071//nucleic acid binding transcription factor activity	GO:0006351//transcription, DNA-templated
sR017	ETAE_1831 NC_013508:1941840-1942104:+	-15.4196	74 -- 86	135 -- 147	CAUAGCGGUCUCG	GUAUCGCCAGAGC	ETAE_1831	hypothetical protein;	-	-	-
sR017	ETAE_1872 NC_013508:1978043-1979033:+	-14.9201	3 -- 23	116 -- 134	CAGUUUGGCGCAUCUUUUUCC	GUCUACCGCGAGAAAAAGG	sapC	peptide transport permease;	GO:0031224//intrinsic component of membrane	-	GO:0051234//establishment of localization
sR017	ETAE_1034 NC_013508:1125146-1126904:+	-14.8565	1 -- 11	89 -- 99	UCUUUUUCCCG	GGAGAGAGGGC	ETAE_1034	UDP-sugar hydrolase;	GO:0044464	GO:0008252//nucleotidase activity;GO:0043169//cation binding;GO:0016462//pyrophosphatase activity	GO:0009117//nucleotide metabolic process
sR017	ETAE_2518 NC_013508:2648419-2650114:-	-14.8424	1 -- 11	4 -- 14	UCUUUUUCCCG	GGGGGGGGGGC	ybiT	ATP-binding component of a transport system;	-	GO:0017111//nucleoside-triphosphatase activity;GO:0032559	GO:0051234//establishment of localization;GO:0009207
sR017	ETAE_2324 NC_013508:2442253-2443024:-	-14.2295	3 -- 23	78 -- 99	CAGUUUGGCGCAUCUUUUUCC	GUCAGUGAGGUGUAGAAAAGGG	ETAE_2324	transcriptional regulator;	-	GO:0003676//nucleic acid binding;GO:0001071//nucleic acid binding transcription factor activity	GO:0006351//transcription, DNA-templated
sR027	ETAE_3045 NC_013508:3206465-3210089:-	-28.7878	46 -- 86	1231 -- 1271	UGUCCUGCCUCGCAGCUCCUUCGCUGCAGACUUUCGGCCCC	ACAGGGCGAGGGCGUCAAUGAAGGAGGGCUGAAGGUGGGGG	ETAE_3045	temperature sensitive hemagglutinin;	GO:0016020//membrane	GO:0004175//endopeptidase activity	GO:0019538//protein metabolic process
sR027	ETAE_0349 NC_013508:392739-394491:+	-24.0802	56 -- 121	679 -- 739	GCUGCCUGUCCUAGGGGUGGCAGUUGCCGGCACCUUGUCCUGCCUCGCAGCUCCUUCGCUGCAGAC	CGGGGGACAGGAUCCCGGCGCCAUCGGCCAGGAUGGACUGCGGGAAAAAGAGGUGACGCUG	ETAE_0349	N-acetylmuramoyl-L-alanine amidase;	-	GO:0016811//hydrolase activity, acting on carbon-nitrogen (but not peptide) bonds, in linear amides	GO:0000270//peptidoglycan metabolic process;GO:0009056//catabolic process
sR027	ETAE_0760 NC_013508:843420-843849:+	-23.6923	38 -- 120	6 -- 120	CUGCCUGUCCUAGGGGUGGCAGUUGCCGGCACCUUGUCCUGCCUCGCAGCUCCUUCGCUGCAGACUUUCGGCCCCCGGAACCC	GAGGGACAGGCGACGGCCGGCGCGACGGCGUGGAAUAUUCACUGGUCUAAGGACUGGAUGUAGCGGUCGACAACGGAUUUCUCAGGAGGAUGGCGAUGAAACGGGGUGUGAUGGG	ETAE_0760	cytochrome;	-	GO:0005506//iron ion binding	-
sR027	ETAE_0969 NC_013508:1057676-1059842:+	-22.8837	64 -- 95	1429 -- 1466	CCGGCACCUUGUCCUGCCUCGCAGCUCCUUCG	GGCCGCGAUGAUCAAAGGGGCGGAGGUCGAGGAUGUGC	ETAE_0969	NADH:flavin oxidoreductase;	-	GO:0000166//nucleotide binding;GO:0016628//oxidoreductase activity, acting on the CH-CH group of donors, NAD or NADP as acceptor;GO:0050662//coenzyme binding	GO:0008152//metabolic process
sR027	ETAE_2380 NC_013508:2505983-2508818:-	-21.0003	58 -- 83	2655 -- 2683	CCUGCCUCGCAGCUCCUUCGCUGCAG	GGAUGGGCGCGUCGGAGGGGGCGACGAUC	nuoG	NADH dehydrogenase/NADH:ubiquinone oxidoreductase 75 kD subunit (chain G);	GO:0044464	GO:0046914//transition metal ion binding;GO:0051536//iron-sulfur cluster binding;GO:0050136//NADH dehydrogenase (quinone) activity	GO:0022904//respiratory electron transport chain
sR027	ETAE_1775 NC_013508:1884969-1885311:-	-20.732	38 -- 74	68 -- 105	CAGCUCCUUCGCUGCAGACUUUCGGCCCCCGGAACCC	GUCAGGGGAGUGAUGAGAAUGAGAGGGGUUGCUAUGGG	ETAE_1775	hypothetical protein;	-	-	-
sR027	ETAE_2594 NC_013508:2725522-2726284:-	-20.6859	53 -- 95	63 -- 110	CCGGCACCUUGUCCUGCCUCGCAGCUCCUUCGCUGCAGACUUU	GGUGGUGUGUACACAGGCGGGGCGUUAAAGGACAGAAAAUGUUUGAGA	ETAE_2594	AHL-synthase;	-	GO:0016747//transferase activity, transferring acyl groups other than amino-acyl groups	GO:0051704;GO:0023052//signaling;GO:0009987//cellular process;GO:0065007//biological regulation
sR027	ETAE_2875 NC_013508:3027399-3028137:-	-20.6772	47 -- 95	75 -- 122	CCGGCACCUUGUCCUGCCUCGCAGCUCCUUCGCUGCAGACUUUCGGCCC	GGCCGGGUGGAUAAGGGCGGUGCGGCAUGGUAGACGUCGAUCGCCGGG	ETAE_2875	protein-L-isoaspartate O-methyltransferase;	GO:0044424	GO:0008757//S-adenosylmethionine-dependent methyltransferase activity	GO:0044267//cellular protein metabolic process;GO:0043412//macromolecule modification;GO:0006730//one-carbon metabolic process
sR027	ETAE_0235 NC_013508:264219-264531:+	-20.1012	56 -- 94	76 -- 119	CGGCACCUUGUCCUGCCUCGCAGCUCCUUCGCUGCAGAC	GUCGUGACGGAAUGGAGAGAAGUCGAUGCUGGAAGUGAUGUUUG	pspG	phage shock protein G;	-	-	-
sR027	ETAE_1024 NC_013508:1114012-1115995:+	-19.893	55 -- 83	1666 -- 1694	CCUGCCUCGCAGCUCCUUCGCUGCAGACU	GGGCGAGCGCGUCAAGGAGGUGCGUCUGA	ETAE_1024	heat shock protein 90;	GO:0044424	GO:0005515//protein binding;GO:0032559	GO:0044267//cellular protein metabolic process;GO:0050896//response to stimulus
sR027	ETAE_2286 NC_013508:2404621-2404981:-	-19.8733	61 -- 97	84 -- 118	UGCCGGCACCUUGUCCUGCCUCGCAGCUCCUUCGCUG	GCGGCAAGGAGAGAGUGAUGGAGUGUCGUAGCGAC	ETAE_2286	hypothetical protein;	-	-	-
sR027	ETAE_2596 NC_013508:2727594-2728683:-	-19.7934	44 -- 97	49 -- 112	UGCCGGCACCUUGUCCUGCCUCGCAGCUCCUUCGCUGCAGACUUUCGGCCCCCG	AUGGCAAAGACAGGGAGAGUGGUACAUGACGCAGAGGAUGUGGCGUAGAUGGGUGGCCGGCGGC	ETAE_2596	cyclic-AMP phosphodiesterase;	-	GO:0004114//3',5'-cyclic-nucleotide phosphodiesterase activity	GO:0006195//purine nucleotide catabolic process
sR028	ETAE_1756 NC_013508:1864883-1866491:+	-28.5246	17 -- 55	17 -- 55	CGGUGAAGGGCUGCCGCUAAUGGGCGGUGUCGGACAGGG	GCUACGCUCCCAUCGGCGCCCGCCGCCUCAGCCUGACCC	ETAE_1756	Zn-dependent carboxypeptidase;	-	GO:0008235//metalloexopeptidase activity	GO:0019538//protein metabolic process
sR028	ETAE_2220 NC_013508:2340825-2341815:+	-26.9505	14 -- 55	2 -- 41	CGGUGAAGGGCUGCCGCUAAUGGGCGGUGUCGGACAGGGCGA	GCCACUCUCGACGGCGCCCGCGUCAGCUGCGACGCCCGCU	ETAE_2220	hypothetical protein;	GO:0042995//cell projection	-	GO:0009987//cellular process
sR028	ETAE_2508 NC_013508:2640774-2641065:+	-23.3226	1 -- 55	21 -- 80	CGGUGAAGGGCUGCCGCUAAUGGGCGGUGUCGGACAGGGCGACAUGCAGCGUGUG	GCCCGCGAUAAUCUCAACGCCGUUAACCGUCGCGCCUGUCCCCUGGGGUCAGCCGCACAC	cheA2	hypothetical protein;	-	-	-
sR028	ETAE_2326 NC_013508:2443145-2443652:+	-27.2061	2 -- 54	86 -- 135	GGUGAAGGGCUGCCGCUAAUGGGCGGUGUCGGACAGGGCGACAUGCAGCGUGU	UCAUGUCCCCAGGCGAUGCCCGCCCGCGCCGUGUCACCGACCAUCGCACA	ETAE_2326	AraC family transcriptional regulator;	GO:0044464	GO:0003677//DNA binding;GO:0001071//nucleic acid binding transcription factor activity	GO:0006351//transcription, DNA-templated
sR031	ETAE_1026 NC_013508:1116894-1117962:+	-20.4061	21 -- 69	75 -- 127	CCUAUUAGCGGCGAGGGCCCUUGCUGUCCCUACUGCCGUAUCCCAUGGC	GGGUAAGCGAGUGAGGGAGCGAAGAGAUGAUGGCAGAAAAACAUGGGGUACUG	hemH	ferrochelatase;	GO:0044424	GO:0043169//cation binding;GO:0016829//lyase activity	GO:0006779//porphyrin-containing compound biosynthetic process
sR031	ETAE_2434 NC_013508:2559637-2561578:+	-19.4156	49 -- 88	1096 -- 1137	UUGCGCGGGGCGUGUAAGGCCUAUUAGCGGCGAGGGCCCU	AACCGAGUACCCGAUUAUUCCCGAUGUCCGCCGCCCCUGGGG	evpF	type VI secretion system protein EvpF;	-	-	-
sR031	ETAE_3270 NC_013508:3441754-3442555:+	-18.9136	53 -- 89	66 -- 109	CUUGCGCGGGGCGUGUAAGGCCUAUUAGCGGCGAGGG	GAUCCCGCCCUGCAUGCGUUUUCCGGAGUACGCCCAUGGUUCCC	ETAE_3270	hypothetical protein;	-	GO:0003824//catalytic activity	-
sR031	ETAE_0561 NC_013508:614868-615684:-	-18.0401	69 -- 82	108 -- 121	GGGGCGUGUAAGGC	CCCCGCACAUUCUG	arcA	two component system DNA-binding response regulator;	GO:0044424	GO:0003676//nucleic acid binding;GO:0016813//hydrolase activity, acting on carbon-nitrogen (but not peptide) bonds, in linear amidines;GO:0004871//signal transducer activity;GO:0001071//nucleic acid binding transcription factor activity	GO:0006355//regulation of transcription, DNA-templated;GO:0007165//signal transduction;GO:0006525//arginine metabolic process
sR031	ETAE_1685 NC_013508:1792407-1792974:-	-18.0385	49 -- 83	35 -- 64	CGGGGCGUGUAAGGCCUAUUAGCGGCGAGGGCCCU	GCCCCGCCAUCUCGCCGCCGCACCUCGGGA	pcpY	outer membrane lipoprotein;	GO:0016020//membrane	-	-
sR031	ETAE_3104 NC_013508:3268629-3269232:+	-17.9711	79 -- 88	111 -- 120	UUGCGCGGGG	AACGCGCCCC	ETAE_3104	acetyltransferase;	-	GO:0016407//acetyltransferase activity	-
sR031	ETAE_1821 NC_013508:1932696-1933305:+	-17.649	54 -- 90	102 -- 144	ACUUGCGCGGGGCGUGUAAGGCCUAUUAGCGGCGAGG	UGAACGUGACCCCGCUGAAUAACACCGCUCUGGACGCCACUCU	ETAE_1821	DNA starvation/stationary phase protection protein Dps;	-	GO:0046914//transition metal ion binding;GO:0016722//oxidoreductase activity, oxidizing metal ions	GO:0009987//cellular process
sR031	ETAE_0743 NC_013508:819952-820909:+	-17.6009	44 -- 89	22 -- 63	CUUGCGCGGGGCGUGUAAGGCCUAUUAGCGGCGAGGGCCCUUGCUG	GAAUGCAUUUGCACAACGCGAGCGUCGCUUCGGGGGAACGAC	cdsA	CDP-diglyceride synthetase;	GO:0031224//intrinsic component of membrane	GO:0070567	-
sR031	ETAE_3227 NC_013508:3401980-3402382:-	-17.0121	70 -- 87	133 -- 150	UGCGCGGGGCGUGUAAGG	GCGCGCGCCGCACGUUUC	rplW	50S ribosomal protein L23;	GO:0030529//ribonucleoprotein complex	GO:0003723//RNA binding;GO:0005198//structural molecule activity	GO:0010467//gene expression
sR031	ETAE_1649 NC_013508:1749309-1752495:+	-16.9071	53 -- 87	2029 -- 2060	UGCGCGGGGCGUGUAAGGCCUAUUAGCGGCGAGGG	GCGCGCCCUGCUGGAGGAUCGCCUACGCUCCC	ETAE_1649	tetrathionate reductase subunit A;	-	GO:0051540;GO:0003824//catalytic activity;GO:0046914//transition metal ion binding	GO:0008152//metabolic process
sR031	ETAE_0425 NC_013508:471177-471417:-	-16.7623	57 -- 85	1 -- 31	CGCGGGGCGUGUAAGGCCUAUUAGCGGCG	GCACGCCGCACCUUCUACCCAUGAUCGCCGC	ETAE_0425	hypothetical protein;	-	-	-
sR031	ETAE_2057 NC_013508:2170248-2171106:+	-16.6379	79 -- 86	26 -- 33	GCGCGGGG	CGCGCCCC	ETAE_2057	transcriptional regulator;	GO:0044464	GO:0003676//nucleic acid binding;GO:0001071//nucleic acid binding transcription factor activity	GO:0006351//transcription, DNA-templated
sR034	ETAE_2943 NC_013508:3103889-3105200:-	-21.2403	44 -- 96	39 -- 104	CCACGCGAAACGAGCCGGCCAGAUAACGGCAGCGACUCGUGCUCAUCGGUACG	GGUGCGGCGCACGCUGGGUCAGGUCGCCCGUUAGUCGGCCGUUGCUGGGGAAACAGGAAGCUAUGC	ETAE_2943	hypothetical protein;	-	GO:0004497//monooxygenase activity;GO:0050662//coenzyme binding	GO:0006743//ubiquinone metabolic process
sR034	ETAE_0080 NC_013508:73537-74770:-	-20.8791	9 -- 87	63 -- 141	ACGAGCCGGCCAGAUAACGGCAGCGACUCGUGCUCAUCGGUACGCAAAUAAAAAGUAAACAGGUUAUGGAUAAAGAAAG	UGCUCUGCCAUCGUUAGCCGUCGUUGAGUACUUAAAAAAUGAAAACUAAUUUCAUAGAUAAGCUACCUAUAUAUAUUUC	waaL	lipid A core - O-antigen ligase and related enzyme;	-	GO:0003824//catalytic activity	-
sR034	ETAE_2361 NC_013508:2485846-2487412:+	-20.3182	16 -- 97	1 -- 83	UCCACGCGAAACGAGCCGGCCAGAUAACGGCAGCGACUCGUGCUCAUCGGUACGCAAAUAAAAAGUAAACAGGUUAUGGAUA	AGGUAACGCGCUUUUUAUUAGCAGGGUUUGUAACUGACGCUGACGCGAUCUACUGUGAAGAAGAUUUACGAAACAAUACCUAU	ETAE_2361	hypothetical protein;	-	GO:0008238//exopeptidase activity	GO:0019538//protein metabolic process
sR034	ETAE_2972 NC_013508:3134618-3135182:-	-19.6631	48 -- 79	57 -- 89	GCCAGAUAACGGCAGCGACUCGUGCUCAUCGG	CGGUCGCGUUGCCGUCGCAGUGCAGGAGUGGUC	ETAE_2972	guanine-specific ribonuclease N1 and T1;	-	GO:0004519//endonuclease activity;GO:0003676//nucleic acid binding	-
sR034	ETAE_3109 NC_013508:3274813-3276361:+	-18.5268	63 -- 88	13 -- 39	AACGAGCCGGCCAGAUAACGGCAGCG	UUGGUCGGUCGGUCUGUUUUUCGUCGU	ETAE_3109	regulatory protein;	GO:0044464	GO:0060089;GO:0003676//nucleic acid binding;GO:0001071//nucleic acid binding transcription factor activity;GO:0005515//protein binding;GO:0016462//pyrophosphatase activity;GO:0032559	GO:0006351//transcription, DNA-templated;GO:0023052//signaling
sR034	ETAE_0646 NC_013508:717577-720385:+	-18.5025	25 -- 83	3 -- 52	GCCGGCCAGAUAACGGCAGCGACUCGUGCUCAUCGGUACGCAAAUAAAAAGUAAACAGG	CGCGCCGGUCCCGCUGUCGCCGCCUGAGUUUACCGUUUCCCUUUUUGUCC	secA	preprotein translocase subunit SecA;	GO:0016020//membrane;GO:0044424	GO:0043169//cation binding;GO:0017111//nucleoside-triphosphatase activity;GO:0032559	GO:0006886//intracellular protein transport
sR034	ETAE_3298 NC_013508:3468031-3470203:-	-17.6848	43 -- 81	1373 -- 1408	CGGCCAGAUAACGGCAGCGACUCGUGCUCAUCGGUACGC	GCCGGUCUGCUGCAGCUGACGCUGAGUGAAUAUGUG	ETAE_3298	integral membrane protein;	GO:0016020//membrane	-	-
sR034	ETAE_1792 NC_013508:1904514-1905660:+	-17.4498	44 -- 80	59 -- 104	GGCCAGAUAACGGCAGCGACUCGUGCUCAUCGGUACG	CCGGUACUCCUGCCGUUGAGAAGACCAGCUUUAGAGAUAGCCAUGC	ETAE_1792	phospho-2-dehydro-3-deoxyheptonate aldolase;	-	GO:0016765//transferase activity, transferring alkyl or aryl (other than methyl) groups	GO:0008652//cellular amino acid biosynthetic process
sR034	ETAE_1179 NC_013508:1280501-1280714:+	-17.3604	61 -- 86	110 -- 135	CGAGCCGGCCAGAUAACGGCAGCGAC	GCGUUGGCCGGUCUGCUGCUCUCCUG	ETAE_1179	hypothetical protein;	-	-	-
sR034	ETAE_3417 NC_013508:3606921-3607350:-	-16.7566	5 -- 50	19 -- 60	CGGUACGCAAAUAAAAAGUAAACAGGUUAUGGAUAAAGAAAGACAA	GCCAGGCGUCUUUUUUUGUGUCUAUGCCUACGAACACCUGUU	ETAE_3417	bacteriophage protein;	-	-	-
sR035	ETAE_1743 NC_013508:1852324-1852609:+	-28.2626	1 -- 126	102 -- 238	ACUUCGGCGCAUUGUUGGACAAAUCGACGCUCGUCUGGACGGGUGCGAGUCGCGGCGGGUAAAUACAAAGGGGCUGAAUAGGCAAAGUGUUAUAGCGCAAUAUGGCUACUAAUGUUUCACUGUGGG	UGGCGCUGCGUUGUUUUAUUUAUUUGUGUGAUUUUAUUCUUGCCCGCGCUGUAAUUUUUAAUUUCCGCUCCGAUUGUUCUCUCCCCGCCAAGCCCCGUGCUGCCUCGCUUUGUGCUUAUUUUUACGCCGUCAUUCCC	ETAE_1743	hypothetical protein;	-	-	-
sR035	ETAE_0077 NC_013508:69850-71161:-	-31.8598	46 -- 97	1046 -- 1086	CUCGUCUGGACGGGUGCGAGUCGCGGCGGGUAAAUACAAAGGGGCUGAAUAG	GAGCAGUAUGCCCACAUCAGCGCCGCCUCCACCGAUUUUUC	wabK	glycosyltransferase WabK;	-	GO:0003824//catalytic activity	GO:0008152//metabolic process
sR035	ETAE_0180 NC_013508:197448-198612:+	-26.2417	53 -- 125	90 -- 166	CUUCGGCGCAUUGUUGGACAAAUCGACGCUCGUCUGGACGGGUGCGAGUCGCGGCGGGUAAAUACAAAGGGGC	GGAGCCGAAGGAUGACCGAACUGAAAAACGAUCGCUACCUGCGCGCGCUGCUGCGCCAGCCGGUCGAUGUGACCCCG	hemE	uroporphyrinogen decarboxylase;	GO:0044424	GO:0005488//binding;GO:0016831//carboxy-lyase activity	GO:0006536//glutamate metabolic process;GO:0006779//porphyrin-containing compound biosynthetic process
sR035	ETAE_1533 NC_013508:1641380-1642496:-	-25.5675	45 -- 99	26 -- 74	CGCUCGUCUGGACGGGUGCGAGUCGCGGCGGGUAAAUACAAAGGGGCUGAAUAGG	GCAGAGCAUCGACUGGGCCCGCGCCGCGCCACCCCAGCCCCGAUUAUCC	trpD	bifunctional indole-3-glycerol phosphate synthase/phosphoribosylanthranilate isomerase;	-	GO:0016763//transferase activity, transferring pentosyl groups	GO:0006568//tryptophan metabolic process;GO:0008652//cellular amino acid biosynthetic process
sR035	ETAE_3122 NC_013508:3290866-3292252:+	-25.5204	23 -- 78	24 -- 70	GUCGCGGCGGGUAAAUACAAAGGGGCUGAAUAGGCAAAGUGUUAUAGCGCAAUAUG	CGGCGCCGCCCGCUCUCCCUAUCCAUCUUCGCCCAUUCGCGUUACAC	ETAE_3122	voltage-gated potassium channel;	GO:0016021//integral component of membrane	GO:0008324//cation transmembrane transporter activity;GO:0005216//ion channel activity;GO:0016772//transferase activity, transferring phosphorus-containing groups	GO:0030001//metal ion transport;GO:0006796//phosphate-containing compound metabolic process
sR035	ETAE_0224 NC_013508:252654-254274:-	-25.3543	1 -- 76	59 -- 116	CGCGGCGGGUAAAUACAAAGGGGCUGAAUAGGCAAAGUGUUAUAGCGCAAUAUGGCUACUAAUGUUUCACUGUGGG	GCGCGGCCCUGUCCGGCAUCCGUGAAGAAUAAGGCGAUAAAGAUGACACAAGAUACCC	citF	citrate lyase subunit alpha/citrate-ACP transferase;	GO:0044424;GO:0043234//protein complex	GO:0016833//oxo-acid-lyase activity;GO:0008410//CoA-transferase activity	GO:0006732//coenzyme metabolic process
sR035	ETAE_1578 NC_013508:1685656-1686568:-	-25.2782	54 -- 125	78 -- 147	CUUCGGCGCAUUGUUGGACAAAUCGACGCUCGUCUGGACGGGUGCGAGUCGCGGCGGGUAAAUACAAAGGGG	GAACCGCGCUCUGGAGCGACCCGAUGCUGUAUAACCCUGCCCCCACGCUGGCGCGCCUGUUUAUCGCCUC	ETAE_1578	inner membrane transport protein;	GO:0016020//membrane	-	-
sR035	ETAE_0646 NC_013508:717577-720385:+	-25.1087	44 -- 91	6 -- 53	UGGACGGGUGCGAGUCGCGGCGGGUAAAUACAAAGGGGCUGAAUAGGC	GCCGGUCCCGCUGUCGCCGCCUGAGUUUACCGUUUCCCUUUUUGUCCG	secA	preprotein translocase subunit SecA;	GO:0016020//membrane;GO:0044424	GO:0043169//cation binding;GO:0017111//nucleoside-triphosphatase activity;GO:0032559	GO:0006886//intracellular protein transport
sR035	ETAE_2604 NC_013508:2738875-2739664:+	-24.3761	1 -- 87	4 -- 109	CGGGUGCGAGUCGCGGCGGGUAAAUACAAAGGGGCUGAAUAGGCAAAGUGUUAUAGCGCAAUAUGGCUACUAAUGUUUCACUGUGGG	GCCCACCGCAGGGCGGCGCCCAUUUUCACUUCACCCUGCCGCUGGAAACCGUGCCGGAGAUCGACCCGGAAACCGAUGAGGAGAUGACAGACAACCCGUGACAGCC	ETAE_2604	two-component transcriptional regulator, winged helix family;	-	GO:0004871//signal transducer activity;GO:0003676//nucleic acid binding	GO:0006351//transcription, DNA-templated;GO:0007165//signal transduction
sR035	ETAE_0843 NC_013508:929112-930627:-	-22.9344	69 -- 82	8 -- 21	GCGAGUCGCGGCGG	CGCUCAGCGCCGCC	tnaA	tryptophanase;	-	GO:0016830//carbon-carbon lyase activity;GO:0048037//cofactor binding;GO:0016701//oxidoreductase activity, acting on single donors with incorporation of molecular oxygen	GO:0006568//tryptophan metabolic process
sR035	ETAE_3199 NC_013508:3382816-3383431:+	-22.9198	1 -- 65	119 -- 178	AAUACAAAGGGGCUGAAUAGGCAAAGUGUUAUAGCGCAAUAUGGCUACUAAUGUUUCACUGUGGG	UUACAUUUCCCCGAUGAGCGGCUUCGCACUAUUGCCAAGCCGGUACACGAAGUUACGCCC	ETAE_3199	peptide deformylase;	-	GO:0005506//iron ion binding;GO:0016811//hydrolase activity, acting on carbon-nitrogen (but not peptide) bonds, in linear amides	GO:0010467//gene expression;GO:0006464//cellular protein modification process
sR035	ETAE_3433 NC_013508:3620174-3622469:+	-22.8532	51 -- 87	110 -- 138	CGGGUGCGAGUCGCGGCGGGUAAAUACAAAGGGGCUG	GCCCACGUAGCGCUGCCCGUACCCCUGGC	priA	primosomal protein N (replication factor Y) - superfamily II helicase;	-	GO:0003676//nucleic acid binding;GO:0042623//ATPase activity, coupled;GO:0032559	GO:0006259//DNA metabolic process
sR040	ETAE_3028 NC_013508:3192799-3194155:+	-21.5908	1 -- 53	70 -- 125	GCAAUUGAGCGAGCAACGUCGCCUCCGCGAUAUGUGAAAGGAGGGCGACUGGG	CGUAAACUCGGCGCAUUGUAGUGGAGGCACUAUGUCAUUCUUCCGUUUUCUGAUGC	ulaA1	PTS system ascorbate-specific transporter subunit IIC;	GO:0031224//intrinsic component of membrane	-	GO:0008643//carbohydrate transport
sR040	ETAE_3284 NC_013508:3456296-3458711:+	-19.6925	5 -- 45	600 -- 640	GCGAGCAACGUCGCCUCCGCGAUAUGUGAAAGGAGGGCGAC	CGGUCUGUGCGGUGGAGGCGCUGGUUGAUUAUCCCCCGCUG	feoB	ferrous iron transport protein B;	GO:0031224//intrinsic component of membrane	GO:0032561//guanyl ribonucleotide binding;GO:0005381//iron ion transmembrane transporter activity	GO:0006826//iron ion transport
sR040	ETAE_0845 NC_013508:931221-932262:-	-19.3178	1 -- 38	50 -- 86	ACGUCGCCUCCGCGAUAUGUGAAAGGAGGGCGACUGGG	UGCAGCGGAUUUCUUUACACUCUCCCCCCUUACUCCC	dsdC	DNA-binding transcriptional dual regulator;	-	GO:0003676//nucleic acid binding;GO:0001071//nucleic acid binding transcription factor activity	GO:0006351//transcription, DNA-templated
sR040	ETAE_2069 NC_013508:2185444-2186452:-	-19.1366	1 -- 29	16 -- 44	CCGCGAUAUGUGAAAGGAGGGCGACUGGG	GGCGCCCGUCGCUUUCCCUCCCUUGACCC	ETAE_2069	hypothetical protein;	GO:0044464	-	-
sR040	ETAE_2603 NC_013508:2736170-2738978:+	-18.3883	2 -- 63	1385 -- 1443	GACCAAUUUAGCAAUUGAGCGAGCAACGUCGCCUCCGCGAUAUGUGAAAGGAGGGCGACUGG	CUGGUGAUGGUCUACCUGCUCGGCGUGGUGGUGGUGGCGCUGUUUUUUGGCCGCUGGCC	kdpD	sensor protein;	GO:0044464	GO:0060089;GO:0004673//protein histidine kinase activity;GO:0032559	GO:0006468//protein phosphorylation;GO:0007165//signal transduction
sR040	ETAE_1102 NC_013508:1200280-1202344:+	-17.8328	1 -- 42	82 -- 134	AGCAACGUCGCCUCCGCGAUAUGUGAAAGGAGGGCGACUGGG	UUGCUGCCGUGGUGUCGCUAUGCCGCUUUCCGCCUCUCUUCCUGCCAUGUCCC	ETAE_1102	acetyltransferase;	-	GO:0005488//binding;GO:0016462//pyrophosphatase activity;GO:0016407//acetyltransferase activity	-
sR040	ETAE_2685 NC_013508:2821723-2822161:-	-17.5101	1 -- 47	107 -- 155	GAGCGAGCAACGUCGCCUCCGCGAUAUGUGAAAGGAGGGCGACUGGG	CUUGCCGUAGAGGAAGUGGAUGGCCUGACGAUUGUCUCACCGCUGAUCC	ETAE_2685	anti-anti-sigma regulatory factor (antagonist of anti-sigma factor);	-	GO:0005515//protein binding	GO:0006351//transcription, DNA-templated
sR040	ETAE_1641 NC_013508:1743532-1744114:-	-16.8813	1 -- 26	32 -- 57	CGAUAUGUGAAAGGAGGGCGACUGGG	GCUAUGCCGCUCCUCCACGCUAUCCC	ETAE_1641	Gifsy-1 prophage protein;	-	-	-
sR043	ETAE_3284 NC_013508:3456296-3458711:+	-17.6371	72 -- 96	61 -- 85	CGGGGAAUCGGUAAGAUAGAAAAGG	GCCCGUGCCAGUGUCUGUCUUCGCC	feoB	ferrous iron transport protein B;	GO:0031224//intrinsic component of membrane	GO:0032561//guanyl ribonucleotide binding;GO:0005381//iron ion transmembrane transporter activity	GO:0006826//iron ion transport
sR043	ETAE_0462 NC_013508:507999-508716:-	-16.8263	70 -- 97	126 -- 153	ACGGGGAAUCGGUAAGAUAGAAAAGGAA	UGCCCCUGCUCAGCCUCUGUCUGGCCUU	ETAE_0462	signal transduction protein;	-	GO:0008484//sulfuric ester hydrolase activity	-
sR043	ETAE_1196 NC_013508:1300372-1301278:+	-16.5413	66 -- 88	9 -- 33	CGGUAAGAUAGAAAAGGAAUAAA	GCCGUUCUGUUUUUAUUUUUUAUUU	ETAE_1196	family 2 glycosyl transferase;	-	GO:0003824//catalytic activity	-
sR043	ETAE_3538 NC_013508:3743629-3744769:+	-16.3679	34 -- 88	14 -- 66	CGGUAAGAUAGAAAAGGAAUAAACGAUCAACGAACAACAUAUAUUGUUAGCAAGU	GUCAUCAAACUGCCUUAUUUUGCUACCUGCACCAUACUUGAUCCGAUCGUUCA	pstS	phosphate ABC transporter periplasmic protein;	-	GO:0015291//secondary active transmembrane transporter activity;GO:0015103//inorganic anion transmembrane transporter activity	GO:0006817//phosphate ion transport
sR043	ETAE_2998 NC_013508:3160671-3161364:-	-16.326	110 -- 149	87 -- 129	UUGACCCUGUGCAAGUGCUGCGUCGCGCAAGUUCUUGCCC	GACAAGGAGGCGUCAUGAGUGAGCAGCGCGUGGUGGUAAUGGG	hyaD	hydrogenase 1 maturation protease;	-	GO:0016787//hydrolase activity;GO:0030234//enzyme regulator activity;GO:0043169//cation binding	GO:0051604//protein maturation
sR043	ETAE_2213 NC_013508:2332384-2332636:+	-15.5731	72 -- 96	109 -- 138	CGGGGAAUCGGUAAGAUAGAAAAGG	GCCCCGCUCGCCAUUUUGUGCUGCUUUUCU	ETAE_2213	hypothetical protein;	-	-	-
sR043	ETAE_1865 NC_013508:1972950-1973277:-	-15.457	57 -- 97	111 -- 150	ACGGGGAAUCGGUAAGAUAGAAAAGGAAUAAACGAUCAACG	UGUUUCUCGCCAUUCCAUUGACCCUGUUCGUGCUGUUUGU	pspB	phage shock protein B;	-	-	GO:0009615//response to virus
sR043	ETAE_0638 NC_013508:709640-711215:+	-15.3848	120 -- 134	36 -- 50	UGCUGCGUCGCGCAA	GCGACGUAGCGCGUU	murC	UDP-N-acetylmuramate--L-alanine ligase;	GO:0044424	GO:0016881//acid-amino acid ligase activity;GO:0032559	GO:0000270//peptidoglycan metabolic process;GO:0045229//external encapsulating structure organization;GO:0065008;GO:0009987//cellular process
sR043	ETAE_0919 NC_013508:1006474-1007500:+	-15.3781	108 -- 145	70 -- 112	CCCUGUGCAAGUGCUGCGUCGCGCAAGUUCUUGCCCAG	GGAGCAAUCGCGAUGGCGGCGGGGAAAGGGCAUGGAGCGGGUC	ETAE_0919	LysR family transcriptional regulator;	-	GO:0003676//nucleic acid binding;GO:0001071//nucleic acid binding transcription factor activity	GO:0006351//transcription, DNA-templated
sR043	ETAE_2393 NC_013508:2521190-2523131:-	-15.2564	99 -- 145	55 -- 92	CCCUGUGCAAGUGCUGCGUCGCGCAAGUUCUUGCCCAGAACAUUUCU	GGGAGAGGACGCCGCAGCGGGAGAGGGUGUUGUAAAGG	ETAE_2393	ion transport protein;	GO:0031224//intrinsic component of membrane	GO:0015075//ion transmembrane transporter activity;GO:0015142//tricarboxylic acid transmembrane transporter activity	GO:0006842//tricarboxylic acid transport;GO:0030001//metal ion transport
sR043	ETAE_3210 NC_013508:3392706-3393162:-	-15.2101	64 -- 90	1 -- 26	AUCGGUAAGAUAGAAAAGGAAUAAACG	UAGCCAGCCAAUCUUUUGUUUGUUGC	rpsM	30S ribosomal protein S13;	GO:0030529//ribonucleoprotein complex	GO:0003723//RNA binding;GO:0005198//structural molecule activity	GO:0010467//gene expression
sR043	ETAE_3486 NC_013508:3682110-3682809:-	-14.9024	123 -- 142	118 -- 137	UGUGCAAGUGCUGCGUCGCG	ACACGAUCGCGACGCGGCGC	ETAE_3486	hypothetical protein;	-	GO:0003676//nucleic acid binding;GO:0001071//nucleic acid binding transcription factor activity	GO:0006351//transcription, DNA-templated
sR043	ETAE_3431 NC_013508:3619324-3619744:+	-14.8387	78 -- 88	20 -- 30	CGGUAAGAUAG	GCCAUUCUGUU	metJ	transcriptional regulator;	GO:0044424	GO:0003676//nucleic acid binding;GO:0001071//nucleic acid binding transcription factor activity	GO:0000097//sulfur amino acid biosynthetic process;GO:0006355//regulation of transcription, DNA-templated
sR043	ETAE_3345 NC_013508:3524727-3526566:-	-17.4942	108 -- 142	1537 -- 1573	UGUGCAAGUGCUGCGUCGCGCAAGUUCUUGCCCAG	GCACGGUACGGCGCAGCUGUUCGGCGUGGGACGGGUC	ETAE_3345	regulator of cell autolysis;	GO:0031224//intrinsic component of membrane	GO:0004673//protein histidine kinase activity;GO:0032559	GO:0045229//external encapsulating structure organization;GO:0007165//signal transduction;GO:0006796//phosphate-containing compound metabolic process
sR044	ETAE_1275 NC_013508:1386987-1387545:-	-23.0714	34 -- 89	129 -- 179	CGCCCUUUGCGUGGGGCGGGCCAGACGGGUGCUAGUGGCGUACGCCGCCCGCGACG	GCCGUAAACGCAUCGCCCUGGUCGCGCACGAUCACCGCAAACAGGCGCUGC	mgsA	methylglyoxal synthase;	-	GO:0016838//carbon-oxygen lyase activity, acting on phosphates	GO:0009438//methylglyoxal metabolic process
sR044	ETAE_2587 NC_013508:2719160-2719607:-	-22.6935	101 -- 191	141 -- 233	UUUUGACCAAUUGACGUGCUUAUGGAGAUAAGUAGUGCGGCGCAAUGGCCGGCCAUUGCUUCUCCCCUCGCCGCGCGUCCGGGCGAGUGGA	AGGACUGGCUGCUGCUGCGCGCAUCCGCCAUCAUCAUCACGCUGUACGUUAUCUAUCUGCUGGCCUUCGUGGUCGGCGCAGGCCCGCUCACCU	sdhD	succinate dehydrogenase cytochrome b556 small membrane subunit;	GO:0031224//intrinsic component of membrane	GO:0005506//iron ion binding;GO:0016627//oxidoreductase activity, acting on the CH-CH group of donors	GO:0009060//aerobic respiration
sR044	ETAE_0240 NC_013508:267903-269160:-	-21.4932	138 -- 181	573 -- 620	UUGACGUGCUUAUGGAGAUAAGUAGUGCGGCGCAAUGGCCGGCC	AGCUGCACUUUAUGUCCCCCUUUGUCAUGCCGCGCUUUGCCGUGCUGG	ETAE_0240	iron-containing alcohol dehydrogenase;	-	GO:0043169//cation binding;GO:0003824//catalytic activity	GO:0008152//metabolic process
sR044	ETAE_3044 NC_013508:3206187-3206556:-	-20.328	30 -- 54	65 -- 89	UGGCGUACGCCGCCCGCGACGCACG	ACUGCAUGCGGGGGGGCGCUGUGGC	ETAE_3044	hypothetical protein;	GO:0016020//membrane	GO:0004175//endopeptidase activity	GO:0019538//protein metabolic process
sR044	ETAE_0298 NC_013508:326112-328761:-	-20.1822	39 -- 89	11 -- 70	CGCCCUUUGCGUGGGGCGGGCCAGACGGGUGCUAGUGGCGUACGCCGCCCG	GCGGGAAGAGCGCACCCUGCUCAAAUAUCUGCAAAUGAACGCCUCAGACACCGGCGGCGC	torA	trimethylamine-N-oxide reductase TorA;	GO:0044464	GO:0046914//transition metal ion binding;GO:0016662;GO:0016657//oxidoreductase activity, acting on NAD(P)H, nitrogenous group as acceptor	GO:0008152//metabolic process
sR044	ETAE_0425 NC_013508:471177-471417:-	-18.5627	50 -- 80	1 -- 31	CGUGGGGCGGGCCAGACGGGUGCUAGUGGCG	GCACGCCGCACCUUCUACCCAUGAUCGCCGC	ETAE_0425	hypothetical protein;	-	-	-
sR044	ETAE_0559 NC_013508:612975-613506:-	-18.547	1 -- 77	115 -- 197	GGGGCGGGCCAGACGGGUGCUAGUGGCGUACGCCGCCCGCGACGCACGCCGCCCGCGACGCCGCUCCGUGUGGGAUA	UCCCGCCUGUCAUACCACCAACCGUAUUCCCGACGAUCGCCGCAGCGAGCAGGCAACGUGUGGCCGCUGCAGCCAUGCCCUGU	trxC	thioredoxin 2;	-	GO:0016668//oxidoreductase activity, acting on a sulfur group of donors, NAD(P) as acceptor;GO:0015036//disulfide oxidoreductase activity	GO:0018904;GO:0019725//cellular homeostasis
sR044	ETAE_0490 NC_013508:537568-538054:+	-18.3499	4 -- 41	259 -- 301	CCGCGACGCACGCCGCCCGCGACGCCGCUCCGUGUGGG	GGCGAUGCGUGCGGCGGCGACGGCGGCGAAGUCAGAGGCACCC	ETAE_0490	cytochrome;	GO:0044464	GO:0004673//protein histidine kinase activity;GO:0005506//iron ion binding	GO:0007165//signal transduction;GO:0006091//generation of precursor metabolites and energy
sR044	ETAE_0698 NC_013508:771161-772052:-	-18.2748	9 -- 30	75 -- 96	GCCGCCCGCGACGCCGCUCCGU	CGGCGGGCGCUGUGUUGAGGCA	ETAE_0698	hypothetical protein;	-	-	-
sR044	ETAE_3045 NC_013508:3206465-3210089:-	-18.1909	33 -- 54	3598 -- 3620	UGGCGUACGCCGCCCGCGACGC	ACUGCAUGCGGGGGGGCGCUGUG	ETAE_3045	temperature sensitive hemagglutinin;	GO:0016020//membrane	GO:0004175//endopeptidase activity	GO:0019538//protein metabolic process
sR049	ETAE_2377 NC_013508:2503866-2504538:-	-24.5915	76 -- 116	503 -- 535	CCUGGGAUAUAUGGCGGUUCGCCCUAAGCUUCGGUCAGAGC	GGGCCCUAUGUGCUGGCGGUGGAGCUGGUCUCG	nuoJ	NADH:ubiquinone oxidoreductase subunit 6 (chain J);	-	GO:0050136//NADH dehydrogenase (quinone) activity	GO:0008152//metabolic process
sR049	ETAE_1796 NC_013508:1908307-1908637:+	-17.8501	28 -- 50	41 -- 66	GCGCCGGGCUCCGAGACGCGAUU	CGCCGCCCGAGCGCCCCGUGCGCUAA	hemP	hemin uptake protein HemP;	-	-	-
sR049	ETAE_2311 NC_013508:2427518-2429615:+	-17.6777	75 -- 121	1022 -- 1067	GUUGACCUGGGAUAUAUGGCGGUUCGCCCUAAGCUUCGGUCAGAGCG	CAGCUUCCCCUGUUCCGCGACCGUCGGGUACGCGAAGCCAUCUCGC	ETAE_2311	oligopeptide ABC transporter periplasmic protein;	-	-	GO:0051234//establishment of localization
sR049	ETAE_0158 NC_013508:164024-164774:+	-17.376	27 -- 49	8 -- 30	CGCCGGGCUCCGAGACGCGAUUG	GUGAGCCUGAGUGCUGCGCUAAU	fre	FMN reductase;	-	GO:0016723//oxidoreductase activity, oxidizing metal ions, NAD or NADP as acceptor;GO:0016646//oxidoreductase activity, acting on the CH-NH group of donors, NAD or NADP as acceptor	GO:0008152//metabolic process
sR049	ETAE_2100 NC_013508:2214968-2215997:-	-17.0005	28 -- 49	39 -- 65	CGCCGGGCUCCGAGACGCGAUU	GCGGUUUCACCUGGGGCUCCGCGCUGG	fabD	malonyl CoA-acyl carrier protein transacylase;	-	GO:0004312//fatty acid synthase activity	GO:0006631//fatty acid metabolic process
sR049	ETAE_0171 NC_013508:181795-182440:+	-16.6571	35 -- 47	85 -- 97	CCGGGCUCCGAGA	GGCCUGAGGUUCU	nusG	transcription antiterminator;	-	GO:0003824//catalytic activity	GO:0006368//transcription elongation from RNA polymerase II promoter;GO:0031555
sR049	ETAE_1801 NC_013508:1913568-1914450:+	-16.5224	29 -- 49	53 -- 86	CGCCGGGCUCCGAGACGCGAU	GCGGCCCCUAUUUUCUCUGGCUGAUACUGCGCUA	hmuV	hemin transport system ATP-binding protein;	GO:0016020//membrane	GO:0017111//nucleoside-triphosphatase activity;GO:0032559	GO:0051234//establishment of localization;GO:0009207
sR049	ETAE_3236 NC_013508:3409035-3409494:-	-16.3935	27 -- 49	34 -- 52	CGCCGGGCUCCGAGACGCGAUUG	GCGGCCUGGGUGCGCUGGC	ETAE_3236	hypothetical protein;	-	-	-
sR049	ETAE_2460 NC_013508:2589071-2589830:-	-16.384	27 -- 49	9 -- 34	CGCCGGGCUCCGAGACGCGAUUG	GCGGCCGGGGGCGCUAUCGUGCUGAC	ccmB	heme exporter protein;	-	-	-
sR049	ETAE_3121 NC_013508:3288856-3290854:+	-16.2719	29 -- 49	44 -- 61	CGCCGGGCUCCGAGACGCGAU	GUGGCUCGAUCUGCGCUG	selB	selenocysteinyl-tRNA-specific translation factor;	GO:0044424	GO:0017111//nucleoside-triphosphatase activity;GO:0008135//translation factor activity, nucleic acid binding;GO:0032561//guanyl ribonucleotide binding	GO:0006451//translational readthrough;GO:0009207
sR049	ETAE_2375 NC_013508:2501726-2503670:-	-16.0913	27 -- 47	839 -- 864	CCGGGCUCCGAGACGCGAUUG	GGCCCGACGCCGGUUUCUGCGCUGAU	nuoL	NADH:ubiquinone oxidoreductase subunit 5 (chain L)/multisubunit Na+/H+ antiporter, MnhA subunit;	GO:0031224//intrinsic component of membrane	GO:0050136//NADH dehydrogenase (quinone) activity	GO:0022904//respiratory electron transport chain
sR049	ETAE_0086 NC_013508:80205-81825:-	-16.0785	74 -- 118	107 -- 161	GACCUGGGAUAUAUGGCGGUUCGCCCUAAGCUUCGGUCAGAGCGU	CUGGCCACUGUAUACACGCGCGCCGCCCUGGGUAUUCAAGCCCCCGAAGUCCGCA	ETAE_0086	ATPase;	-	GO:0003676//nucleic acid binding;GO:0051003;GO:0016462//pyrophosphatase activity;GO:0032559	GO:0006259//DNA metabolic process;GO:0006779//porphyrin-containing compound biosynthetic process
sR050	ETAE_3213 NC_013508:3394928-3395840:+	-26.2931	89 -- 118	94 -- 125	UUGGAGACAUUGUUCUGCGGCCGAUGUGGG	GACCUUUGUGACCACGACCGCCGGUUUUACCC	ETAE_3213	hypothetical protein;	GO:0030529//ribonucleoprotein complex	GO:0003723//RNA binding;GO:0005198//structural molecule activity	GO:0010467//gene expression;GO:0042221//response to chemical
sR050	ETAE_2698 NC_013508:2832704-2833298:+	-21.5619	93 -- 118	142 -- 168	UUGGAGACAUUGUUCUGCGGCCGAUG	AACCUUUGACGACAAAGCGCCGGCUAC	ppiB	peptidyl-prolyl cis-trans isomerase B;	-	GO:0016859//cis-trans isomerase activity	GO:0044267//cellular protein metabolic process
sR050	ETAE_0568 NC_013508:622051-622948:-	-21.3757	80 -- 116	80 -- 116	GGAGACAUUGUUCUGCGGCCGAUGUGGGAAAAAUAGA	CUUCUUUUGCAGGACGCCGCUAUGCUGACGAUUAUCU	ETAE_0568	hypothetical protein;	-	-	-
sR050	ETAE_1888 NC_013508:1995975-1997097:-	-21.2194	88 -- 121	101 -- 138	CGCUUGGAGACAUUGUUCUGCGGCCGAUGUGGGA	GUGGGCCCUGUAAUGCUGGAUGUCGCCGGCUAUGCGCU	nagZ	beta-N-acetylhexosaminidase;	GO:0044424	GO:0015929//hexosaminidase activity	GO:0000270//peptidoglycan metabolic process;GO:0045229//external encapsulating structure organization;GO:0065008;GO:0009987//cellular process
sR050	ETAE_0125 NC_013508:124477-125293:+	-20.9005	89 -- 118	3 -- 30	UUGGAGACAUUGUUCUGCGGCCGAUGUGGG	AACCUCUCGACGACGCAAAUCUAUACCC	ETAE_0125	hypothetical protein;	-	GO:0019120//hydrolase activity, acting on acid halide bonds, in C-halide compounds;GO:0016791//phosphatase activity	-
sR050	ETAE_1645 NC_013508:1745015-1745738:-	-20.0798	88 -- 107	8 -- 28	GUUCUGCGGCCGAUGUGGGA	CGAGACGCUCGGCGGCACCCU	ETAE_1645	two-component response regulator;	GO:0044464	GO:0004871//signal transducer activity;GO:0003677//DNA binding;GO:0001071//nucleic acid binding transcription factor activity	GO:0006351//transcription, DNA-templated;GO:0007165//signal transduction
sR050	ETAE_2737 NC_013508:2873659-2875420:+	-19.4724	88 -- 121	794 -- 828	CGCUUGGAGACAUUGUUCUGCGGCCGAUGUGGGA	GCGGCGCUCUGCGACGGCGACGACGGCAACGCCCU	recN	recombination and repair protein;	GO:0043232	GO:0032559	GO:0006259//DNA metabolic process
sR050	ETAE_0215 NC_013508:241970-242975:+	-19.4427	90 -- 120	46 -- 72	GCUUGGAGACAUUGUUCUGCGGCCGAUGUGG	CGUCCCUUGCCUGACGCCGGCUGUGCC	malM	maltose regulon periplasmic protein;	GO:0044464	-	GO:0071702
sR050	ETAE_2186 NC_013508:2301343-2301820:+	-19.0951	89 -- 119	173 -- 200	CUUGGAGACAUUGUUCUGCGGCCGAUGUGGG	GAGCCCUAUAGCGACGCCGCCUUUACCC	ETAE_2186	thioredoxin (H-type,TRX-H);	-	GO:0015036//disulfide oxidoreductase activity	GO:0018904;GO:0019725//cellular homeostasis
sR050	ETAE_2911 NC_013508:3066027-3067413:-	-19.0416	88 -- 116	137 -- 162	GGAGACAUUGUUCUGCGGCCGAUGUGGGA	CCUCUGAAUCAGGCCGGUUAUGCCCU	ETAE_2911	diaminopimelate decarboxylase;	-	GO:0016831//carboxy-lyase activity	GO:0009085//lysine biosynthetic process
sR061	ETAE_3260 NC_013508:3430551-3431736:-	-20.0716	5 -- 24	75 -- 94	UGCAACGUUGUCCUCUGUUU	GCGUUGUAACAGGGGGCAGG	aroB	3-dehydroquinate synthase;	GO:0044424	GO:0016838//carbon-oxygen lyase activity, acting on phosphates	GO:0008652//cellular amino acid biosynthetic process
sR061	ETAE_1704 NC_013508:1810414-1811494:+	-20.0431	106 -- 145	2 -- 43	UUGUCCACGGGCAGUCCGAGAUGUAUCUCUCUGCGCGUCG	GGCGGGGAUUUUGUCAGGGUCUGUAACAGGGGGCGUGGCAGC	ETAE_1704	sodium bile acid symporter;	-	-	-
sR061	ETAE_3500 NC_013508:3697255-3697876:-	-19.4412	105 -- 145	133 -- 177	UUGUCCACGGGCAGUCCGAGAUGUAUCUCUCUGCGCGUCGC	AACACGUAAAACCCGUCAGGAGCUGGAUCUGGAAGGACGCGAGCG	ETAE_3500	hypothetical protein;	-	-	-
sR061	ETAE_2978 NC_013508:3140590-3141610:+	-18.9378	62 -- 119	13 -- 68	CUCUCUGCGCGUCGCGGACAACGUGUCAAUGCCCGCGUUUUUCCGUUCUGUUGCCUUU	GAGAAUCGCGCGGCGGGGUUGUCAUACCACUGGCCGAGAGGGCAGGAUAGCGGGGG	ETAE_2978	dicarboxylate-binding periplasmic protein;	-	GO:0003676//nucleic acid binding;GO:0001071//nucleic acid binding transcription factor activity	GO:0006351//transcription, DNA-templated
sR061	ETAE_2737 NC_013508:2873659-2875420:+	-18.8009	10 -- 98	1603 -- 1687	CGUGUCAAUGCCCGCGUUUUUCCGUUCUGUUGCCUUUGUAACUGAAUAGGGCUGGACGCCGCGAGUUUAAAAUAUGCAACGUUGUCCUC	GCACUACUACGUCAGCAAAGAGACCGAUGGCGAAGAGACCGAAACCCGCAUGCGGGCGCUGAAUAAAAAGGCGCGGCUACAGGAG	recN	recombination and repair protein;	GO:0043232	GO:0032559	GO:0006259//DNA metabolic process
sR061	ETAE_1745 NC_013508:1853637-1854696:+	-18.4986	37 -- 87	934 -- 994	CCGCGUUUUUCCGUUCUGUUGCCUUUGUAACUGAAUAGGGCUGGACGCCGC	GGCGUUUAUCGGCAAUACGGCGGAACAUGUGAUCGAUCAUCUGAAAUGCGACCUGCUGGCG	uspE	universal stress protein;	-	-	GO:0050896//response to stimulus
sR061	ETAE_3548 NC_013508:3754454-3755204:+	-18.4172	59 -- 84	21 -- 48	CGUUUUUCCGUUCUGUUGCCUUUGUA	GCGAUGAAGGCGAGAUAAGAGGAGAUAU	ETAE_3548	hypothetical protein;	-	-	-
sR061	ETAE_1921 NC_013508:2026286-2027165:-	-17.7311	2 -- 87	64 -- 156	CCGCGUUUUUCCGUUCUGUUGCCUUUGUAACUGAAUAGGGCUGGACGCCGCGAGUUUAAAAUAUGCAACGUUGUCCUCUGUUUUCA	GGCGUAAAAUUGGCGAAAACAGACUAAGGAGGCACCGGUGAUCCCUGCAGAGCGGCGACAGAUGAUCCUCACCAUCGUGGCGGAGAAGGGGGU	ETAE_1921	DeoR family transcriptional regulator;	GO:0044464	GO:0003676//nucleic acid binding;GO:0001071//nucleic acid binding transcription factor activity	GO:0006351//transcription, DNA-templated
sR061	ETAE_2911 NC_013508:3066027-3067413:-	-17.5086	111 -- 141	841 -- 876	CCACGGGCAGUCCGAGAUGUAUCUCUCUGCG	GGUGGACGUCAGGCACUACUAUGGGCUGUGGGAUGC	ETAE_2911	diaminopimelate decarboxylase;	-	GO:0016831//carboxy-lyase activity	GO:0009085//lysine biosynthetic process
sR061	ETAE_3328 NC_013508:3508516-3509287:-	-16.9521	106 -- 138	727 -- 761	CGGGCAGUCCGAGAUGUAUCUCUCUGCGCGUCG	GCUCAGUCAGGGGCGCAUGGCUGGAGGGGUGCAGC	ftsE	cell division protein;	-	GO:0017111//nucleoside-triphosphatase activity;GO:0032559	GO:0009207
sR061	ETAE_0851 NC_013508:936307-937195:+	-16.9025	8 -- 141	28 -- 159	CCACGGGCAGUCCGAGAUGUAUCUCUCUGCGCGUCGCGGACAACGUGUCAAUGCCCGCGUUUUUCCGUUCUGUUGCCUUUGUAACUGAAUAGGGCUGGACGCCGCGAGUUUAAAAUAUGCAACGUUGUCCUCUG	GGUGCACGUGGUGAUGGUGGCGCUGGUGCCUAAAACGUUGCUGGCGAUGUUACGCGGACGCUAAGGAGCGACGAUGAAGAAGAGCAACAUCGACUUAUCCACCGGCGAUGGUCAGGCGCUGGUGCAGGAGGC	ETAE_0851	hypothetical protein;	-	GO:0008940//nitrate reductase activity	GO:0008152//metabolic process
sR061	ETAE_1117 NC_013508:1216703-1217513:+	-16.7497	63 -- 98	22 -- 67	CGUGUCAAUGCCCGCGUUUUUCCGUUCUGUUGCCUU	GCGCAGUGAAGAUUGAGAAGGUGUAAGGACGGCGCAGAUGACGGAA	napG	quinol dehydrogenase periplasmic component;	-	GO:0051536//iron-sulfur cluster binding;GO:0043169//cation binding	-
sR061	ETAE_1270 NC_013508:1381315-1382038:+	-16.2896	35 -- 88	115 -- 156	CCCGCGUUUUUCCGUUCUGUUGCCUUUGUAACUGAAUAGGGCUGGACGCCGCGA	GGGUGAAAAAUGCCGGGUGGCGGAGUCCCUGUUUGCGGCGCU	ETAE_1270	hypothetical protein;	-	-	-
sR062	ETAE_0530 NC_013508:576700-576961:+	-171.849	1 -- 137	59 -- 195	CCCAACGCGUCCGAUUAUUUUUUACUGGGGCUGCCUCAGCCCCACGCGUUGCUGACGCGGUUGUGGUCCCUUUUGCUUGUAAAUGCGUAUCAACUACUUUCUUUAAUAGUUCUUUUUCAAACGCAUUUACCUCGAUU	GGGUUGCGCAGGCUAAUAAAAAAUGACCCCGACGGAGUCGGGGUGCGCAACGACUGCGCCAACACCAGGGAAAACGAACAUUUACGCAUAGUUGAUGAAAGAAAUUAUCAAGAAAAAGUUUGCGUAAAUGGAGCUAA	ETAE_0530	hypothetical protein;	-	-	-
sR062	ETAE_2932 NC_013508:3092247-3092613:-	-18.2198	147 -- 178	81 -- 128	CUUCGUCCUCACCGCGGUGCUGCACGUCCAAG	GAAGCCGGAGUGGAUGAGUCAUGGAUAUCAAUAAUAAAGCGCGGGUUC	ETAE_2932	hypothetical protein;	-	-	-
sR062	ETAE_0652 NC_013508:723956-725198:-	-17.931	125 -- 150	21 -- 46	CAAGAUGCGCUGACCCAACGCGUCCG	GUUCUACGGGUGCUGGGACCGCAGGC	pulF	type II secretory pathway component PulF;	GO:0044464	-	GO:0006810//transport
sR062	ETAE_0653 NC_013508:725149-726571:-	-17.9155	125 -- 150	1394 -- 1419	CAAGAUGCGCUGACCCAACGCGUCCG	GUUCUACGGGUGCUGGGACCGCAGGC	pulE	type II secretory pathway ATPase PulE;	GO:0044464	GO:0016462//pyrophosphatase activity;GO:0032559	GO:0051234//establishment of localization
sR062	ETAE_0512 NC_013508:553992-555387:-	-17.1268	151 -- 178	84 -- 111	CUUCGUCCUCACCGCGGUGCUGCACGUC	GAUUGUAGGAUGGUGCCAUGACCCGCAG	degQ	trypsin-like serine protease;	-	GO:0016628//oxidoreductase activity, acting on the CH-CH group of donors, NAD or NADP as acceptor;GO:0004175//endopeptidase activity	GO:0019538//protein metabolic process
sR062	ETAE_0448 NC_013508:492511-493270:-	-16.8038	38 -- 74	82 -- 122	UGGUCCCUUUUGCUUGUAAAUGCGUAUCAACUACUUU	GCCAAGGGAAAAUGAGCAUAUGCGCGUACUGUUAAUUGAAG	ygiX	DNA-binding response regulator in two-component regulatory system with QseC;	-	GO:0004871//signal transducer activity;GO:0003676//nucleic acid binding	GO:0006351//transcription, DNA-templated;GO:0007165//signal transduction
sR062	ETAE_1932 NC_013508:2037304-2038624:-	-16.3855	122 -- 172	82 -- 143	CCUCACCGCGGUGCUGCACGUCCAAGAUGCGCUGACCCAACGCGUCCGAUU	GGAGUGGAUGAAGAGUGCCAUGCUGAUGACGGGGAUACGCAGAGAAGGGGUGAGGGGGCUGG	ETAE_1932	hypothetical protein;	-	-	-
sR063	ETAE_2687 NC_013508:2823483-2824056:-	-22.9976	63 -- 103	357 -- 392	UCCGCAAUGGACCGUGGGACGGGAUACCUCGGGCCUGAAAG	AGGCAACCUGGCGCCCGCUGGAGGGCUCGGACUUUC	crcA	palmitoyl transferase for lipid A, outer membrane;	GO:0031224//intrinsic component of membrane;GO:0019867//outer membrane	GO:0003824//catalytic activity	-
sR063	ETAE_1555 NC_013508:1662385-1663288:+	-21.8622	44 -- 96	9 -- 59	UGGACCGUGGGACGGGAUACCUCGGGCCUGAAAGGAGGGGACGCGGGCAGAGG	ACCUGGCGCCGUCGCCCCCGAUAAUACCCGUCCUGUGUUGCCCCCGUCUCC	rrmA	23S rRNA methyltransferase A;	-	GO:0008170//N-methyltransferase activity	GO:0006730//one-carbon metabolic process
sR063	ETAE_2111 NC_013508:2227134-2228280:+	-21.7169	81 -- 101	24 -- 42	CGCAAUGGACCGUGGGACGGG	GCGCCCUGGCGCCCUGCCC	ETAE_2111	dihydroorotase;	-	GO:0046914//transition metal ion binding;GO:0016812//hydrolase activity, acting on carbon-nitrogen (but not peptide) bonds, in cyclic amides	GO:0006220//pyrimidine nucleotide metabolic process;GO:0006206//pyrimidine nucleobase metabolic process
sR063	ETAE_1165 NC_013508:1266601-1267645:-	-21.7161	81 -- 102	2 -- 25	CCGCAAUGGACCGUGGGACGGG	GGCGUUUACUGUGGCAUCCUGCGC	rarD2	integral membrane protein;	GO:0016021//integral component of membrane	-	GO:0051234//establishment of localization
sR063	ETAE_0855 NC_013508:940234-940999:-	-21.6887	60 -- 97	135 -- 166	AUGGACCGUGGGACGGGAUACCUCGGGCCUGAAAGGAG	UACCCGGUGCCCUGCCGAGCCACGGAUACCUC	esaK	type III secretion apparatus;	-	-	-
sR063	ETAE_1963 NC_013508:2070624-2071146:+	-19.6432	50 -- 95	124 -- 170	GGACCGUGGGACGGGAUACCUCGGGCCUGAAAGGAGGGGACGCGGG	CCUCUGUAUCCUAUCUACCGCCCCCCUACUGCUCUCCGCCUGCGCCC	ETAE_1963	entry exclusion protein 2;	-	-	-
sR063	ETAE_1939 NC_013508:2045021-2046683:+	-19.0167	49 -- 97	96 -- 142	AUGGACCGUGGGACGGGAUACCUCGGGCCUGAAAGGAGGGGACGCGGGC	UGCCUAUGUCACUGCCCAUGCCGCACCCACGUUCCCUCCUGCGCCUG	ETAE_1939	hypothetical protein;	-	-	-
sR063	ETAE_2708 NC_013508:2843671-2844211:+	-18.9168	81 -- 96	155 -- 169	UGGACCGUGGGACGGG	ACCAGCACCCUGCCC	ETAE_2708	hypothetical protein;	-	GO:0005488//binding	-
sR063	ETAE_0958 NC_013508:1045840-1047013:+	-18.8658	20 -- 74	109 -- 175	CGGGCCUGAAAGGAGGGGACGCGGGCAGAGGGGCUUUCCUGCUGCUGUGUCGCCG	GUCCGACUUUACCUUUGAACUGCCCGAUGAACUGAUUGCCCGCUAUCCCCAGGAACAACGCAGCGGC	queA	S-adenosylmethionine:tRNA-ribosyltransferase- isomerase (queuine synthetase);	GO:0044424	GO:0003824//catalytic activity	GO:0006400//tRNA modification
sR063	ETAE_2049 NC_013508:2162225-2162480:+	-18.7633	80 -- 102	8 -- 25	CCGCAAUGGACCGUGGGACGGGA	GGCGCCUUACCCUGCCCU	ETAE_2049	hypothetical protein;	-	-	-
sR068	ETAE_0126 NC_013508:125270-127529:+	-23.4166	50 -- 98	84 -- 145	CGGUUUUCGCCGCGUGUAGGAUUGGGAUAAUUGUCGUUAUAUUGUCGCG	GCCAAAAGACGGUGCCUAUGGACGUAUCUGACCUGCUUGACAGCCUGAACGAUAAACAGCGC	uvrD	DNA-dependent helicase II;	GO:0044424	GO:0003676//nucleic acid binding;GO:0004518//nuclease activity;GO:0003678//DNA helicase activity;GO:0032559	GO:0006261//DNA-dependent DNA replication;GO:0031668//cellular response to extracellular stimulus;GO:0033554//cellular response to stress
sR068	ETAE_3021 NC_013508:3184082-3185441:-	-19.9961	87 -- 120	542 -- 570	GUGAGGGAUGUCGGGGCCACCACGGUUUUCGCCG	CGCACCCUGCCGGUGGUGUCAGAGGGGGC	uidC	outer membrane porin protein;	GO:0031224//intrinsic component of membrane	GO:0022829//wide pore channel activity	GO:0051234//establishment of localization
sR068	ETAE_0573 NC_013508:628082-628769:+	-18.4979	87 -- 122	7 -- 44	CAGUGAGGGAUGUCGGGGCCACCACGGUUUUCGCCG	GUCACUCUUUACAGCGUGCGGACGUGGUGAUCGGCGGC	mogA	molybdenum cofactor biosynthesis protein;	-	-	GO:0009108//coenzyme biosynthetic process
sR068	ETAE_3201 NC_013508:3384442-3385834:+	-18.046	87 -- 120	109 -- 138	GUGAGGGAUGUCGGGGCCACCACGGUUUUCGCCG	UACUCCCUAUAACCUGCGUGCCAUCGCGGC	ETAE_3201	16S rRNA methyltransferase B;	GO:0044424	GO:0008649//rRNA methyltransferase activity;GO:0003676//nucleic acid binding	GO:0000154//rRNA modification;GO:0006730//one-carbon metabolic process;GO:0006351//transcription, DNA-templated
sR068	ETAE_1814 NC_013508:1925582-1926140:-	-16.9497	61 -- 101	14 -- 69	CCACGGUUUUCGCCGCGUGUAGGAUUGGGAUAAUUGUCGUU	GGUAUUAAAGGCGGAAAACGAGUUCAAACGGCGCGUCCUAAUCGUAUUAACGGGGA	infC	translation initiation factor IF-3;	GO:0044424	GO:0043021//ribonucleoprotein complex binding;GO:0008135//translation factor activity, nucleic acid binding	GO:0006950//response to stress;GO:0032988;GO:0006412//translation
sR068	ETAE_2148 NC_013508:2258202-2258781:+	-16.8732	84 -- 123	111 -- 143	ACAGUGAGGGAUGUCGGGGCCACCACGGUUUUCGCCGCGU	UGUCACUCCCAAACCGCUCCGCUAAACGGCGCA	fliL	flagellar basal body-associated protein;	GO:0044461	-	GO:0048870//cell motility;GO:0042221//response to chemical
sR068	ETAE_1517 NC_013508:1627179-1627611:-	-16.5699	36 -- 57	1 -- 21	UUGUCGCGUACGCAGUUUACGG	GGCAGCGCGUCGUCGAACGCC	ETAE_1517	dsDNA-mimic protein;	-	-	-
sR068	ETAE_2579 NC_013508:2706851-2708090:-	-16.4683	18 -- 86	881 -- 942	CGUGUAGGAUUGGGAUAAUUGUCGUUAUAUUGUCGCGUACGCAGUUUACGGUGGAUUGUUUUGAUAGGA	GCGCAUCCGAUCCUGUGGCUGAUUCCGGCGCUGGGGGUGGUGCUGCCGCUGCUGACUAUCCU	cydB	cytochrome D ubiquinol oxidase subunit II;	GO:0044464	GO:0016791//phosphatase activity	GO:0008152//metabolic process
sR068	ETAE_0483 NC_013508:530310-531273:-	-16.1593	82 -- 125	16 -- 61	CCACAGUGAGGGAUGUCGGGGCCACCACGGUUUUCGCCGCGUGU	GGGUCGCGGCUGAACACCACCUGGCUGGCGGAAGAGGCGGCGCGCA	ETAE_0483	pyruvate-formate lyase-activating enzyme;	GO:0044424	GO:0003824//catalytic activity;GO:0051536//iron-sulfur cluster binding	GO:0019318//hexose metabolic process
sR069	ETAE_0564 NC_013508:616979-617201:-	-111.991	1 -- 76	1 -- 76	CCACCACCAUUAACAACACCACUAUAAGUCCGACUUCAAUGCGUAGCAGACAGGUUAAUUUAAGGACACAGACGGG	GGUGGUGGUAAUUGUUGUGGUGAUAUUCAGGCUGAAGUUACGCAUCGUCUGUCCAAUUAAAUUCCUGUGUCUGCCC	ETAE_0564	hypothetical protein;	-	-	-
sR069	ETAE_1194 NC_013508:1298001-1299072:+	-21.1352	7 -- 28	110 -- 131	GACAGGUUAAUUUAAGGACACA	CUGUCUAUAAUUAUUCCUGUGU	ETAE_1194	family 2 glycosyl transferase;	-	GO:0003824//catalytic activity	-
sR069	ETAE_0120 NC_013508:121441-121864:-	-18.4375	8 -- 30	14 -- 39	CAGACAGGUUAAUUUAAGGACAC	GUCUGUUCAUUGUAUUAAUGCCUGUG	cyaY	frataxin-like protein;	-	-	-
sR069	ETAE_0973 NC_013508:1064983-1065532:+	-18.4164	6 -- 41	97 -- 127	UCAAUGCGUAGCAGACAGGUUAAUUUAAGGACACAG	AGUUAUGCACUGUCCGUUUUGUUCCGCUGUC	ETAE_0973	hypothetical protein;	-	GO:0046914//transition metal ion binding;GO:0003676//nucleic acid binding;GO:0003824//catalytic activity;GO:0032559	GO:0008152//metabolic process
sR069	ETAE_2260 NC_013508:2377198-2377906:+	-16.8879	6 -- 29	71 -- 99	AGACAGGUUAAUUUAAGGACACAG	UCUGUUCCGUUGUUAAUUGAGCCUGUGUU	ETAE_2260	UDP-diphosphatase;	GO:0044464	GO:0016787//hydrolase activity	-
sR069	ETAE_0867 NC_013508:948050-948641:-	-16.7574	24 -- 49	125 -- 152	GUCCGACUUCAAUGCGUAGCAGACAG	CAGGCUGAAAACGUGGCGCGUCGCUGUC	escB	type III secretion system chaperone protein B;	-	-	GO:0050896//response to stimulus
sR069	ETAE_0579 NC_013508:635868-636870:+	-16.6496	12 -- 30	105 -- 124	CAGACAGGUUAAUUUAAGG	GUCUGUCACAUAUAAAUUUC	nhaR	LysR family transcriptional regulator;	-	GO:0003676//nucleic acid binding;GO:0001071//nucleic acid binding transcription factor activity	GO:0006351//transcription, DNA-templated
sR069	ETAE_0628 NC_013508:698593-699052:+	-16.5481	10 -- 31	185 -- 206	GCAGACAGGUUAAUUUAAGGAC	CGUCUGUCGAGUAUGAAUCCUG	ETAE_0628	hypothetical protein;	-	-	GO:0009987//cellular process
sR069	ETAE_0417 NC_013508:463754-464375:+	-16.5053	23 -- 41	166 -- 182	UCAAUGCGUAGCAGACAGG	AGUUACGCCGUUUGUCC	ETAE_0417	lipid carrier protein;	-	GO:0005496//steroid binding	-
sR069	ETAE_1585 NC_013508:1692898-1693180:+	-16.4396	9 -- 64	70 -- 121	ACAACACCACUAUAAGUCCGACUUCAAUGCGUAGCAGACAGGUUAAUUUAAGGACA	UGUUUGGCGAGGUCAUGUAAUGAAAGACGCGUUGCUGUUCAAUGAAGCCUGU	ETAE_1585	hypothetical protein;	-	-	-
sR069	ETAE_2373 NC_013508:2498661-2500218:-	-15.7582	53 -- 96	1311 -- 1347	CGGGGCAAUGGACACCAAGGCCACCACCAUUAACAACACCACUA	GCGCCGGGCUGUGGUGGCUGGUGGGGGCGGUGGUGGU	nuoN	NADH:ubiquinone oxidoreductase subunit 2;	GO:0016020//membrane	GO:0050136//NADH dehydrogenase (quinone) activity	GO:0055114//oxidation-reduction process;GO:0006091//generation of precursor metabolites and energy
sR069	ETAE_0559 NC_013508:612975-613506:-	-15.7164	9 -- 30	110 -- 124	CAGACAGGUUAAUUUAAGGACA	GUCUGUCCCGCCUGU	trxC	thioredoxin 2;	-	GO:0016668//oxidoreductase activity, acting on a sulfur group of donors, NAD(P) as acceptor;GO:0015036//disulfide oxidoreductase activity	GO:0018904;GO:0019725//cellular homeostasis
sR069	ETAE_2104 NC_013508:2218132-2218450:-	-15.3982	73 -- 84	194 -- 205	CACCAAGGCCAC	GUGGUUCCGGUG	ETAE_2104	hypothetical protein;	-	-	-
sR070	ETAE_2693 NC_013508:2827293-2828673:-	-19.4397	5 -- 50	98 -- 144	CGCGUUUCCGCUUUCGCGAUUGUUUAACACGUACUCGAACACUGCA	GUGAUGAUGGGGCGAUGGGCGGUGACGGUGCGUAAGCGGGGUGAUGU	eriC	Cl- channel voltage-gated family protein;	-	GO:0005216//ion channel activity	GO:0006811//ion transport
sR070	ETAE_1675 NC_013508:1785316-1785532:-	-19.0417	26 -- 104	110 -- 192	UAGAGGGGGCAGCGAAUGCCGGCUUAUGGAGCGGCGAUAGUCCCCAUAGUGGAACGCGUUUCCGCUUUCGCGAUUGUUU	GUCACCCUAUUGCGCAAACGCGCCGGCGCCGAGCCGCGCUGUCAGGCGUAUUUUCCGAUGCACGCAGGCAAACGAUUAACAAA	ETAE_1675	hypothetical protein;	-	-	-
sR070	ETAE_2271 NC_013508:2388753-2389680:-	-18.9981	2 -- 97	152 -- 242	GGCAGCGAAUGCCGGCUUAUGGAGCGGCGAUAGUCCCCAUAGUGGAACGCGUUUCCGCUUUCGCGAUUGUUUAACACGUACUCGAACACUGCACGG	CUGUCGCUGAUGGCGCGUGGCUAUCGGGUGGUCGGCAGUAAAACGACGCCGGACGGUGUAGAGGCGGCGCAGAUGAGCGGGGUGGCGUGCU	ETAE_2271	NAD-dependent epimerase/dehydratase;	-	GO:0048037//cofactor binding	GO:0008152//metabolic process
sR070	ETAE_1595 NC_013508:1701602-1701983:-	-18.6545	71 -- 94	96 -- 118	AGCGAAUGCCGGCUUAUGGAGCGG	UCGCCAUGCCCGAAUACUUCGCC	gene	Gifsy-1 prophage protein;	-	-	-
sR070	ETAE_2981 NC_013508:3144195-3144996:+	-18.544	65 -- 102	41 -- 77	GAGGGGGCAGCGAAUGCCGGCUUAUGGAGCGGCGAUAG	CGCCCCCGUCGCUGCCGCACCGGACGCCCGUCCUGUC	ETAE_2981	hypothetical protein;	-	-	-
sR070	ETAE_1689 NC_013508:1794797-1795613:+	-18.52	2 -- 23	101 -- 121	CACGUACUCGAACACUGCACGG	GUGAUUGAGAUUGUGGCGGCC	pdxH	pyridoxamine 5-phosphate oxidase;	-	GO:0016641//oxidoreductase activity, acting on the CH-NH2 group of donors, oxygen as acceptor;GO:0000166//nucleotide binding	GO:0008614//pyridoxine metabolic process
sR070	ETAE_0781 NC_013508:863362-864229:+	-18.0919	2 -- 21	117 -- 135	CGUACUCGAACACUGCACGG	GCAUGAGCGCCAACGUGCC	ETAE_0781	amidotransferase;	-	GO:0003824//catalytic activity	GO:0009064//glutamine family amino acid metabolic process
sR070	ETAE_1933 NC_013508:2038648-2040013:-	-18.0712	91 -- 110	1 -- 20	UAACAAUAGAGGGGGCAGCG	AUUGUUAUCGCCGCCGUCGU	ETAE_1933	phosphatidylserine decarboxylase;	-	GO:0016831//carboxy-lyase activity	GO:0006644//phospholipid metabolic process
sR070	ETAE_0861 NC_013508:942934-943726:-	-17.9542	71 -- 99	57 -- 89	GGGGCAGCGAAUGCCGGCUUAUGGAGCGG	CCCGGUCGCUAUGAUGGCCUUAGUACCUCAGUC	esrC	transcriptional regulator EsrC;	GO:0044464	GO:0003677//DNA binding;GO:0001071//nucleic acid binding transcription factor activity	GO:0006351//transcription, DNA-templated
sR073	ETAE_3034 NC_013508:3198205-3200557:-	-17.2156	11 -- 55	471 -- 517	UACCUAAACACGUUUAUUCGCGGCGAACAUCAACGCUGUGGGCAC	GUGGAUUUGAGCAUGUGGGCGUCGGUGAUGAGAUCGACAUACCCGUG	ETAE_3034	invasin;	-	-	GO:0009987//cellular process;GO:0009056//catabolic process
sR073	ETAE_3499 NC_013508:3697075-3697348:-	-13.2629	83 -- 106	16 -- 39	UCUCCUGUUAAGUUUCCGGCUCCU	AGAGGAUGAAGACGAGGCUGAGGA	ETAE_3499	hypothetical protein;	-	-	-
sR073	ETAE_2044 NC_013508:2157449-2159315:-	-12.9764	75 -- 86	591 -- 602	UCCUUAUACGGG	AGGAGUAUGCCC	uvrC	excinuclease ABC subunit C;	GO:0043234//protein complex;GO:0044424	GO:0003676//nucleic acid binding;GO:0004520//endodeoxyribonuclease activity	GO:0031668//cellular response to extracellular stimulus;GO:0006281//DNA repair
sR073	ETAE_0407 NC_013508:451384-452446:+	-12.9446	75 -- 84	512 -- 521	CUUAUACGGG	GAAUAUGCCC	truB	tRNA pseudouridine synthase B;	-	GO:0003676//nucleic acid binding;GO:0016866//intramolecular transferase activity	GO:0010467//gene expression;GO:0001522//pseudouridine synthesis;GO:0006399//tRNA metabolic process
sR073	ETAE_2850 NC_013508:2993382-2993670:-	-12.8129	4 -- 45	71 -- 137	CGUUUAUUCGCGGCGAACAUCAACGCUGUGGGCACGCAAAGU	GCGAAAAAGCGUCCGUUUUAUCAAGUAGUAGUGACCGACAGCCGUAAUGCCCGUGACGGUCGUUUCA	rpsP	30S ribosomal protein S16;	GO:0030529//ribonucleoprotein complex	GO:0005198//structural molecule activity	GO:0010467//gene expression
sR073	ETAE_1518 NC_013508:1627562-1629122:-	-12.7017	41 -- 56	71 -- 86	UUACCUAAACACGUUU	GAUGGAUUUGUGCAAG	cls	cardiolipin synthetase;	GO:0031224//intrinsic component of membrane	GO:0016772//transferase activity, transferring phosphorus-containing groups	GO:0006644//phospholipid metabolic process
sR079	ETAE_1951 NC_013508:2058346-2058997:+	-18.7364	80 -- 107	51 -- 73	GCCGAUAUUGUCGUCUUGUUAGACUGAU	CGGCUAUGACAACGAUCUGAUUA	ETAE_1951	polysaccharide export-related protein;	GO:0044464	GO:0015144//carbohydrate transmembrane transporter activity	GO:0008643//carbohydrate transport
sR079	ETAE_0476 NC_013508:524013-524523:+	-17.8749	82 -- 108	76 -- 105	UGCCGAUAUUGUCGUCUUGUUAGACUG	GCGGCGCAUAACAGACAGGGGCAGUAUGAC	holD	DNA polymerase III subunit psi;	-	GO:0034061;GO:0004527//exonuclease activity	GO:0006259//DNA metabolic process
sR079	ETAE_1910 NC_013508:2010827-2011601:-	-17.6456	79 -- 106	34 -- 61	CCGAUAUUGUCGUCUUGUUAGACUGAUU	GGCUGACCAGCAGAACAAAUCCGAUUAA	ETAE_1910	hypothetical protein;	-	GO:0016289//CoA hydrolase activity	-
sR079	ETAE_2166 NC_013508:2278032-2279025:-	-16.7063	83 -- 106	90 -- 113	CCGAUAUUGUCGUCUUGUUAGACU	GGGUAUGACGGAUGGAGCAACUGA	ETAE_2166	hypothetical protein;	-	-	-
sR079	ETAE_2103 NC_013508:2217945-2218215:-	-16.6221	88 -- 108	101 -- 120	UGCCGAUAUUGUCGUCUUGUU	AUGGCCGUACAGCAGAACAA	rpmF	50S ribosomal protein L32;	GO:0030529//ribonucleoprotein complex	GO:0005198//structural molecule activity	GO:0010467//gene expression
sR079	ETAE_0871 NC_013508:951121-951688:-	-15.9784	80 -- 106	94 -- 125	CCGAUAUUGUCGUCUUGUUAGACUGAU	GGCCACGAUGACCGAGCAGGACGAUCUCGCUA	escA	type III secretion low calcium response chaperone;	-	-	GO:0050896//response to stimulus
sR079	ETAE_0230 NC_013508:259181-259889:+	-14.9885	82 -- 108	113 -- 144	UGCCGAUAUUGUCGUCUUGUUAGACUG	ACGGCCAGGCAGCAGCAGGUCUACGAUCUGAU	lexA	SOS-response transcriptional repressor;	-	GO:0003676//nucleic acid binding;GO:0004175//endopeptidase activity	GO:0031668//cellular response to extracellular stimulus;GO:0006259//DNA metabolic process;GO:0006355//regulation of transcription, DNA-templated;GO:0033554//cellular response to stress;GO:0019538//protein metabolic process
sR079	ETAE_0278 NC_013508:305528-306578:-	-14.9333	70 -- 100	87 -- 115	UUGUCGUCUUGUUAGACUGAUUUUUGAGUCG	GACAGGAGAAUAGUAUGAUUAAGCUCGGU	gshB	glutathione synthetase;	-	GO:0043169//cation binding;GO:0016881//acid-amino acid ligase activity;GO:0032559	GO:0006749//glutathione metabolic process
sR079	ETAE_1140 NC_013508:1240351-1240795:-	-14.8917	70 -- 106	91 -- 123	CCGAUAUUGUCGUCUUGUUAGACUGAUUUUUGAGUCG	GGAAUGCAGCAUGAACAAGGAGUGGUACUCGGC	ETAE_1140	hypothetical protein;	-	GO:0003676//nucleic acid binding	-
sR079	ETAE_2693 NC_013508:2827293-2828673:-	-14.854	82 -- 108	49 -- 72	UGCCGAUAUUGUCGUCUUGUUAGACUG	ACGGCGGCGGCAGGAUAGUCUGGC	eriC	Cl- channel voltage-gated family protein;	-	GO:0005216//ion channel activity	GO:0006811//ion transport
sR079	ETAE_0675 NC_013508:748183-748723:+	-14.7614	90 -- 109	128 -- 147	UUGCCGAUAUUGUCGUCUUG	AGCGGCUUUAGCAGCGGAAU	yadI	PTS system transporter subunit IIA;	GO:0031224//intrinsic component of membrane	-	GO:0008643//carbohydrate transport
sR079	ETAE_0165 NC_013508:175893-177030:+	-14.7126	74 -- 108	38 -- 73	UGCCGAUAUUGUCGUCUUGUUAGACUGAUUUUUGA	ACGGUAUAGCGCAGAUAAUCGGGUAGACUAGAGACU	murB	UDP-N-acetylenolpyruvoylglucosamine reductase;	GO:0044424	GO:0016616//oxidoreductase activity, acting on the CH-OH group of donors, NAD or NADP as acceptor;GO:0050662//coenzyme binding	GO:0000270//peptidoglycan metabolic process;GO:0045229//external encapsulating structure organization;GO:0065008;GO:0009987//cellular process
sR079	ETAE_1332 NC_013508:1440848-1441730:+	-15.6532	89 -- 106	97 -- 114	CCGAUAUUGUCGUCUUGU	GGCAAUGACAGCAGUACA	ETAE_1332	two-component transcriptional regulator, LuxR family;	GO:0044464	GO:0004871//signal transducer activity;GO:0003677//DNA binding;GO:0001071//nucleic acid binding transcription factor activity	GO:0006351//transcription, DNA-templated;GO:0007165//signal transduction
sR084	ETAE_1360 NC_013508:1465925-1467383:-	-26.6932	234 -- 276	1108 -- 1150	AAGGAAAAGGCCUGUGAGGUAACGGACGCAGGACAAGCGGUAG	UUUCUUCCGCACCUCCGUAACCUACCCGAUCCUGUUCGCCGUC	ETAE_1360	citrate carrier protein;	GO:0031224//intrinsic component of membrane	GO:0008509//anion transmembrane transporter activity	GO:0006820//anion transport
sR084	ETAE_1726 NC_013508:1835283-1838337:-	-24.4495	169 -- 259	84 -- 181	GGUAACGGACGCAGGACAAGCGGUAGGCCCGCUAUAGGGAGUCAGUAGGACUGUGUGGCCGGUAGGUUUGGCCGAGAGUCAGAGGAAGGAC	CCGUUGCCUGGAUCACCAUGAAGCCUCCGCGCGCGAUUCCCUUUUAUUUGCAUAUUGCCUAUCUGUUUAUCGGACUGCUGCUGGUCUUCUCUUGCCUG	ETAE_1726	chemotaxis sensory transducer family protein;	GO:0031224//intrinsic component of membrane	GO:0060089	GO:0023052//signaling
sR084	ETAE_0018 NC_013508:18195-18597:-	-24.3692	231 -- 313	90 -- 179	CGAGGGACGAGUAGGCACUUUUGAAAAGGGACGCCUAAAGGAAAAGGCCUGUGAGGUAACGGACGCAGGACAAGCGGUAGGCC	GCCCUAGCGACGUGAGAUUAUUUAUUCGUGCGACCGCCCUGAACGGCGCUAUUCAGAGACCUGCCAUGACCGAUCUGUUCGCCAAUCCGG	ETAE_0018	hypothetical protein;	GO:0044424	GO:0016782//transferase activity, transferring sulfur-containing groups	GO:0006399//tRNA metabolic process
sR084	ETAE_0338 NC_013508:379449-381225:-	-24.0964	205 -- 246	1099 -- 1138	GGACAAGCGGUAGGCCCGCUAUAGGGAGUCAGUAGGACUGUG	CCUGUUCGCCGUCGGCGAAUGUUCCUCUGUCGGUCUGCAC	frdA	fumarate reductase flavoprotein subunit;	-	GO:0016627//oxidoreductase activity, acting on the CH-CH group of donors;GO:0050662//coenzyme binding	GO:0045333//cellular respiration
sR084	ETAE_0205 NC_013508:233251-234598:-	-23.5106	158 -- 254	167 -- 264	CGGACGCAGGACAAGCGGUAGGCCCGCUAUAGGGAGUCAGUAGGACUGUGUGGCCGGUAGGUUUGGCCGAGAGUCAGAGGAAGGACCUCCACAGGGA	GCCGGCAUCCUGUUUGGCGAACGGGCGACCCUAGUUCAACCCAUCGGCGAACUGUUCCUGAACCUGAUGUUCGUAGUGAUCGUUCCGCUGGUGUUCCU	ETAE_0205	Na+/H+-dicarboxylate symporter;	GO:0031224//intrinsic component of membrane	GO:0005310//dicarboxylic acid transmembrane transporter activity	GO:0046942//carboxylic acid transport
sR084	ETAE_2617 NC_013508:2754330-2755230:+	-22.7762	120 -- 247	13 -- 146	AGGACAAGCGGUAGGCCCGCUAUAGGGAGUCAGUAGGACUGUGUGGCCGGUAGGUUUGGCCGAGAGUCAGAGGAAGGACCUCCACAGGGAAUAAAGUAGGACUUUAUAGGACUGGCUGCAGGACGCCA	UCCUUCGCAGGAGAGCCGGGAGCCAAUGGGUCAUCACCGGCGCCGAACCCGCUUUUCGUUCAGUUUCCCGUUUUGUAAAAGGUGCCCUAUGAGACUUAUUCCGCUGCAUAACGCGACCGACGUUGGCCUGUGGU	nagB	glucosamine-6-phosphate deaminase;	-	GO:0016861//intramolecular oxidoreductase activity, interconverting aldoses and ketoses	GO:0006041//glucosamine metabolic process
sR084	ETAE_3302 NC_013508:3472351-3473056:+	-22.6375	272 -- 313	108 -- 138	CGAGGGACGAGUAGGCACUUUUGAAAAGGGACGCCUAAAGGA	GCUCUCUGUUUCUCUCCCUGCUGGGUUUCCU	ETAE_3302	lysine exporter protein;	GO:0031224//intrinsic component of membrane	-	GO:0015837//amine transport
sR084	ETAE_2579 NC_013508:2706851-2708090:-	-22.3488	221 -- 309	945 -- 1035	GGACGAGUAGGCACUUUUGAAAAGGGACGCCUAAAGGAAAAGGCCUGUGAGGUAACGGACGCAGGACAAGCGGUAGGCCCGCUAUAGGG	CCUCUCGUCUGGAUCGCUGCGGCUGGGCAUUCCUGUUCUCCUCGCUGACCAUCGCCUGCGUGAUCCUGACCGCCGGUGUGACUAUGUUCCC	cydB	cytochrome D ubiquinol oxidase subunit II;	GO:0044464	GO:0016791//phosphatase activity	GO:0008152//metabolic process
sR084	ETAE_0283 NC_013508:308963-310382:+	-22.1419	234 -- 291	5 -- 80	GAAAAGGGACGCCUAAAGGAAAAGGCCUGUGAGGUAACGGACGCAGGACAAGCGGUAG	CUUUUCUAUAAUUAUCUGCGGAGCCUGCCCGUUUACUGACAUGCGCUCCAGUGGGCCUGCGUCAUGGCCAGUCAUC	cadB1	lysine/cadaverine transport protein;	GO:0031224//intrinsic component of membrane	GO:0005275//amine transmembrane transporter activity	GO:0006865//amino acid transport
sR084	ETAE_1944 NC_013508:2051667-2052693:+	-21.7522	211 -- 314	8 -- 122	ACGAGGGACGAGUAGGCACUUUUGAAAAGGGACGCCUAAAGGAAAAGGCCUGUGAGGUAACGGACGCAGGACAAGCGGUAGGCCCGCUAUAGGGAGUCAGUAGG	UGCGCCGCUGCUCACCGUCAUGGCCUUUUCGCUGAUCAGCCUGAUCAUGGGCUUCUUCUAUUCCAAAUACAUCGUCUUCCGGAGCGCGGCGUAAUGAAAAUAUCCCUGGUAGUCC	yfdH	glycosyltransferase;	-	GO:0016740//transferase activity	-
sR084	ETAE_0895 NC_013508:975257-976577:+	-21.3291	228 -- 312	147 -- 222	GAGGGACGAGUAGGCACUUUUGAAAAGGGACGCCUAAAGGAAAAGGCCUGUGAGGUAACGGACGCAGGACAAGCGGUAGGCCCGC	UUUUCAUGCUUAUUCUUGCCUUUCCCAUCGCGUUCUUUUGCCAUCGCGCGUUGGCUCGUCUGUGCCUGUCCGGGCG	tdcC	L-threonine/L-serine permease;	GO:0031224//intrinsic component of membrane	GO:0015291//secondary active transmembrane transporter activity	GO:0015837//amine transport
sR084	ETAE_1865 NC_013508:1972950-1973277:-	-21.2361	233 -- 275	109 -- 156	AGGAAAAGGCCUGUGAGGUAACGGACGCAGGACAAGCGGUAGG	UCUGUUUCUCGCCAUUCCAUUGACCCUGUUCGUGCUGUUUGUCCUGCC	pspB	phage shock protein B;	-	-	GO:0009615//response to virus
sR088	ETAE_2718 NC_013508:2856572-2857052:-	-18.4799	1 -- 34	97 -- 119	CGAUUACCGCAGUAAGUUACAAAAUACCUCGGCC	GCUAAUGGCUAUUGUGGGGCUGG	acpS	4'-phosphopantetheinyl transferase;	GO:0044424	GO:0046872//metal ion binding;GO:0016780//phosphotransferase activity, for other substituted phosphate groups	GO:0009058//biosynthetic process;GO:0006631//fatty acid metabolic process
sR088	ETAE_0745 NC_013508:822218-824705:+	-16.5956	3 -- 29	3 -- 35	ACCGCAGUAAGUUACAAAAUACCUCGG	UGGCGUGAUUUUGCUGAUGCUGUUUAUGGGGCU	ETAE_0745	hypothetical protein;	GO:0019867//outer membrane;GO:0031224//intrinsic component of membrane	-	-
sR088	ETAE_1565 NC_013508:1673439-1674174:+	-16.0182	15 -- 43	121 -- 149	UCCGUGGCACGAUUACCGCAGUAAGUUAC	GGGCACCGCGCCGGUGGUGGCGAUCGAUG	ribC	riboflavin synthase subunit alpha;	-	GO:0016765//transferase activity, transferring alkyl or aryl (other than methyl) groups	GO:0006771//riboflavin metabolic process
sR088	ETAE_2811 NC_013508:2949522-2951472:-	-15.971	1 -- 34	95 -- 128	CGAUUACCGCAGUAAGUUACAAAAUACCUCGGCC	GCGAACAUGGCGUUAUUACAAAUCAGUGAGCCGG	hscA	chaperone protein;	-	GO:0005515//protein binding;GO:0017111//nucleoside-triphosphatase activity;GO:0032559	GO:0031163;GO:0009207;GO:0044267//cellular protein metabolic process
sR088	ETAE_0307 NC_013508:336546-337221:-	-15.9582	2 -- 27	1 -- 24	CGCAGUAAGUUACAAAAUACCUCGGC	GCGUCACCGGUUUUAUGGACGCCG	ETAE_0307	TetR family transcriptional regulator;	-	-	GO:0006351//transcription, DNA-templated
sR088	ETAE_3196 NC_013508:3380641-3381334:-	-15.8868	1 -- 36	1 -- 28	CACGAUUACCGCAGUAAGUUACAAAAUACCUCGGCC	GUGCUGAUGGUGCUGUUUAAUGCGCCGG	yrdD	DNA topoisomerase;	GO:0043232	GO:0003916//DNA topoisomerase activity	GO:0006259//DNA metabolic process
sR088	ETAE_2063 NC_013508:2176921-2177926:-	-15.445	2 -- 36	69 -- 100	CACGAUUACCGCAGUAAGUUACAAAAUACCUCGGC	GUGCUGAGCGGCGGUCAGUGACGGGGGGGCCG	ETAE_2063	N-acetyl-D-glucosamine kinase;	-	GO:0019200//carbohydrate kinase activity;GO:0005488//binding	GO:0005975//carbohydrate metabolic process;GO:0006796//phosphate-containing compound metabolic process
sR088	ETAE_3070 NC_013508:3232392-3233817:+	-15.1686	1 -- 34	30 -- 58	CGAUUACCGCAGUAAGUUACAAAAUACCUCGGCC	GUUGAGGCGUUAAGCAAGAAGGUGGCCGG	ETAE_3070	type I restriction modification DNA specificity domain protein;	-	GO:0003676//nucleic acid binding	GO:0006259//DNA metabolic process
sR088	ETAE_2296 NC_013508:2414838-2415225:-	-15.0897	1 -- 36	86 -- 123	CACGAUUACCGCAGUAAGUUACAAAAUACCUCGGCC	GUGAAGAUUGUCGUUAUGGGGAUGUUGCUGGGGGCCGG	ETAE_2296	hypothetical protein;	-	-	-
sR092	ETAE_1007 NC_013508:1098069-1098393:+	-28.7306	51 -- 95	8 -- 62	UGAGGCACGAGGGGCGUGAUUAGCCAAGGAAGAGCAGAGCGGAGA	GCUUCUCGCUUCUCGCUUCUCGCUUCUCGCUUCUCGCUUCUCGCUUCUCGCUUCU	ETAE_1007	hypothetical protein;	-	-	-
sR092	ETAE_1578 NC_013508:1685656-1686568:-	-25.7047	30 -- 97	109 -- 169	AUUGAGGCACGAGGGGCGUGAUUAGCCAAGGAAGAGCAGAGCGGAGAAAUAAAUAGAUGACUAGUAGG	UAACCCUGCCCCCACGCUGGCGCGCCUGUUUAUCGCCUCAUUUUUACUGCUGCUGAUCGCC	ETAE_1578	inner membrane transport protein;	GO:0016020//membrane	-	-
sR092	ETAE_1735 NC_013508:1844307-1846197:-	-25.0893	54 -- 124	881 -- 949	UGGAGCUGGCCCUUACUCAUACUGCUAAUUGAGGCACGAGGGGCGUGAUUAGCCAAGGAAGAGCAGAGCGG	GCCACGGCCGGAAUGCGUUCGCUGCUGCUGGCCUCCUGCAUUGCACUGUUGGUUCUGAUCGUUCUCGCC	ETAE_1735	methyl-accepting chemotaxis protein;	GO:0031224//intrinsic component of membrane	GO:0060089	GO:0023052//signaling;GO:0042221//response to chemical
sR092	ETAE_3206 NC_013508:3389721-3390186:-	-24.7185	52 -- 124	5 -- 68	UGGAGCUGGCCCUUACUCAUACUGCUAAUUGAGGCACGAGGGGCGUGAUUAGCCAAGGAAGAGCAGAGCGGAG	GCCUUGGCCCGGUUUUUUUAUUGUCUGAAUUCCGCCCCGCUUUAUUUUCCCUCCGUCUGGCUUU	ETAE_3206	hypothetical protein;	-	-	-
sR092	ETAE_0149 NC_013508:155476-157207:+	-22.395	53 -- 126	79 -- 155	AAUGGAGCUGGCCCUUACUCAUACUGCUAAUUGAGGCACGAGGGGCGUGAUUAGCCAAGGAAGAGCAGAGCGGA	UUGCCCGACUGGAGAAAUGCGUAUGACGCCCAGUGAACUGCGCCGACUUUGCCUGAUUAUUCGGGUCUUUCUCGCCU	ubiB	ubiquinone biosynthesis protein UbiB;	GO:0031224//intrinsic component of membrane	GO:0016491//oxidoreductase activity	GO:0006743//ubiquinone metabolic process
sR092	ETAE_1926 NC_013508:2030834-2032304:+	-22.2364	55 -- 94	184 -- 221	GAGGCACGAGGGGCGUGAUUAGCCAAGGAAGAGCAGAGCG	CUUUGUCGCCCUGCUGCUGGUCAGCUUUCUCGUCGCGC	ygbN	inner membrane permease;	-	-	GO:0006810//transport
sR092	ETAE_3160 NC_013508:3326553-3327078:-	-22.0208	51 -- 92	62 -- 108	GGCACGAGGGGCGUGAUUAGCCAAGGAAGAGCAGAGCGGAGA	CUGUGCUCCCUAUCACAUUAAUCCCCUUCUGAGGUUUGUAUGUCUCU	ETAE_3160	LrgA family protein;	GO:0031224//intrinsic component of membrane	-	-
sR092	ETAE_1126 NC_013508:1224998-1225970:-	-21.9378	49 -- 140	57 -- 157	GGAGCAGUACCCGCAAUGGAGCUGGCCCUUACUCAUACUGCUAAUUGAGGCACGAGGGGCGUGAUUAGCCAAGGAAGAGCAGAGCGGAGAAA	CCUCGGUAUUGCUUGCGUUACUGUCUGACGGAAUAGAUUGCACCAUGAAGAAAUUUUCCGAUUUUCGCCCACUUCCCCAUCCGUCCUCUCGCCGCCGCUUU	amiA	N-acetylmuramoyl-L-alanine amidase;	-	GO:0016811//hydrolase activity, acting on carbon-nitrogen (but not peptide) bonds, in linear amides	GO:0000270//peptidoglycan metabolic process
sR092	ETAE_1608 NC_013508:1711632-1714206:-	-21.1181	48 -- 88	37 -- 82	CGAGGGGCGUGAUUAGCCAAGGAAGAGCAGAGCGGAGAAAU	GCCACCCGCACGCUAUUUUUCCCUUUGCUUCUCCCUUUCCUCUUUA	recE2	Gifsy-1 prophage protein;	-	-	-
sR092	ETAE_0512 NC_013508:553992-555387:-	-21.0346	51 -- 90	96 -- 135	CACGAGGGGCGUGAUUAGCCAAGGAAGAGCAGAGCGGAGA	GUGCCAUGACCCGCAGAUCGCUUCCCCUUCUUCUUGCCCU	degQ	trypsin-like serine protease;	-	GO:0016628//oxidoreductase activity, acting on the CH-CH group of donors, NAD or NADP as acceptor;GO:0004175//endopeptidase activity	GO:0019538//protein metabolic process
sR092	ETAE_3511 NC_013508:3714893-3716000:-	-20.9593	115 -- 141	126 -- 152	CGGAGCAGUACCCGCAAUGGAGCUGGC	GCCUCGCGGGCGUCUCCACCUCGACCG	rbsR	transcriptional repressor;	GO:0044464	GO:0003676//nucleic acid binding;GO:0001071//nucleic acid binding transcription factor activity	GO:0006351//transcription, DNA-templated
sR092	ETAE_0296 NC_013508:324442-325363:+	-20.7358	55 -- 108	2 -- 53	UCAUACUGCUAAUUGAGGCACGAGGGGCGUGAUUAGCCAAGGAAGAGCAGAGCG	AGUAUGAUCGUUAGACCCCCCCAGCACUGGUUCCGGCGCCUGUUCGUCUGGC	ETAE_0296	hypothetical protein;	-	-	-
sR092	ETAE_0774 NC_013508:852504-856491:+	-20.159	39 -- 96	106 -- 162	UUGAGGCACGAGGGGCGUGAUUAGCCAAGGAAGAGCAGAGCGGAGAAAUAAAUAGAUG	AAUUCUGCGCGGCUCCCCCGCUUUAUCGGCCUUUCGUGUUAACCAGCUGCUGUCUGC	purL	phosphoribosylformylglycinamidine synthase;	GO:0044424	GO:0016884//carbon-nitrogen ligase activity, with glutamine as amido-N-donor;GO:0032559	GO:0006188//IMP biosynthetic process;GO:0009064//glutamine family amino acid metabolic process
sR092	ETAE_0774 NC_013508:852504-856491:+	-20.159	39 -- 96	106 -- 162	UUGAGGCACGAGGGGCGUGAUUAGCCAAGGAAGAGCAGAGCGGAGAAAUAAAUAGAUG	AAUUCUGCGCGGCUCCCCCGCUUUAUCGGCCUUUCGUGUUAACCAGCUGCUGUCUGC	purL	phosphoribosylformylglycinamidine synthase;	GO:0044424	GO:0016884//carbon-nitrogen ligase activity, with glutamine as amido-N-donor;GO:0032559	GO:0006188//IMP biosynthetic process;GO:0009064//glutamine family amino acid metabolic process
sR092	ETAE_2948 NC_013508:3109107-3109833:+	-19.824	52 -- 96	95 -- 146	UUGAGGCACGAGGGGCGUGAUUAGCCAAGGAAGAGCAGAGCGGAG	AGCUCCAUGUUCCAGGAAUCUGCGCUCUCUUCCCGUCAUCAGUUUCGCCAUC	ETAE_2948	5-formyltetrahydrofolate cyclo-ligase;	-	GO:0016882//cyclo-ligase activity;GO:0032559	GO:0006760//folic acid-containing compound metabolic process
sR092	ETAE_0353 NC_013508:397844-399224:+	-19.6543	71 -- 93	52 -- 74	AGGCACGAGGGGCGUGAUUAGCC	UCUGUGCUCUCCGUUCUCAUCGG	hflX	GTP-binding protein HflX;	GO:0044464	GO:0003824//catalytic activity;GO:0032561//guanyl ribonucleotide binding	-
sR093	ETAE_0873 NC_013508:952220-952667:-	-49.4964	1 -- 35	1 -- 35	AGGGCUAUUGGUUUGUCGUUUGCAAUACGUCGAAG	UCCCGAUAACCAAACAGCAAACGUUAUGCAGCUUC	ETAE_0873	hypothetical protein;	-	-	-
sR093	ETAE_0919 NC_013508:1006474-1007500:+	-17.2505	13 -- 78	88 -- 155	CGCCCAAGUCGUGGGUCUUACCCGGCCCCUUUUUCUCAAGCAGAGGGCUAUUGGUUUGUCGUUUGC	GCGGGGAAAGGGCAUGGAGCGGGUCGGCAAUGGGCAGGGGCAUAAUAUUGAAACCAAAUGGCUGUACG	ETAE_0919	LysR family transcriptional regulator;	-	GO:0003676//nucleic acid binding;GO:0001071//nucleic acid binding transcription factor activity	GO:0006351//transcription, DNA-templated
sR093	ETAE_1584 NC_013508:1692260-1692794:-	-16.9969	51 -- 72	20 -- 44	AGUCGUGGGUCUUACCCGGCCC	UCAGCACCCGGAGAGGGAAAACGGG	ETAE_1584	hypothetical protein;	-	-	GO:0050896//response to stimulus
sR093	ETAE_1846 NC_013508:1955379-1955652:-	-16.7845	4 -- 48	1 -- 40	UUUUCUCAAGCAGAGGGCUAUUGGUUUGUCGUUUGCAAUACGUCG	AGAGGAGAUAUGCCCGAUGACAGAGGGCGGAUGUUGCAGC	ETAE_1846	hypothetical protein;	-	-	-
sR093	ETAE_0122 NC_013508:122027-122951:+	-16.6731	5 -- 71	9 -- 78	GUCGUGGGUCUUACCCGGCCCCUUUUUCUCAAGCAGAGGGCUAUUGGUUUGUCGUUUGCAAUACGUC	CGGCACCCGCCGCCGAGGCCGGGAAAGCCCACUGAGUUGCGCACCGUGUGCCAAGGGUAGACGUUUGCAG	dapF	diaminopimelate epimerase;	GO:0044424	GO:0047661	GO:0009085//lysine biosynthetic process
sR093	ETAE_0709 NC_013508:781773-784758:+	-16.6	49 -- 70	68 -- 94	UCGUGGGUCUUACCCGGCCCCU	GGCACCCAGAACAGGGGCAAGAGGGGA	ptrA	protease III;	-	GO:0046914//transition metal ion binding;GO:0004175//endopeptidase activity	GO:0019538//protein metabolic process
sR093	ETAE_2978 NC_013508:3140590-3141610:+	-16.2397	42 -- 78	62 -- 95	CGCCCAAGUCGUGGGUCUUACCCGGCCCCUUUUUCUC	GCGGGGGAGCAUCCGGAAAACCGCGGAAGGGGAG	ETAE_2978	dicarboxylate-binding periplasmic protein;	-	GO:0003676//nucleic acid binding;GO:0001071//nucleic acid binding transcription factor activity	GO:0006351//transcription, DNA-templated
sR093	ETAE_2501 NC_013508:2632627-2632843:-	-15.9842	47 -- 58	90 -- 101	CCCGGCCCCUUU	GGGCUGGGGGAG	ETAE_2501	hypothetical protein;	-	-	-
sR093	ETAE_2653 NC_013508:2791367-2792384:-	-15.6833	58 -- 78	74 -- 97	CGCCCAAGUCGUGGGUCUUAC	GCGGGUUUAGCACAGAGAGGAGUG	ETAE_2653	aldo/keto reductase;	-	GO:0003824//catalytic activity	GO:0008152//metabolic process
sR100	ETAE_1434 NC_013508:1545783-1546704:-	-19.5507	44 -- 86	2 -- 38	CGUGUGCGCAGUGAGCGACGCCGACGAAGGAAGGCCUGGACUG	GCGCGCGCGCACUUUGCACUGUUUCUCGCCAUCUGAC	ETAE_1434	hypothetical protein;	-	-	-
sR100	ETAE_0827 NC_013508:915515-916199:-	-17.3546	61 -- 87	120 -- 144	CCGUGUGCGCAGUGAGCGACGCCGACG	GGCGCACCGUCGCCCUGCUGGCUGC	ETAE_0827	hypothetical protein;	-	-	-
sR100	ETAE_1677 NC_013508:1786652-1787579:-	-16.3681	66 -- 83	73 -- 91	GUGCGCAGUGAGCGACGC	CAUGCGUCUACUCGUUGCG	ETAE_1677	cell wall-associated hydrolase (invasion-associated protein);	-	GO:0003824//catalytic activity	-
sR100	ETAE_3186 NC_013508:3359443-3359971:-	-15.9109	61 -- 80	47 -- 68	CGCAGUGAGCGACGCCGACG	GCGUUUUCUUGCUGCCGGCUGU	ETAE_3186	hypothetical protein;	-	-	-
sR100	ETAE_0953 NC_013508:1040442-1040808:-	-15.2357	43 -- 87	111 -- 151	CCGUGUGCGCAGUGAGCGACGCCGACGAAGGAAGGCCUGGACUGG	GGCUACGCGCACAUCUGCUGCCGCUGCUGUCGGCCCUGAUC	ETAE_0953	hypothetical protein;	-	-	-
sR100	ETAE_0544 NC_013508:591301-591937:-	-15.0562	48 -- 86	30 -- 62	CGUGUGCGCAGUGAGCGACGCCGACGAAGGAAGGCCUGG	GCGCACGCACAGCCGUCGGCUGCGCCCCGGACC	ETAE_0544	hypothetical protein;	-	GO:0003824//catalytic activity	-
sR103	ETAE_3070 NC_013508:3232392-3233817:+	-14.7185	37 -- 81	45 -- 95	UUUUUCUUUUGGUCGGGUUCCCUCUAACCCGGCCGUUCCUCCACC	AAGAAGGUGGCCGGGCAUUUGCGGGCGAUGGGGUUGGUAUGGUGAUGGUGG	ETAE_3070	type I restriction modification DNA specificity domain protein;	-	GO:0003676//nucleic acid binding	GO:0006259//DNA metabolic process
sR103	ETAE_1137 NC_013508:1234604-1236731:+	-14.346	33 -- 79	2011 -- 2053	UUUCUUUUGGUCGGGUUCCCUCUAACCCGGCCGUUCCUCCACCAAGG	GAAGAAGACCGAUCUGGUGAUCGCCGGCGAGGCGGCGGGUUCC	ligA	NAD-dependent DNA ligase;	GO:0044464	GO:0043169//cation binding;GO:0003676//nucleic acid binding;GO:0003909//DNA ligase activity	GO:0006259//DNA metabolic process;GO:0033554//cellular response to stress
sR103	ETAE_2996 NC_013508:3159418-3160375:-	-13.3098	37 -- 46	938 -- 947	UUCCUCCACC	GAGGAGGUGG	hyaF	hydrogenase-1 operon protein;	-	GO:0003676//nucleic acid binding;GO:0043169//cation binding	GO:0006091//generation of precursor metabolites and energy
sR103	ETAE_3279 NC_013508:3451441-3452260:-	-12.7155	37 -- 46	359 -- 368	UUCCUCCACC	GAGGAGGUGG	ompR	osmolarity response regulator;	GO:0044424	GO:0004871//signal transducer activity;GO:0003676//nucleic acid binding	GO:0006351//transcription, DNA-templated;GO:0007165//signal transduction
sR103	ETAE_2503 NC_013508:2634528-2638209:+	-12.6964	36 -- 46	1904 -- 1914	UUCCUCCACCA	GAGGAGGUGGU	ETAE_2503	pyruvate:ferredoxin oxidoreductase;	-	GO:0046914//transition metal ion binding;GO:0016491//oxidoreductase activity;GO:0051536//iron-sulfur cluster binding;GO:0019842//vitamin binding	GO:0051234//establishment of localization;GO:0006091//generation of precursor metabolites and energy
sR103	ETAE_2596 NC_013508:2727594-2728683:-	-12.4709	36 -- 47	59 -- 71	GUUCCUCCACCA	CAGGGAGAGUGGU	ETAE_2596	cyclic-AMP phosphodiesterase;	-	GO:0004114//3',5'-cyclic-nucleotide phosphodiesterase activity	GO:0006195//purine nucleotide catabolic process
sR103	ETAE_0846 NC_013508:932075-932309:+	-12.4354	31 -- 46	53 -- 68	UUCCUCCACCAAGGAU	AAGGGGGCGGUUUCUG	ETAE_0846	hypothetical protein;	-	-	-
sR103	ETAE_0944 NC_013508:1027603-1027825:+	-12.2945	18 -- 44	130 -- 157	CCUCCACCAAGGAUCAUAACGAUAAAG	GGCGGGGUUCUUAUUAACUUGUUGUUUU	ETAE_0944	hypothetical protein;	-	-	-
sR103	ETAE_3349 NC_013508:3533401-3533836:-	-12.2699	1 -- 25	118 -- 143	CGAUAAAGCAAUAACGAAAAACACA	GUUAUUUUGGGCGUUGUUUAUUGUGU	uspB	universal stress protein;	GO:0031224//intrinsic component of membrane	-	-
sR103	ETAE_1657 NC_013508:1762179-1763166:+	-12.2408	36 -- 45	567 -- 576	UCCUCCACCA	AGGGGGUGGU	htpX	heat shock protein;	GO:0031224//intrinsic component of membrane	GO:0046914//transition metal ion binding;GO:0004175//endopeptidase activity	GO:0019538//protein metabolic process;GO:0050896//response to stimulus
sR103	ETAE_3155 NC_013508:3324534-3324828:-	-12.1546	33 -- 44	128 -- 139	CCUCCACCAAGG	GGCGGUGGUUCC	ETAE_3155	hypothetical protein;	-	-	-
sR104	ETAE_1649 NC_013508:1749309-1752495:+	-26.0147	28 -- 67	72 -- 114	CCGUGCCGGCUCGUUAUCACCGUCUUACCUGUUUGCAGUC	GGCGCGCGCUGACGCGGUGGAGCAACAAAAUGGAUAAACGCAG	ETAE_1649	tetrathionate reductase subunit A;	-	GO:0051540;GO:0003824//catalytic activity;GO:0046914//transition metal ion binding	GO:0008152//metabolic process
sR104	ETAE_0927 NC_013508:1012680-1013448:+	-22.715	20 -- 68	102 -- 149	ACCGUGCCGGCUCGUUAUCACCGUCUUACCUGUUUGCAGUCCAAUAACG	UGGACGGUCUGCGGGAGAGCGGGAUGGAUAAUCGGAUUCGGGUAUUGC	ETAE_0927	hypothetical protein;	-	-	-
sR104	ETAE_0919 NC_013508:1006474-1007500:+	-22.2567	11 -- 64	65 -- 126	UGCCGGCUCGUUAUCACCGUCUUACCUGUUUGCAGUCCAAUAACGUCCUGUGCC	GCGGCGGAGCAAUCGCGAUGGCGGCGGGGAAAGGGCAUGGAGCGGGUCGGCAAUGGGCAGGG	ETAE_0919	LysR family transcriptional regulator;	-	GO:0003676//nucleic acid binding;GO:0001071//nucleic acid binding transcription factor activity	GO:0006351//transcription, DNA-templated
sR104	ETAE_3070 NC_013508:3232392-3233817:+	-21.7798	16 -- 73	74 -- 133	UCAAAACCGUGCCGGCUCGUUAUCACCGUCUUACCUGUUUGCAGUCCAAUAACGUCCU	GGGGUUGGUAUGGUGAUGGUGGAUUUAAUGGUGGAUAAACAGCAAUCAGGCGCGGCGGGA	ETAE_3070	type I restriction modification DNA specificity domain protein;	-	GO:0003676//nucleic acid binding	GO:0006259//DNA metabolic process
sR104	ETAE_2950 NC_013508:3111398-3112157:-	-21.5021	8 -- 118	86 -- 190	AGGUAUUUAAGGCAAUGUAUUGUUGUACUAUUUAUCAUUGGUUGUUCAAAACCGUGCCGGCUCGUUAUCACCGUCUUACCUGUUUGCAGUCCAAUAACGUCCUGUGCCAGG	UCCAUAGGAUACGAUAUGACGCAGGAUGAAUUGAAAAAAGCAGUGGGUUGGGCAGCGCUGAAGUAUGUGCAGCCUGGGACCAUUGUCGGGGUAGGCACCGGCUCC	rpiA	ribose-5-phosphate isomerase A;	-	GO:0016861//intramolecular oxidoreductase activity, interconverting aldoses and ketoses	GO:0006098//pentose-phosphate shunt
sR104	ETAE_1138 NC_013508:1236763-1237540:+	-21.2195	27 -- 64	73 -- 111	UGCCGGCUCGUUAUCACCGUCUUACCUGUUUGCAGUCC	ACGGGCAGCAAUCAGUGGAGAGGAAGGUAUGGCGUUGGG	ETAE_1138	hypothetical protein;	-	-	-
sR104	ETAE_3362 NC_013508:3546870-3547590:+	-21.0612	28 -- 124	40 -- 127	CUGACGAGGUAUUUAAGGCAAUGUAUUGUUGUACUAUUUAUCAUUGGUUGUUCAAAACCGUGCCGGCUCGUUAUCACCGUCUUACCUGUUUGCAGUC	GGGUGUUCCAUGAAAUGUAUCAGGACCAUAUGAAGUAUCGCCAGCUGAUGCAGGAGGCGGAAUGACGGCGGAAUGGCAUCAGGCGCAG	ETAE_3362	sugar isomerase (SIS);	-	GO:0030246//carbohydrate binding;GO:0016861//intramolecular oxidoreductase activity, interconverting aldoses and ketoses	GO:0044238
sR104	ETAE_3045 NC_013508:3206465-3210089:-	-20.3885	44 -- 67	2719 -- 2740	CCGUGCCGGCUCGUUAUCACCGUC	GGAUGGCCGAGUUCAGUGGCAG	ETAE_3045	temperature sensitive hemagglutinin;	GO:0016020//membrane	GO:0004175//endopeptidase activity	GO:0019538//protein metabolic process
sR104	ETAE_0405 NC_013508:448184-450989:+	-20.3826	24 -- 124	37 -- 152	CUGACGAGGUAUUUAAGGCAAUGUAUUGUUGUACUAUUUAUCAUUGGUUGUUCAAAACCGUGCCGGCUCGUUAUCACCGUCUUACCUGUUUGCAGUCCAAU	GGCUGCGCGUAAUAUCUGUUGGUUUGGCGAUAGUGAAUAAUGAACUGUAGCAGGAAGGAACAGCAUGGCAGAAGUAACGGUAAAAUCACUGGCAGCAGAGAUCCAAACUUCGGUUG	infB	translation initiation factor 2;	GO:0044424	GO:0017111//nucleoside-triphosphatase activity;GO:0008135//translation factor activity, nucleic acid binding;GO:0032561//guanyl ribonucleotide binding	GO:0006412//translation;GO:0009207
sR104	ETAE_3044 NC_013508:3206187-3206556:-	-20.1842	27 -- 68	86 -- 124	ACCGUGCCGGCUCGUUAUCACCGUCUUACCUGUUUGCAGUCC	UGGCUGAAGGCUGGAGUGAUGGUGGAGAAGGACUUUGGG	ETAE_3044	hypothetical protein;	GO:0016020//membrane	GO:0004175//endopeptidase activity	GO:0019538//protein metabolic process
sR104	ETAE_0665 NC_013508:738360-741057:+	-20.0658	11 -- 48	8 -- 46	CCGUCUUACCUGUUUGCAGUCCAAUAACGUCCUGUGCC	GGUAUCCGACAGGCGGUCAGGCGAUGGGUUAGGGCACGG	acnB	bifunctional aconitate hydratase 2/2-methylisocitrate dehydratase;	-	GO:0051536//iron-sulfur cluster binding;GO:0016836//hydro-lyase activity	GO:0009060//aerobic respiration
sR104	ETAE_1384 NC_013508:1494327-1494894:+	-19.8766	16 -- 66	75 -- 123	CGUGCCGGCUCGUUAUCACCGUCUUACCUGUUUGCAGUCCAAUAACGUCCU	GCAUGGCUGGCGCAAGGAGAGUGACGAUGAUGUUGGGCGAUGUGCAGGA	ETAE_1384	hypothetical protein;	-	GO:0003824//catalytic activity	-
sR104	ETAE_0378 NC_013508:421177-425044:+	-19.5123	26 -- 63	3592 -- 3628	GCCGGCUCGUUAUCACCGUCUUACCUGUUUGCAGUCCA	CGGCCUGGGCGUCGCGCAGAGUGGUAAACUGGUAGGU	ETAE_0378	hypothetical protein;	-	-	-
sR104	ETAE_2836 NC_013508:2979596-2980817:-	-19.4138	42 -- 67	88 -- 112	CCGUGCCGGCUCGUUAUCACCGUCUU	GGCAUGAUAGACGAUGGUGGCGGAA	tyrA	bifunctional chorismate mutase/prephenate dehydrogenase;	GO:0044424	GO:0016866//intramolecular transferase activity;GO:0016628//oxidoreductase activity, acting on the CH-CH group of donors, NAD or NADP as acceptor	GO:0008652//cellular amino acid biosynthetic process;GO:0043648//dicarboxylic acid metabolic process;GO:0006570//tyrosine metabolic process
sR104	ETAE_0094 NC_013508:91028-92606:+	-19.0824	38 -- 67	64 -- 93	CCGUGCCGGCUCGUUAUCACCGUCUUACCU	GAGCACGGCCGCAUCAGUGAACAGGAUGGA	ilvC	ketol-acid reductoisomerase;	-	GO:0016616//oxidoreductase activity, acting on the CH-OH group of donors, NAD or NADP as acceptor;GO:0048037//cofactor binding;GO:0000166//nucleotide binding	GO:0008652//cellular amino acid biosynthetic process;GO:0006549//isoleucine metabolic process;GO:0006573//valine metabolic process
sR108	ETAE_2434 NC_013508:2559637-2561578:+	-34.1981	4 -- 89	824 -- 905	GCGAUGGCGGGAACCGAGAUGUCGAUGGUUACGUGACUGAUGAGACAUUGCUGCAAGGACAACGCAAAUGUGAGUAUGGAAUGACG	CGCUCGUCCCAGGCCUACCGCUUACUGCACGAAUACUUUGCCUUUCCCGACAAGUUCCUGUUUUUUGACAUGACCGAGCUGC	evpF	type VI secretion system protein EvpF;	-	-	-
sR108	ETAE_0308 NC_013508:337154-338972:-	-27.8213	26 -- 88	90 -- 152	CGAUGGCGGGAACCGAGAUGUCGAUGGUUACGUGACUGAUGAGACAUUGCUGCAAGGACAACG	GACUACCUAUCAUGGCUCAACGCAUCUUUGCGCUGAUUGCGCUGUUUAUUACGACCCUGCUGC	dsbD	thiol:disulfide interchange protein DsbD;	GO:0031224//intrinsic component of membrane	GO:0015036//disulfide oxidoreductase activity;GO:0016668//oxidoreductase activity, acting on a sulfur group of donors, NAD(P) as acceptor	GO:0051234//establishment of localization;GO:0018904;GO:0043623//cellular protein complex assembly;GO:0019725//cellular homeostasis;GO:0006091//generation of precursor metabolites and energy
sR108	ETAE_2787 NC_013508:2925310-2926876:-	-24.3692	4 -- 86	93 -- 173	AUGGCGGGAACCGAGAUGUCGAUGGUUACGUGACUGAUGAGACAUUGCUGCAAGGACAACGCAAAUGUGAGUAUGGAAUGACG	UAUUGCCCAUGCUACGUAUUGUUAAAGAAGCCCUGACGUUUGAUGACGUUCUCUUAGUUCCUGCCCACUCUACCGUUCUGC	guaB	inositol-5-monophosphate dehydrogenase;	-	GO:0043169//cation binding;GO:0016616//oxidoreductase activity, acting on the CH-OH group of donors, NAD or NADP as acceptor	GO:0009168//purine ribonucleoside monophosphate biosynthetic process
sR108	ETAE_1578 NC_013508:1685656-1686568:-	-24.2776	1 -- 85	80 -- 161	UGGCGGGAACCGAGAUGUCGAUGGUUACGUGACUGAUGAGACAUUGCUGCAAGGACAACGCAAAUGUGAGUAUGGAAUGACGUCG	ACCGCGCUCUGGAGCGACCCGAUGCUGUAUAACCCUGCCCCCACGCUGGCGCGCCUGUUUAUCGCCUCAUUUUUACUGCUGC	ETAE_1578	inner membrane transport protein;	GO:0016020//membrane	-	-
sR108	ETAE_1081 NC_013508:1178865-1180266:+	-24.0764	1 -- 90	125 -- 213	UGCGAUGGCGGGAACCGAGAUGUCGAUGGUUACGUGACUGAUGAGACAUUGCUGCAAGGACAACGCAAAUGUGAGUAUGGAAUGACGUCG	ACGCUGCUGUCUGAGCUGCUGCUGUGCUGCGUGCCGGCGCUGCUGCUCGGUGCGCUGUUCGGCUAUUUACCCUGGUUUUUACUGUCGGC	phoR	phosphate regulon sensor protein;	GO:0031224//intrinsic component of membrane	GO:0004673//protein histidine kinase activity;GO:0060089;GO:0032559	GO:0006468//protein phosphorylation;GO:0007165//signal transduction;GO:0006351//transcription, DNA-templated
sR108	ETAE_0684 NC_013508:755180-756788:-	-22.4388	10 -- 89	120 -- 182	GCGAUGGCGGGAACCGAGAUGUCGAUGGUUACGUGACUGAUGAGACAUUGCUGCAAGGACAACGCAAAUGUGAGUAUGGA	CGCAUACCGCCCCUCCGCUACCGCUGAUCCUGUGGCUAUUCCUCUAUGCCGCGCUCUGGACCU	ETAE_0684	hypothetical protein;	-	-	-
sR108	ETAE_0208 NC_013508:235228-236218:-	-22.2391	26 -- 90	127 -- 194	UGCGAUGGCGGGAACCGAGAUGUCGAUGGUUACGUGACUGAUGAGACAUUGCUGCAAGGACAACG	GCGCUAUCGCCUAUGGCUCACCCAUUUGCUGAUGAUUCUGUUUAUCGCGCUGAUCAUGUUCCCCCUGC	malG	maltose ABC transporter permease;	GO:0031224//intrinsic component of membrane	-	GO:0071702
sR108	ETAE_1318 NC_013508:1421175-1422510:-	-21.4428	4 -- 90	71 -- 173	UGCGAUGGCGGGAACCGAGAUGUCGAUGGUUACGUGACUGAUGAGACAUUGCUGCAAGGACAACGCAAAUGUGAGUAUGGAAUGACG	ACGCCCCGCCGCAUCUGACGGAAACCCUGAAUGCUGACCAGUGAACACGCCAUUUUAUUGAUUGAUGACGAUCCCGACGUACUGGACGCCUAUACCCUGCUGC	pgtA	transport activator;	GO:0044464	GO:0004871//signal transducer activity;GO:0001071//nucleic acid binding transcription factor activity;GO:0005515//protein binding;GO:0032559	GO:0006351//transcription, DNA-templated;GO:0007165//signal transduction
sR108	ETAE_0938 NC_013508:1023136-1023352:-	-21.0089	4 -- 90	59 -- 149	UGCGAUGGCGGGAACCGAGAUGUCGAUGGUUACGUGACUGAUGAGACAUUGCUGCAAGGACAACGCAAAUGUGAGUAUGGAAUGACG	ACGCUGCCGCCGCAAUCUUGCUAUACAGGCGCCGGCACCCUUUUGGGCUAUGCUCUUUUUAUCGCGAUGUUAUGUGGAACACGACCGCUGC	ETAE_0938	hypothetical protein;	-	-	-
sR108	ETAE_1852 NC_013508:1962385-1962721:+	-20.7899	37 -- 90	126 -- 174	UGCGAUGGCGGGAACCGAGAUGUCGAUGGUUACGUGACUGAUGAGACAUUGCUG	GCGCUGUUAUCCUGGGUUCUACUCUGCUGGCUGGCUGCUCUUCCAACGC	ETAE_1852	murein lipoprotein;	GO:0019867//outer membrane	-	GO:0051704
sR108	ETAE_2857 NC_013508:3000290-3000956:-	-20.5853	6 -- 62	17 -- 71	GUUACGUGACUGAUGAGACAUUGCUGCAAGGACAACGCAAAUGUGAGUAUGGAAUGA	CGAUGCACUGACGGCCCGCGACAGCCCGCCUGUUUUUACGCUAAAGUAUCUCUCU	ETAE_2857	beta-phosphoglucomutase family hydrolase;	-	GO:0016791//phosphatase activity	-
sR111	ETAE_0432 NC_013508:474511-475000:-	-28.6219	152 -- 223	23 -- 82	CACCCCUCAUGAUGCGAUGGCGCUGGUCUCUGGACAGAAGGUACCGGACGGCGGUCGGAGGGUCGGUCAUCC	GUGGCCUGCGUUUGCCCGGCGAGAUCGUUUUCCGUGGCCUGCGCAUUCCCCCAGCUUAGG	crcB	camphor resistance protein CrcB;	GO:0031224//intrinsic component of membrane	-	-
sR111	ETAE_3333 NC_013508:3512642-3513059:-	-26.6808	45 -- 105	18 -- 77	UCGUUAUGGGCGAACUAUCGGUGCCCGGACGCGGGAAAGGUCUGCUAGCGCAAAGACAGAG	GGCGAGGGUCCCUAUGUUAGGCUGUGGGCGCGCCCGUCGGGCGAUCGUGUUAAAUGUCUU	ETAE_3333	hypothetical protein;	-	-	-
sR111	ETAE_0608 NC_013508:670574-671387:-	-23.3686	166 -- 213	119 -- 169	GAUGCGAUGGCGCUGGUCUCUGGACAGAAGGUACCGGACGGCGGUCGG	CUGCUCUACCGCUAUCAGCAACAGACCCUGAGCUUUAGCCUGCACGCCGCC	thiQ	thiamin transporter ATP-binding subunit;	GO:0009274//peptidoglycan-based cell wall	GO:0017111//nucleoside-triphosphatase activity;GO:0015405;GO:0032559	GO:0009207;GO:0051234//establishment of localization
sR111	ETAE_3398 NC_013508:3592326-3593016:-	-22.7004	163 -- 231	53 -- 121	GCUUAACACACCCCUCAUGAUGCGAUGGCGCUGGUCUCUGGACAGAAGGUACCGGACGGCGGUCGGAGG	CGAGUAUGUGUAUAAUCCGAGCGCUAUCGUUAUCCGCCGGAGCCCGCCAUGACCUACCGCAUUGCCUUU	ETAE_3398	hypothetical protein;	GO:0044464	GO:0004871//signal transducer activity;GO:0003677//DNA binding;GO:0001071//nucleic acid binding transcription factor activity	GO:0006351//transcription, DNA-templated;GO:0007165//signal transduction
sR111	ETAE_1882 NC_013508:1990396-1991362:+	-22.156	10 -- 60	109 -- 149	UAGCGCAAAGACAGAGAAGUACGGAAAAAAGGGAGUAUUAAUGCGACCACC	AUCGCGUAAACUGUUUCAAAAUGUCGUGAUCGCGCUGGUGG	potB	spermidine/putrescine ABC transporter membrane protein;	GO:0031224//intrinsic component of membrane	-	GO:0051234//establishment of localization
sR111	ETAE_3279 NC_013508:3451441-3452260:-	-21.9444	156 -- 226	255 -- 319	ACACACCCCUCAUGAUGCGAUGGCGCUGGUCUCUGGACAGAAGGUACCGGACGGCGGUCGGAGGGUCGGUC	UGGUGCUGGAUCUGAUGCUGCCGGGCGAAGAUGGCCUGUCUAUCUGCCGCCGCCUGCGCAGCCAG	ompR	osmolarity response regulator;	GO:0044424	GO:0004871//signal transducer activity;GO:0003676//nucleic acid binding	GO:0006351//transcription, DNA-templated;GO:0007165//signal transduction
sR111	ETAE_3034 NC_013508:3198205-3200557:-	-21.8241	97 -- 159	2282 -- 2349	GGUCAUCCUUGCUCGCAGGUCUCUUACUAUUCCUGUUUCGAGGAACCUUGCUGGUCGUUAUGG	CCGGUGGGAACGGAUCAGAAGCGUCGUAUUCAAGUAGUGAUUGGGGGAGAGGGAACGCCAGCUAUACC	ETAE_3034	invasin;	-	-	GO:0009987//cellular process;GO:0009056//catabolic process
sR115	ETAE_0916 NC_013508:1004011-1004764:+	-20.189	10 -- 108	22 -- 111	UCCCAUCGGGCUCACGGGGGCUCGCGUUUCAGCCCCCGCGGCCUCUCAUGAGCGCAAAAGUCAUUUCGUGUCAGACAAUAGAAGAGCGUAGCAAUAGUA	AGGAUAGUCUGAACGCCAUCCCGCGGCGGAUCAGGGCGCCAGGGGGGUCAUCAUUCGUUCAACCAGCAGGAGUCUCUCGAUGGAUAUCAU	nfnB	dihydropteridine reductase;	-	GO:0016646//oxidoreductase activity, acting on the CH-NH group of donors, NAD or NADP as acceptor	GO:0008152//metabolic process
sR115	ETAE_1692 NC_013508:1798577-1800149:-	-19.4249	8 -- 69	125 -- 196	GGCCUCUCAUGAGCGCAAAAGUCAUUUCGUGUCAGACAAUAGAAGAGCGUAGCAAUAGUACC	CCGGAAAACGUGAGUCUCAACGCGUUUAAACAGCCCCGUGCUUUCUAUCUGAUCUUCUCUAUCGAACUGUGG	tppB	dipeptide/tripeptide permease;	GO:0016021//integral component of membrane	GO:0015198//oligopeptide transporter activity;GO:0015295//solute:proton symporter activity;GO:0003824//catalytic activity	GO:0006857//oligopeptide transport
sR115	ETAE_2781 NC_013508:2919025-2920057:+	-18.3107	41 -- 70	14 -- 43	CGGCCUCUCAUGAGCGCAAAAGUCAUUUCG	GCUGCUGAGCGCCGCGUUUUUCAGUAAGGC	xapR	transcriptional regulator;	-	GO:0003676//nucleic acid binding;GO:0001071//nucleic acid binding transcription factor activity	GO:0006351//transcription, DNA-templated
sR115	ETAE_0317 NC_013508:354211-355411:+	-17.8795	7 -- 65	87 -- 139	UCUCAUGAGCGCAAAAGUCAUUUCGUGUCAGACAAUAGAAGAGCGUAGCAAUAGUACCA	GGAGUGCUAAUUAAAUGUAUUGGUUAGGUUUGUUGUUUUAUAUCUUAUCUGGU	ETAE_0317	hypothetical protein;	-	-	-
sR115	ETAE_2500 NC_013508:2631203-2632430:+	-17.6985	14 -- 46	117 -- 150	AUUUCGUGUCAGACAAUAGAAGAGCGUAGCAAU	UAAAGCGCCUCUCUGUUACCACUCGCACGCGUUG	ETAE_2500	hypothetical protein;	-	-	-
sR115	ETAE_0892 NC_013508:972811-973048:+	-17.5275	1 -- 57	124 -- 176	GCGCAAAAGUCAUUUCGUGUCAGACAAUAGAAGAGCGUAGCAAUAGUACCACAUAUU	UGCGUUUUUAGCUUCUUUACGGUUUAAAAAAUCGCUUUUUUCGUGGUGCUUAA	ETAE_0892	hypothetical protein;	-	-	-
sR115	ETAE_0424 NC_013508:470909-471152:+	-17.2944	4 -- 30	78 -- 105	UAGAAGAGCGUAGCAAUAGUACCACAU	GUUUUCUCGCUCCUGUGAUUGUGGUGUG	ETAE_0424	hypothetical protein;	-	-	-
sR115	ETAE_3017 NC_013508:3181921-3182710:-	-17.2052	62 -- 107	115 -- 161	CCCAUCGGGCUCACGGGGGCUCGCGUUUCAGCCCCCGCGGCCUCUC	GGGCGGCGCUGUGCUGCUGUGUGCAUUGACGGGGGCGGCCUGGGGGG	ETAE_3017	hypothetical protein;	GO:0044464	-	GO:0044260
sR115	ETAE_0517 NC_013508:558494-559235:+	-17.0331	8 -- 70	283 -- 329	CGGCCUCUCAUGAGCGCAAAAGUCAUUUCGUGUCAGACAAUAGAAGAGCGUAGCAAUAGUACC	GCUGGUUGACCGCGAGCUGACGCUGUAUGAAUCUCGCAUCAUCAUGG	sspA	stringent starvation protein A;	-	GO:0003824//catalytic activity	-
sR115	ETAE_0446 NC_013508:489862-491119:+	-16.746	12 -- 33	1 -- 23	CAAUAGAAGAGCGUAGCAAUAG	GUUAUCCUCGCUCAACCGUUAUC	ETAE_0446	hypothetical protein;	-	GO:0016769//transferase activity, transferring nitrogenous groups	-
sR115	ETAE_0664 NC_013508:738292-738508:-	-16.6992	7 -- 70	16 -- 79	CGGCCUCUCAUGAGCGCAAAAGUCAUUUCGUGUCAGACAAUAGAAGAGCGUAGCAAUAGUACCA	GCUCGGCGACGUGCUCACGGUAUUCUUUUAGCACGACUCGACUCCUCGCUCUCAUUGUCAUUGU	ETAE_0664	hypothetical protein;	-	-	-
sR115	ETAE_1689 NC_013508:1794797-1795613:+	-16.4198	8 -- 84	81 -- 154	CGUUUCAGCCCCCGCGGCCUCUCAUGAGCGCAAAAGUCAUUUCGUGUCAGACAAUAGAAGAGCGUAGCAAUAGUACC	GCGAGGUCGGGGGAACGCGGGUGAUUGAGAUUGUGGCGGCCAGCGUGCAGAAUGAAUUCAUCUCCGCUGUCAGG	pdxH	pyridoxamine 5-phosphate oxidase;	-	GO:0016641//oxidoreductase activity, acting on the CH-NH2 group of donors, oxygen as acceptor;GO:0000166//nucleotide binding	GO:0008614//pyridoxine metabolic process
sR115	ETAE_1621 NC_013508:1725006-1725351:+	-16.4004	19 -- 42	103 -- 124	CGUGUCAGACAAUAGAAGAGCGUA	GCACACUGUUACCUUCUCGGAU	ETAE_1621	prevent-host-death protein;	-	-	-
sR125	ETAE_0382 NC_013508:427146-428622:+	-17.4828	5 -- 39	114 -- 146	AAGGAUUGUAGUACGACGUAAGCAAAUUCCCCUCG	UUCUUGGAGUCUGCGGCACGUUUAUGGGGGGGC	yjfG	UDP-N-acetylmuramate:L-alanyl-gamma-D-glutamyl- meso-diaminopimelate ligase;	-	GO:0003824//catalytic activity;GO:0032559	GO:0008152//metabolic process;GO:0045229//external encapsulating structure organization
sR125	ETAE_2842 NC_013508:2985288-2987907:-	-17.9581	2 -- 49	1351 -- 1394	UCUCGCCUUCAAGGAUUGUAGUACGACGUAAGCAAAUUCCCCUCGUCU	GGAGCGGAAUCAUAAUAUUGUCCUGCAGUACCAAGAGCAGCAGA	ETAE_2842	adhesin;	-	-	-
sR125	ETAE_3041 NC_013508:3203934-3204789:+	-21.1438	1 -- 51	78 -- 127	GUUCUCGCCUUCAAGGAUUGUAGUACGACGUAAGCAAAUUCCCCUCGUCUA	UAAGAACGUGGCAAUCACUACUCAUGCUGAUGUUUAAGGGGUUGGCGGGU	ETAE_3041	hypothetical protein;	GO:0044464	GO:0004871//signal transducer activity;GO:0003676//nucleic acid binding	GO:0006351//transcription, DNA-templated;GO:0007165//signal transduction
sR125	ETAE_0696 NC_013508:769436-770663:-	-19.9581	8 -- 46	242 -- 280	CGCCUUCAAGGAUUGUAGUACGACGUAAGCAAAUUCCCC	GCGGGAGAUGACAGCUAUGCGCGUAUCGGCUUUAAGGGG	ompF1	outer membrane porin F protein;	GO:0016020//membrane	-	GO:0051234//establishment of localization
sR125	ETAE_2978 NC_013508:3140590-3141610:+	-19.8771	2 -- 18	85 -- 99	GCAAAUUCCCCUCGUCU	CGGAAGGGGAGCAGA	ETAE_2978	dicarboxylate-binding periplasmic protein;	-	GO:0003676//nucleic acid binding;GO:0001071//nucleic acid binding transcription factor activity	GO:0006351//transcription, DNA-templated
sR125	ETAE_2437 NC_013508:2565297-2567316:+	-18.7004	4 -- 19	15 -- 30	AGCAAAUUCCCCUCGU	UCGUUAGAGGGGAGUG	evpI	type VI secretion system protein EvpI;	-	-	-
sR125	ETAE_0131 NC_013508:131892-133821:+	-18.452	3 -- 17	85 -- 99	CAAAUUCCCCUCGUC	GUUUACGGGGAGCAG	recQ	ATP-dependent DNA helicase RecQ;	GO:0044464	GO:0004003//ATP-dependent DNA helicase activity;GO:0032559	GO:0031668//cellular response to extracellular stimulus;GO:0006259//DNA metabolic process
sR125	ETAE_3057 NC_013508:3219050-3220985:-	-18.0573	1 -- 13	168 -- 180	UUCCCCUCGUCUA	AAGGGGGGCAGGU	ETAE_3057	bacteriophage P4 DNA primase;	GO:0043234//protein complex	GO:0003899//DNA-directed RNA polymerase activity;GO:0017111//nucleoside-triphosphatase activity;GO:0003676//nucleic acid binding;GO:0046914//transition metal ion binding	GO:0006259//DNA metabolic process;GO:0010467//gene expression
sR125	ETAE_2506 NC_013508:2640323-2640578:+	-17.9313	3 -- 13	22 -- 32	UUCCCCUCGUC	AGGGGGAGCAG	ETAE_2506	hypothetical protein;	-	-	-
sR125	ETAE_2372 NC_013508:2498352-2498607:+	-17.4916	4 -- 19	84 -- 98	AGCAAAUUCCCCUCGU	UCUUUAGGGGGAGCA	ETAE_2372	hypothetical protein;	-	-	-
sR125	ETAE_0709 NC_013508:781773-784758:+	-17.3788	1 -- 11	38 -- 48	CCCCUCGUCUA	GGGGAGCGGGU	ptrA	protease III;	-	GO:0046914//transition metal ion binding;GO:0004175//endopeptidase activity	GO:0019538//protein metabolic process
sR125	ETAE_1932 NC_013508:2037304-2038624:-	-17.1958	2 -- 49	82 -- 124	UCUCGCCUUCAAGGAUUGUAGUACGACGUAAGCAAAUUCCCCUCGUCU	GGAGUGGAUGAAGAGUGCCAUGCUGAUGACGGGGAUACGCAGA	ETAE_1932	hypothetical protein;	-	-	-
sR125	ETAE_3345 NC_013508:3524727-3526566:-	-17.1838	1 -- 13	1593 -- 1605	UUCCCCUCGUCUA	AGGGGGAGCGGGU	ETAE_3345	regulator of cell autolysis;	GO:0031224//intrinsic component of membrane	GO:0004673//protein histidine kinase activity;GO:0032559	GO:0045229//external encapsulating structure organization;GO:0007165//signal transduction;GO:0006796//phosphate-containing compound metabolic process
sR125	ETAE_2869 NC_013508:3019133-3020813:-	-16.5786	1 -- 11	143 -- 153	CCCCUCGUCUA	GGGGGGCGGAU	ETAE_2869	methyl-accepting chemotaxis sensory transducer;	GO:0044464	GO:0060089	GO:0023052//signaling
sR125	ETAE_1458 NC_013508:1570789-1571491:+	-16.5625	5 -- 17	85 -- 97	CAAAUUCCCCUCG	GUAUAGGGGGAGC	ETAE_1458	outer membrane lipoprotein, Slp family;	GO:0016020//membrane	-	-
sR125	ETAE_2859 NC_013508:3002566-3005293:-	-16.538	2 -- 38	5 -- 47	AGGAUUGUAGUACGACGUAAGCAAAUUCCCCUCGUCU	UCUUAGUGUCACUUUGUGUUCGUGAGCGGGCGUCGGCAGCGGA	alaS	alanyl-tRNA synthetase;	GO:0044424	GO:0004812//aminoacyl-tRNA ligase activity;GO:0043169//cation binding;GO:0003723//RNA binding;GO:0032559	GO:0006418//tRNA aminoacylation for protein translation
sR128	ETAE_2967 NC_013508:3131122-3132562:-	-21.1583	11 -- 28	56 -- 73	CGCGUCACAGGAGGCCAA	GCGCGGUGUCGUCCGGUU	ETAE_2967	peptidase PmbA;	-	-	-
sR128	ETAE_1404 NC_013508:1514713-1515433:-	-19.4414	49 -- 69	3 -- 27	AAAUGGGAGAAGGGGGCAUGG	UUUACCCUUUUCCCCCGGAUAGACC	lolB	outer membrane lipoprotein;	GO:0019867//outer membrane	GO:0022892	GO:0006810//transport
sR128	ETAE_1199 NC_013508:1303415-1304633:+	-19.2892	18 -- 29	10 -- 21	ACGCGUCACAGG	UGUGCAGUGUCC	ETAE_1199	group 1 glycosyl transferase;	-	GO:0016740//transferase activity	GO:0008152//metabolic process
sR128	ETAE_0746 NC_013508:824753-825413:+	-18.9693	13 -- 28	4 -- 17	CGCGUCACAGGAGGCC	GCGCAGGCCUCCGG	ompH	periplasmic chaperone;	GO:0044464	GO:0003676//nucleic acid binding;GO:0005515//protein binding	-
sR128	ETAE_2955 NC_013508:3115784-3116000:+	-16.8523	42 -- 82	40 -- 84	CAAAAGUAUCACCAAAUGGGAGAAGGGGGCAUGGACUUAGA	GUCUUUCAUCUUAUUGUUUACCCUCUUAUUUUAUUACCUGACUCU	ETAE_2955	hypothetical protein;	-	-	-
sR128	ETAE_0624 NC_013508:691977-693879:+	-16.8362	24 -- 49	35 -- 59	GACUUAGACCCACAUGCCAAACGCGU	CUGAAAAUGGGUGUACGGGUGGGCA	ETAE_0624	AMP-binding enzyme-family protein;	-	GO:0015645//fatty acid ligase activity	-
sR128	ETAE_3488 NC_013508:3683630-3684917:+	-15.736	27 -- 61	107 -- 138	GAAGGGGGCAUGGACUUAGACCCACAUGCCAAACG	UUUCCCCUCUGUCUGGUGCUGUAUGAGUUUGC	mdfA	multidrug translocase;	GO:0031224//intrinsic component of membrane	-	GO:0042221//response to chemical;GO:0006810//transport
sR128	ETAE_1902 NC_013508:2005296-2006601:+	-15.7332	25 -- 65	136 -- 173	GGGAGAAGGGGGCAUGGACUUAGACCCACAUGCCAAACGCG	UCUUCUUCCCCUCACGACCCCACUGGCUUACGCUGCGC	ETAE_1902	hypothetical protein;	GO:0016020//membrane	-	GO:0051704
sR128	ETAE_1048 NC_013508:1139320-1141186:+	-15.5671	56 -- 67	144 -- 155	AUGGGAGAAGGG	UGCCCUUUUCCC	dld	D-lactate dehydrogenase;	-	GO:0016898;GO:0004457//lactate dehydrogenase activity;GO:0050662//coenzyme binding;GO:0000166//nucleotide binding	GO:0032787//monocarboxylic acid metabolic process;GO:0006810//transport
sR128	ETAE_1052 NC_013508:1144458-1145940:-	-15.4994	55 -- 65	74 -- 84	GGGAGAAGGGG	CCCUCUUCCCC	ETAE_1052	MmgE/PrpD family protein;	-	GO:0016836//hydro-lyase activity	GO:0019541//propionate metabolic process
sR128	ETAE_0116 NC_013508:115702-116950:-	-15.439	39 -- 47	4 -- 12	CUUAGACCC	GGAUCUGGG	hemX	uroporphyrinogen III C-methyltransferase;	-	GO:0008168//methyltransferase activity	GO:0006730//one-carbon metabolic process
sR128	ETAE_3474 NC_013508:3666488-3667259:-	-15.353	113 -- 125	85 -- 97	CUUAUUGUCUAUC	GAAUAACGGAUAG	ETAE_3474	TetR family transcriptional regulator;	GO:0044424	GO:0003676//nucleic acid binding;GO:0001071//nucleic acid binding transcription factor activity	GO:0006351//transcription, DNA-templated;GO:0006631//fatty acid metabolic process
sR128	ETAE_2869 NC_013508:3019133-3020813:-	-15.2706	15 -- 28	1551 -- 1564	CGCGUCACAGGAGG	GCGCGGUGGCCUUC	ETAE_2869	methyl-accepting chemotaxis sensory transducer;	GO:0044464	GO:0060089	GO:0023052//signaling
sR139	ETAE_1539 NC_013508:1646977-1647778:-	-65.1308	1 -- 51	1 -- 51	AGUCGCGAUGAAGCCGUCGCUGCAGAGAGUUAUUAGCAGGCGGCGCAUACA	UCAGCGCUACUUCGGCAGCGACGUCUCUCAAUAAUCGUCCGCCGCGUAUGU	ETAE_1539	amino acid ABC transporter permease;	GO:0031224//intrinsic component of membrane	-	GO:0051234//establishment of localization
sR139	ETAE_1316 NC_013508:1417959-1419393:+	-24.4074	52 -- 96	102 -- 141	ACGCGACUCGCUCUAGGCGCGGCUACCGUGCAUGGUCUGGGAUAG	UGCGCUGGCGAGACCUGAGCCGUUGGCUAUCCCCCCUAUC	ETAE_1316	phosphoanhydride phosphorylase;	-	GO:0016791//phosphatase activity	-
sR139	ETAE_0888 NC_013508:965813-969989:+	-19.9072	73 -- 102	2230 -- 2259	CUUGGCACGCGACUCGCUCUAGGCGCGGCU	GAGCCGUGCGCUGACGGAGAUUAACGCCGA	ETAE_0888	TTSS effector protein;	-	-	-
sR139	ETAE_1554 NC_013508:1661990-1662299:+	-18.5304	4 -- 65	5 -- 58	AUGGUCUGGGAUAGAGUCGCGAUGAAGCCGUCGCUGCAGAGAGUUAUUAGCAGGCGGCGCAU	UGCCGAACCUUAUCUUAGUGCCUCAAGCAGUAACGACUCUAGUUUGUCUGUGUA	cspC1	cold shock protein;	GO:0044424	GO:0003676//nucleic acid binding	GO:0031554//regulation of DNA-templated transcription, termination
sR139	ETAE_2503 NC_013508:2634528-2638209:+	-18.4337	76 -- 92	167 -- 183	GACUCGCUCUAGGCGCG	CUGAGCGAGGUCUGCGC	ETAE_2503	pyruvate:ferredoxin oxidoreductase;	-	GO:0046914//transition metal ion binding;GO:0016491//oxidoreductase activity;GO:0051536//iron-sulfur cluster binding;GO:0019842//vitamin binding	GO:0051234//establishment of localization;GO:0006091//generation of precursor metabolites and energy
sR139	ETAE_3370 NC_013508:3555472-3555940:-	-17.4837	56 -- 97	4 -- 53	CACGCGACUCGCUCUAGGCGCGGCUACCGUGCAUGGUCUGGG	GUGCGCUGAGAUUGAUACGCGGUUAACCUGCGAUGGCAUAUGCUGGGUCU	ETAE_3370	hypothetical protein;	-	-	-
sR139	ETAE_2294 NC_013508:2412149-2413808:-	-17.0035	83 -- 97	72 -- 86	CACGCGACUCGCUCU	GUGCGCUGAGCGGGA	ETAE_2294	hypothetical protein;	-	-	-
sR143	ETAE_0159 NC_013508:164817-166248:+	-27.8714	1 -- 43	101 -- 146	UGCCUAGUUCUUCACGGAGUGAGAUGGGCUAGCGGUCGCGGUG	AUGGACACUCUGGCCUCACUCUAUACGAAGCACCUCGCCACGCUGC	pepQ	proline dipeptidase;	-	GO:0008237//metallopeptidase activity;GO:0042578//phosphoric ester hydrolase activity;GO:0008238//exopeptidase activity;GO:0043169//cation binding	GO:0019538//protein metabolic process
sR143	ETAE_2213 NC_013508:2332384-2332636:+	-25.7327	1 -- 42	90 -- 132	GCCUAGUUCUUCACGGAGUGAGAUGGGCUAGCGGUCGCGGUG	CGGGUCAAGAAAUGCCCCCGCCCCGCUCGCCAUUUUGUGCUGC	ETAE_2213	hypothetical protein;	-	-	-
sR143	ETAE_1282 NC_013508:1391388-1392150:-	-24.4103	1 -- 48	96 -- 143	AGGCAUGCCUAGUUCUUCACGGAGUGAGAUGGGCUAGCGGUCGCGGUG	UUCGUAUGGAUCGUAUUGUCGUUUCCUCUACCUCUGCGCGCAGUUCAC	ETAE_1282	hypothetical protein;	-	-	-
sR143	ETAE_0538 NC_013508:583634-584414:-	-23.4552	8 -- 42	19 -- 55	GCCUAGUUCUUCACGGAGUGAGAUGGGCUAGCGGU	CGGCGUCAAAACUGUGCCUCAAGCUAUCCUAUCGCCA	ETAE_0538	hypothetical protein;	-	-	-
sR143	ETAE_1974 NC_013508:2082814-2084995:+	-22.4826	3 -- 41	93 -- 142	CCUAGUUCUUCACGGAGUGAGAUGGGCUAGCGGUCGCGG	GGAUCAUAAUGAAAACAGCCUGCCUCUCUCUCAGCCCCAUCGCCGCGGCC	ETAE_1974	ferric vibrioferrin receptor;	GO:0031224//intrinsic component of membrane;GO:0019867//outer membrane	GO:0046914//transition metal ion binding;GO:0004871//signal transducer activity;GO:0005381//iron ion transmembrane transporter activity	GO:0015688//iron chelate transport
sR143	ETAE_1595 NC_013508:1701602-1701983:-	-22.4268	2 -- 35	87 -- 134	UCUUCACGGAGUGAGAUGGGCUAGCGGUCGCGGU	AGGAGAGCCUCGCCAUGCCCGAAUACUUCGCCUUCUUUAUUAAAGCCA	gene	Gifsy-1 prophage protein;	-	-	-
sR143	ETAE_1470 NC_013508:1581766-1582150:-	-22.3874	1 -- 44	87 -- 135	AUGCCUAGUUCUUCACGGAGUGAGAUGGGCUAGCGGUCGCGGUG	UGCGGAGAGAGAUCAUGGACGUCACGGGUAUCCUUAUCGUCAGCGCCGC	ETAE_1470	hypothetical protein;	-	-	-
sR143	ETAE_2700 NC_013508:2835573-2836182:+	-22.3253	1 -- 47	71 -- 117	GGCAUGCCUAGUUCUUCACGGAGUGAGAUGGGCUAGCGGUCGCGGUG	CCGCCACCGAGUUAGAGGAGCACGCCAUUCAUGUCCGCCAGCGCCGC	purE	phosphoribosylaminoimidazole carboxylase catalytic subunit;	-	GO:0016831//carboxy-lyase activity	GO:0006188//IMP biosynthetic process
sR143	ETAE_2557 NC_013508:2684918-2686076:-	-21.904	3 -- 43	81 -- 128	UGCCUAGUUCUUCACGGAGUGAGAUGGGCUAGCGGUCGCGG	ACGGUUGGGGGGUGCCUGAGAUGCUGCAUAUUGAGCUUCGCCAGCGCC	modC	molybdate ABC transporter ATP-binding protein;	GO:0043234//protein complex;GO:0009274//peptidoglycan-based cell wall;GO:0016020//membrane	GO:0017111//nucleoside-triphosphatase activity;GO:0046914//transition metal ion binding;GO:0046873//metal ion transmembrane transporter activity;GO:0015098//molybdate ion transmembrane transporter activity;GO:0032559	GO:0009207;GO:0015698//inorganic anion transport;GO:0006812//cation transport
sR143	ETAE_1124 NC_013508:1223543-1224095:-	-21.8605	1 -- 42	119 -- 164	GCCUAGUUCUUCACGGAGUGAGAUGGGCUAGCGGUCGCGGUG	UGGAUCGAUGCCGACGCCUGCCCGAACGUGAUUAAAGAGGUGCUGC	ETAE_1124	hypothetical protein;	-	-	-
sR143	ETAE_1771 NC_013508:1882761-1883967:+	-21.826	1 -- 26	6 -- 42	AGUGAGAUGGGCUAGCGGUCGCGGUG	UCACUCGUCUUCCCCACCCGUUACGCCACGGCGCCGC	ldhA	D-lactate dehydrogenase;	-	GO:0004457//lactate dehydrogenase activity;GO:0000166//nucleotide binding	GO:0008152//metabolic process
sR143	ETAE_0749 NC_013508:826905-827793:+	-21.5833	1 -- 44	98 -- 138	AUGCCUAGUUCUUCACGGAGUGAGAUGGGCUAGCGGUCGCGGUG	UACGUGAUUGAUCAAACCGCCUUUAUCCAUCCCAGCGCCAU	lpxA	UDP-N-acetylglucosamine acyltransferase;	GO:0044424	GO:0008374//O-acyltransferase activity	GO:0008654//phospholipid biosynthetic process
sR145	ETAE_2251 NC_013508:2370463-2371294:-	-19.3072	124 -- 148	114 -- 141	CAGCGUGUCUUUAUUUUGCCAGCCG	GUCGCGCGAUGAAUAAAACGGUAAUGGU	ETAE_2251	chaperone protein PapD;	GO:0030313	-	GO:0045229//external encapsulating structure organization
sR145	ETAE_2503 NC_013508:2634528-2638209:+	-18.8996	124 -- 148	1763 -- 1780	CAGCGUGUCUUUAUUUUGCCAGCCG	GUCGCGCAGGAGGUCGGC	ETAE_2503	pyruvate:ferredoxin oxidoreductase;	-	GO:0046914//transition metal ion binding;GO:0016491//oxidoreductase activity;GO:0051536//iron-sulfur cluster binding;GO:0019842//vitamin binding	GO:0051234//establishment of localization;GO:0006091//generation of precursor metabolites and energy
sR145	ETAE_1971 NC_013508:2078624-2080466:+	-18.8623	35 -- 85	213 -- 257	CGCAUCGCAAAAGACGACGGUGUCGCUGCAAGUAAAAAGGUCGUGAGUGGG	GCGUGCGUCUCUGCCCCCACGGCGAUAUUCCCCAGGCGCUGACCC	ETAE_1971	siderophore biosynthesis protein;	-	GO:0005381//iron ion transmembrane transporter activity	GO:0009237//siderophore metabolic process
sR145	ETAE_3345 NC_013508:3524727-3526566:-	-18.2784	54 -- 89	1306 -- 1342	GGUACGCAUCGCAAAAGACGACGGUGUCGCUGCAAG	CCAUGCGCGGCGCCUGGUGCUGUCGCUGUCGACGUUC	ETAE_3345	regulator of cell autolysis;	GO:0031224//intrinsic component of membrane	GO:0004673//protein histidine kinase activity;GO:0032559	GO:0045229//external encapsulating structure organization;GO:0007165//signal transduction;GO:0006796//phosphate-containing compound metabolic process
sR145	ETAE_3258 NC_013508:3428559-3429477:-	-17.7941	117 -- 148	112 -- 143	CAGCGUGUCUUUAUUUUGCCAGCCGCCUUUUG	GCGCGCAUUUUUGAAAUGGGCCGGCGGAAAAU	dam	DNA adenine methylase;	-	GO:0008757//S-adenosylmethionine-dependent methyltransferase activity;GO:0005488//binding	GO:0006306//DNA methylation
sR145	ETAE_0919 NC_013508:1006474-1007500:+	-17.3746	109 -- 133	81 -- 103	UUGCCAGCCGCCUUUUGACCAGUAC	GAUGGCGGCGGGGAAAGGGCAUG	ETAE_0919	LysR family transcriptional regulator;	-	GO:0003676//nucleic acid binding;GO:0001071//nucleic acid binding transcription factor activity	GO:0006351//transcription, DNA-templated
sR145	ETAE_1294 NC_013508:1404817-1405816:+	-16.9102	124 -- 148	88 -- 115	CAGCGUGUCUUUAUUUUGCCAGCCG	GUACGGAGCAGGAAUGAAACGGGUCGGU	ETAE_1294	polysaccharide deacetylase;	-	GO:0016810//hydrolase activity, acting on carbon-nitrogen (but not peptide) bonds	GO:0008654//phospholipid biosynthetic process;GO:0042221//response to chemical
sR145	ETAE_1309 NC_013508:1413453-1413840:-	-15.9367	54 -- 93	122 -- 157	CAACGGUACGCAUCGCAAAAGACGACGGUGUCGCUGCAAG	GUUGCCCUCUGUGCCCUGCUUGCCGCUCCGGCGUUC	ETAE_1309	hypothetical protein;	-	-	-
sR145	ETAE_1987 NC_013508:2099565-2100069:+	-15.9054	124 -- 145	81 -- 114	CGUGUCUUUAUUUUGCCAGCCG	GCACCAGGAGAUAAAUCAACAUGAAAUGGUCGGC	ETAE_1987	pre-peptidase C-terminal domain-containing protein;	-	-	-
sR145	ETAE_2952 NC_013508:3113326-3114145:-	-15.836	118 -- 131	13 -- 26	GCCAGCCGCCUUUU	CGGUCGGCGGGAGA	ETAE_2952	hypothetical protein;	-	-	-
sR145	ETAE_0408 NC_013508:452495-452864:+	-15.7455	124 -- 145	9 -- 30	CGUGUCUUUAUUUUGCCAGCCG	GUGCAGAGUAGAAUGGCGCGGC	rpsO	30S ribosomal protein S15;	GO:0030529//ribonucleoprotein complex	GO:0003723//RNA binding;GO:0005198//structural molecule activity	GO:0010467//gene expression
sR145	ETAE_1332 NC_013508:1440848-1441730:+	-15.5978	131 -- 146	59 -- 74	GCGUGUCUUUAUUUUG	CGCACAGAGAUAGGGC	ETAE_1332	two-component transcriptional regulator, LuxR family;	GO:0044464	GO:0004871//signal transducer activity;GO:0003677//DNA binding;GO:0001071//nucleic acid binding transcription factor activity	GO:0006351//transcription, DNA-templated;GO:0007165//signal transduction
sR147	ETAE_1587 NC_013508:1694338-1694749:+	-19.6023	95 -- 119	84 -- 114	UACAGCUCAGUGACGGGCGACUUUA	AUGUCGAGUUCUGCCCAAUGCUUGCUGAAAU	ETAE_1587	hypothetical protein;	-	-	-
sR147	ETAE_3333 NC_013508:3512642-3513059:-	-19.5033	104 -- 131	90 -- 114	UUGCUUUGUAGGUACAGCUCAGUGACGG	GACGCAGCACCAUGUCCAGUCAGCC	ETAE_3333	hypothetical protein;	-	-	-
sR147	ETAE_0438 NC_013508:480845-482435:+	-18.3106	105 -- 132	80 -- 104	AUUGCUUUGUAGGUACAGCUCAGUGACG	UAACGGAGCGGGUCGAGUCAUAUGC	uxaA	altronate hydrolase;	-	GO:0016836//hydro-lyase activity	-
sR147	ETAE_1947 NC_013508:2054913-2055456:+	-17.7152	108 -- 131	88 -- 112	UUGCUUUGUAGGUACAGCUCAGUG	AAGGAGAUAUCCCAUGUCGAUUUAC	ETAE_1947	acetyltransferase;	-	GO:0016407//acetyltransferase activity	-
sR147	ETAE_1951 NC_013508:2058346-2058997:+	-17.2857	98 -- 131	114 -- 149	UUGCUUUGUAGGUACAGCUCAGUGACGGGCGACU	AACGGAACGUCCUGCUGCUGGUCGGCUGCCUGCUGA	ETAE_1951	polysaccharide export-related protein;	GO:0044464	GO:0015144//carbohydrate transmembrane transporter activity	GO:0008643//carbohydrate transport
sR147	ETAE_0391 NC_013508:433619-434654:+	-17.1103	111 -- 128	92 -- 109	CUUUGUAGGUACAGCUCA	GGGGCGUCCAUGGAGAGU	ETAE_0391	hypothetical protein;	GO:0044464	-	-
sR147	ETAE_1058 NC_013508:1150946-1151849:+	-16.9189	101 -- 128	93 -- 117	CUUUGUAGGUACAGCUCAGUGACGGGCG	GAGACGCCAUGUUGACACAACCCGC	thiM	hydroxyethylthiazole kinase;	-	GO:0046872//metal ion binding;GO:0016301//kinase activity;GO:0032559	GO:0006772//thiamine metabolic process;GO:0006796//phosphate-containing compound metabolic process
sR147	ETAE_3285 NC_013508:3458630-3458981:+	-16.2987	105 -- 132	89 -- 119	AUUGCUUUGUAGGUACAGCUCAGUGACG	UAACGGAGCGCCAUGAUGACCACCUUACUGC	ETAE_3285	hypothetical protein;	-	GO:0043169//cation binding;GO:0051540	-
sR147	ETAE_2104 NC_013508:2218132-2218450:-	-16.1627	48 -- 69	28 -- 52	AGUCGGUAAGGUUUAGUUAGUG	UCAGCCAUUCCAGCAUCACCUCCAC	ETAE_2104	hypothetical protein;	-	-	-
sR147	ETAE_2277 NC_013508:2394353-2395529:+	-16.1605	104 -- 131	57 -- 83	UUGCUUUGUAGGUACAGCUCAGUGACGG	AACGCCGUCCGUCUGCGGGUCGCCGCC	hisC	histidinol-phosphate aminotransferase;	-	GO:0008483//transaminase activity;GO:0048037//cofactor binding	GO:0006547//histidine metabolic process
sR147	ETAE_3147 NC_013508:3318696-3319038:+	-15.9022	104 -- 131	25 -- 50	UUGCUUUGUAGGUACAGCUCAGUGACGG	GACGCUGCAUCUGUGUGCGCAUUGCC	ETAE_3147	hypothetical protein;	-	-	-
sR147	ETAE_1388 NC_013508:1498255-1499497:-	-15.7473	104 -- 129	32 -- 55	GCUUUGUAGGUACAGCUCAGUGACGG	CGAGAUAUCCGGAGCAGUUACGCC	ETAE_1388	hypothetical protein;	-	-	-
sR147	ETAE_2881 NC_013508:3031515-3033873:-	-15.7028	105 -- 124	21 -- 41	GUAGGUACAGCUCAGUGACG	CAUCCGUUGUCAUGUCAUUGC	ptsP	phosphoenolpyruvate-protein phosphotransferase PtsP;	GO:0044424	GO:0043169//cation binding;GO:0016775//phosphotransferase activity, nitrogenous group as acceptor;GO:0005402//cation:sugar symporter activity	GO:0008643//carbohydrate transport;GO:0006796//phosphate-containing compound metabolic process
sR147	ETAE_1536 NC_013508:1644844-1645855:+	-15.6794	101 -- 117	22 -- 38	CAGCUCAGUGACGGGCG	GUUGGGUCGCUAUCCGC	ETAE_1536	hypothetical protein;	-	GO:0003676//nucleic acid binding;GO:0034061	GO:0006259//DNA metabolic process
sR154	ETAE_2518 NC_013508:2648419-2650114:-	-15.0399	58 -- 72	1 -- 13	CCCCCAAGUCCCCCC	GGGGGGGGGGGGG	ybiT	ATP-binding component of a transport system;	-	GO:0017111//nucleoside-triphosphatase activity;GO:0032559	GO:0051234//establishment of localization;GO:0009207
sR154	ETAE_1950 NC_013508:2057055-2058444:+	-18.2736	3 -- 42	125 -- 163	GAUGAUGGCUUGGCCCCGAUUGGUGUCAGUCCUGACUCGG	CUGCUGACCGGGCUGGGGCUAACCCCGGUCAGCUGGGCC	ETAE_1950	capsular polysaccharide biosynthesis protein;	-	-	-
sR154	ETAE_2883 NC_013508:3034754-3035009:-	-14.7354	27 -- 40	127 -- 139	UGAUGGCUUGGCCC	GCUCCGGACCGGG	ETAE_2883	hypothetical protein;	-	-	-
sR154	ETAE_1760 NC_013508:1870277-1870535:+	-15.5646	29 -- 40	130 -- 141	UGAUGGCUUGGC	ACUGCCGAACCG	ETAE_1760	hypothetical protein;	-	GO:0003676//nucleic acid binding;GO:0003824//catalytic activity	GO:0006310//DNA recombination
sR154	ETAE_1519 NC_013508:1629148-1629388:+	-16.9209	56 -- 66	22 -- 32	AGUCCCCCCUA	UCAGGGGGGGU	ETAE_1519	hypothetical protein;	-	-	-
sR154	ETAE_1554 NC_013508:1661990-1662299:+	-14.2077	30 -- 39	4 -- 13	GAUGGCUUGG	CUGCCGAACC	cspC1	cold shock protein;	GO:0044424	GO:0003676//nucleic acid binding	GO:0031554//regulation of DNA-templated transcription, termination
sR154	ETAE_1503 NC_013508:1613814-1614825:+	-14.1974	28 -- 40	9 -- 21	UGAUGGCUUGGCC	AUUACCGAGCUGG	galU	UTP--glucose-1-phosphate uridylyltransferase subunit;	-	GO:0051748//UTP-monosaccharide-1-phosphate uridylyltransferase activity	GO:0006006//glucose metabolic process
sR157	ETAE_0270 NC_013508:298852-300643:+	-15.7029	13 -- 61	101 -- 146	CACAGUAAAAACGGAGACGGUACCGUUCCGAUUCAGACAGACGUUUACA	GUGCCACUUUUUGCCCUGUGCAUGGCGAGCUUUGCUGUUUUAAUGU	ETAE_0270	hypothetical protein;	-	-	GO:0051234//establishment of localization
sR157	ETAE_0658 NC_013508:730594-731458:+	-15.3156	70 -- 86	105 -- 124	GGAUGUCGGAGGCGGUC	CCUACAGCAAAAUCCGCCAG	pdhR	pyruvate dehydrogenase complex repressor;	GO:0044464	GO:0003676//nucleic acid binding;GO:0001071//nucleic acid binding transcription factor activity	GO:0006351//transcription, DNA-templated
sR157	ETAE_3397 NC_013508:3590794-3592426:-	-14.5927	59 -- 92	125 -- 165	CGGUAAGGAUGUCGGAGGCGGUCUCUCCGGACAC	GCCAUCUUCUUCUGCUAUACCAUCGCCGGAUUUUGCCUGUG	ETAE_3397	signal transduction histidine kinase, glucose-6-phosphate specific;	GO:0031224//intrinsic component of membrane	GO:0004673//protein histidine kinase activity;GO:0005515//protein binding;GO:0032559	GO:0006468//protein phosphorylation;GO:0007165//signal transduction
sR157	ETAE_3342 NC_013508:3521505-3522402:-	-14.8154	57 -- 92	149 -- 188	CGGUAAGGAUGUCGGAGGCGGUCUCUCCGGACACAG	GCGCAUACCCUGACACCCUUUGCCCGAGAAACCCUGCGUC	ETAE_3342	cof family hydrolase;	-	GO:0003824//catalytic activity	-
sR157	ETAE_0055 NC_013508:51630-51855:-	-14.3787	56 -- 83	18 -- 43	UGUCGGAGGCGGUCUCUCCGGACACAGU	GCAGCCUUCUGCCAGCCUCUGUGUUA	ETAE_0055	hypothetical protein;	-	-	-
sR157	ETAE_2104 NC_013508:2218132-2218450:-	-14.5261	75 -- 93	30 -- 50	UCGGUAAGGAUGUCGGAGG	AGCCAUUCCAGCAUCACCUCC	ETAE_2104	hypothetical protein;	-	-	-
sR157	ETAE_0518 NC_013508:559138-559729:+	-15.2749	13 -- 75	52 -- 119	GCGGUCUCUCCGGACACAGUAAAAACGGAGACGGUACCGUUCCGAUUCAGACAGACGUUUACA	CGCUGACCGAGGCUGAGCGUGAAAUGCGUCUGCAUACCCGAGGCUGAUGAUGGAGCUGUCGCAAAUGU	sspB	ClpXP protease specificity-enhancing factor;	-	GO:0016787//hydrolase activity	-
sR157	ETAE_1966 NC_013508:2072772-2073651:+	-14.3137	63 -- 92	56 -- 94	CGGUAAGGAUGUCGGAGGCGGUCUCUCCGG	GCCGUUUUUCCUCAGCAUCCUCUUCCGCCAGCGGGGGCU	ETAE_1966	ABC transporter;	-	GO:0017111//nucleoside-triphosphatase activity;GO:0032559	GO:0009207
sR157	ETAE_3274 NC_013508:3444641-3445526:+	-14.4312	63 -- 93	59 -- 96	UCGGUAAGGAUGUCGGAGGCGGUCUCUCCGG	AGCCGCGUCUACCGCCUCACCGCCGAUGACUAGGGGCC	ydhU	hypothetical protein;	-	-	-
sR157	ETAE_0856 NC_013508:940896-941550:-	-15.8797	55 -- 93	60 -- 102	UCGGUAAGGAUGUCGGAGGCGGUCUCUCCGGACACAGUA	AGCCUGUUCCUGUGGCUGAGACGUCCAGGGAGGAGUACGUCAU	ETAE_0856	hypothetical protein;	-	-	-
sR157	ETAE_2136 NC_013508:2248436-2248751:+	-14.9429	62 -- 94	8 -- 56	CUCGGUAAGGAUGUCGGAGGCGGUCUCUCCGGA	GAGUCUCCUCCUUCAAUGCCUUAGUAAGUUAUUCUGUCAGAGCAGGCCU	cspI	major cold shock protein;	GO:0044424	GO:0003676//nucleic acid binding	GO:0006351//transcription, DNA-templated
sR162	ETAE_1675 NC_013508:1785316-1785532:-	-122.412	1 -- 91	1 -- 91	UAGGACGCGUUUAGCGGUUAAUCACGAAGGGGAAAACGGACUCUAGUCUGUCUUAAACGCCAAAUGACGGCGCACGGCUGCGAUAUUAAGA	AUCCUGCGCAAAUCGCCAAUUAGUGCUUCCCCUUUUGCCUGAGAUCAGACAGAAUUUGCGGUUUACUGCCGCGUGCCGACGCUAUAAUUCU	ETAE_1675	hypothetical protein;	-	-	-
sR162	ETAE_1675 NC_013508:1785316-1785532:-	-122.412	1 -- 91	1 -- 91	UAGGACGCGUUUAGCGGUUAAUCACGAAGGGGAAAACGGACUCUAGUCUGUCUUAAACGCCAAAUGACGGCGCACGGCUGCGAUAUUAAGA	AUCCUGCGCAAAUCGCCAAUUAGUGCUUCCCCUUUUGCCUGAGAUCAGACAGAAUUUGCGGUUUACUGCCGCGUGCCGACGCUAUAAUUCU	ETAE_1675	hypothetical protein;	-	-	-
sR162	ETAE_3472 NC_013508:3664819-3666019:+	-21.9388	5 -- 77	69 -- 135	CGGUUAAUCACGAAGGGGAAAACGGACUCUAGUCUGUCUUAAACGCCAAAUGACGGCGCACGGCUGCGAUAUU	GCCGUAACUUCCCCGUGCCGAUGAGAACCGAUAUGACGCCAAGCAUGCUGCCAACCGAACACUAUGA	trmA	tRNA (uracil-5-)-methyltransferase;	-	GO:0008757//S-adenosylmethionine-dependent methyltransferase activity	GO:0006730//one-carbon metabolic process;GO:0008033//tRNA processing;GO:0009451//RNA modification
sR162	ETAE_2958 NC_013508:3118507-3119632:-	-18.2652	60 -- 69	764 -- 773	CACGAAGGGG	GUGCUUCCCC	epd	D-erythrose 4-phosphate dehydrogenase;	GO:0044424	GO:0016620//oxidoreductase activity, acting on the aldehyde or oxo group of donors, NAD or NADP as acceptor;GO:0000166//nucleotide binding	GO:0009108//coenzyme biosynthetic process;GO:0008614//pyridoxine metabolic process
sR162	ETAE_1697 NC_013508:1802610-1803747:-	-17.9322	57 -- 82	111 -- 130	UUUAGCGGUUAAUCACGAAGGGGAAA	GAAUCGCCAGCUCCCCCUUU	rnfD	electron transport complex protein;	GO:0031224//intrinsic component of membrane	-	GO:0051234//establishment of localization;GO:0006091//generation of precursor metabolites and energy
sR162	ETAE_1729 NC_013508:1840654-1841683:-	-17.7811	10 -- 78	79 -- 144	GCGGUUAAUCACGAAGGGGAAAACGGACUCUAGUCUGUCUUAAACGCCAAAUGACGGCGCACGGCUGCG	CGCCAAUGCAGGAUCUUCUGCCAUGAAUCAACAGCAGCACAUGCCGUUUUGCCGCGGCCCCGACGC	ETAE_1729	Co/Zn/Cd cation transporter;	GO:0044464	GO:0015075//ion transmembrane transporter activity	GO:0006811//ion transport;GO:0009987//cellular process
sR162	ETAE_2417 NC_013508:2543868-2545095:-	-17.1269	10 -- 36	108 -- 141	AACGCCAAAUGACGGCGCACGGCUGCG	UUGUGGUUGAUGAGAAUAUGCCGUAUGCCGAGGC	ETAE_2417	D-isomer specific 2-hydroxyacid dehydrogenase;	GO:0044424	GO:0016616//oxidoreductase activity, acting on the CH-OH group of donors, NAD or NADP as acceptor;GO:0000166//nucleotide binding	GO:0008614//pyridoxine metabolic process
sR163	ETAE_1282 NC_013508:1391388-1392150:-	-19.3957	60 -- 141	34 -- 129	UCCGACCGGUGCUGCUAGUCGCGGUCGCGGUGGUGGCAACAAUGGUCUCUUAUGAAGUCUAGCAAAAGGUAGGACUGUGGAG	AGGUCUUGCCGCCGUCGCGCUGGCGUCAUCUCAUCCGAUACCUAUAACACAACGAGAGAAUCUUCGUAUGGAUCGUAUUGUCGUUUCCUCUACCUC	ETAE_1282	hypothetical protein;	-	-	-
sR163	ETAE_1541 NC_013508:1648658-1649876:-	-21.2038	106 -- 134	37 -- 66	GGUGCUGCUAGUCGCGGUCGCGGUGGUGG	CCACGACGCCAGCGCCGGCGCUACAUCACC	ETAE_1541	citrate transporter;	-	-	GO:0006810//transport
sR165	ETAE_0935 NC_013508:1019821-1020778:+	-23.1117	9 -- 27	29 -- 46	GACGACACUAGAGAGGGAG	CUGCUGGAUCUCUCUCUU	ETAE_0935	hypothetical protein;	GO:0044464	GO:0022892	GO:0015031//protein transport
sR165	ETAE_0930 NC_013508:1015556-1017137:-	-22.2778	9 -- 74	23 -- 73	GGGAAAGGGCCGCGGCGCGCGUGGACAGGCUGCCACGCGCCGCGGCAGACGACACUAGAGAGGGAG	CCCCCCGCGGCGCGCGCACCCGCCGGGCUAUCGCCGUCAGCGCCCUCCCUC	ETAE_0930	sodium/glucose cotransporter;	GO:0031224//intrinsic component of membrane	-	GO:0030001//metal ion transport
sR165	ETAE_2377 NC_013508:2503866-2504538:-	-22.0233	8 -- 73	168 -- 239	GGAAAGGGCCGCGGCGCGCGUGGACAGGCUGCCACGCGCCGCGGCAGACGACACUAGAGAGGGAGC	CCAACCCGGUGCAUGCGCUGCUGUACCUGAUCGUCUCGCUGCUGGCGGUGGCGGCGGUGUUCUUCUCCCUCG	nuoJ	NADH:ubiquinone oxidoreductase subunit 6 (chain J);	-	GO:0050136//NADH dehydrogenase (quinone) activity	GO:0008152//metabolic process
sR165	ETAE_2935 NC_013508:3094891-3095863:-	-20.5673	9 -- 28	130 -- 151	AGACGACACUAGAGAGGGAG	UCUGCUGUCCUGUCUCUCCACC	ETAE_2935	nucleoside-specific channel-forming protein Tsx;	GO:0019867//outer membrane	GO:0015932//nucleobase-containing compound transmembrane transporter activity;GO:0004871//signal transducer activity	GO:0015931//nucleobase-containing compound transport
sR165	ETAE_2948 NC_013508:3109107-3109833:+	-20.4711	8 -- 75	118 -- 179	CGGGAAAGGGCCGCGGCGCGCGUGGACAGGCUGCCACGCGCCGCGGCAGACGACACUAGAGAGGGAGC	GCUCUCUUCCCGUCAUCAGUUUCGCCAUCGUCUGCGCACGCUGCGCCGUUCGCUUUCCCACG	ETAE_2948	5-formyltetrahydrofolate cyclo-ligase;	-	GO:0016882//cyclo-ligase activity;GO:0032559	GO:0006760//folic acid-containing compound metabolic process
sR165	ETAE_2893 NC_013508:3045801-3047802:+	-20.2078	7 -- 67	13 -- 77	GGCCGCGGCGCGCGUGGACAGGCUGCCACGCGCCGCGGCAGACGACACUAGAGAGGGAGCA	CCAGCGCCGCCAAACGCCUGAACGUACUCGAUGCCCAGCGCGCCGACCUGCUGGCUCUCGCUCGU	hycC	formate hydrogenlyase subunit 3;	-	GO:0003824//catalytic activity	-
sR165	ETAE_1797 NC_013508:1908649-1910746:+	-19.1908	10 -- 76	116 -- 174	UCGGGAAAGGGCCGCGGCGCGCGUGGACAGGCUGCCACGCGCCGCGGCAGACGACACUAGAGAGGGA	AGCCCUGCCCUACGUCCGCUUACCCUGGCCAUCGGCGCCAUCGUGUUGACCCCCUCCCU	hemR	hemin receptor;	GO:0019867//outer membrane	GO:0004871//signal transducer activity	GO:0051234//establishment of localization
sR169	ETAE_0879 NC_013508:957939-958419:-	-22.2715	86 -- 99	159 -- 172	GUGUUGGCGGCUGC	CACAGCCGCCGACG	esaM	type III secretion apparatus protein;	-	-	-
sR169	ETAE_1670 NC_013508:1779790-1781104:-	-21.4319	61 -- 104	19 -- 60	GCAAAGUGUUGGCGGCUGCAAUGCGUGGCAUUACCUUGUGACAG	CGUUUCACAACGCUGACGUCAGCCCAUAAACUCUCACUCGUC	ETAE_1670	Bcr/CflA subfamily drug resistance transporter;	GO:0031224//intrinsic component of membrane	-	GO:0006810//transport
sR169	ETAE_1844 NC_013508:1952452-1953124:-	-21.1794	54 -- 99	57 -- 110	GUGUUGGCGGCUGCAAUGCGUGGCAUUACCUUGUGACAGAUAGUCU	CACACCGCUGGCGUUACCCUGAGCCGCGCCUGAAGGAGCCGUCGAUGAAUCAGA	phsB	hydrogen sulfide production: iron- sulfur subunit; electron transfer;	-	GO:0051536//iron-sulfur cluster binding;GO:0043169//cation binding	GO:0051234//establishment of localization;GO:0006091//generation of precursor metabolites and energy
sR169	ETAE_1702 NC_013508:1807771-1809601:-	-20.2297	39 -- 95	48 -- 109	UGGCGGCUGCAAUGCGUGGCAUUACCUUGUGACAGAUAGUCUUACGGUCUUAAUAGG	GCUGCCGGCAGCGCCUGUGUUUACUCUGUCUAUGUAAAGGAUCACGACACGCCAUGAUAUCC	ETAE_1702	formate--tetrahydrofolate ligase;	-	GO:0016879//ligase activity, forming carbon-nitrogen bonds;GO:0032559	GO:0006760//folic acid-containing compound metabolic process
sR169	ETAE_2910 NC_013508:3063466-3065710:-	-19.943	61 -- 93	58 -- 96	GCGGCUGCAAUGCGUGGCAUUACCUUGUGACAG	CGUCGACGCCACGCACCGUUACAGCAAUGGGAUACAGUC	hyfR	hydrogenlyase transcriptional activator;	GO:0044464	GO:0003676//nucleic acid binding;GO:0001071//nucleic acid binding transcription factor activity;GO:0005515//protein binding;GO:0016462//pyrophosphatase activity;GO:0032559	GO:0006351//transcription, DNA-templated
sR169	ETAE_2528 NC_013508:2658106-2659819:-	-19.9308	65 -- 100	30 -- 65	AGUGUUGGCGGCUGCAAUGCGUGGCAUUACCUUGUG	UCGUGAGCGUCGACGACACGCACCAUUACGGGACAC	ETAE_2528	sulfatase;	-	GO:0016788//hydrolase activity, acting on ester bonds	-
sR169	ETAE_1947 NC_013508:2054913-2055456:+	-19.9141	47 -- 94	123 -- 169	GGCGGCUGCAAUGCGUGGCAUUACCUUGUGACAGAUAGUCUUACGGUC	CCGCCGAUGCCGAACGCAUCAACCCGCUGUUUAUCGCCUAUCGCCAG	ETAE_1947	acetyltransferase;	-	GO:0016407//acetyltransferase activity	-
sR169	ETAE_2916 NC_013508:3071358-3073551:+	-19.7961	48 -- 102	35 -- 84	AAAGUGUUGGCGGCUGCAAUGCGUGGCAUUACCUUGUGACAGAUAGUCUUACGGU	UUUCAAGGUCGCCGUACGCGCCAGUUUCUAAUCCACUAAUAAGAAUGCCA	ETAE_2916	hypothetical protein;	GO:0016020//membrane	-	-
sR169	ETAE_2920 NC_013508:3080214-3081240:+	-19.5359	85 -- 103	112 -- 131	CAAAGUGUUGGCGGCUGCA	GUUUCACUUCCGCCAGGCGU	ETAE_2920	lipid A biosynthesis palmitoleoyl acyltransferase;	GO:0009274//peptidoglycan-based cell wall;GO:0031224//intrinsic component of membrane	GO:0016747//transferase activity, transferring acyl groups other than amino-acyl groups	GO:0009103//lipopolysaccharide biosynthetic process
sR169	ETAE_1305 NC_013508:1412224-1412536:+	-19.0054	39 -- 95	68 -- 128	UGGCGGCUGCAAUGCGUGGCAUUACCUUGUGACAGAUAGUCUUACGGUCUUAAUAGG	ACUGAAAAUAUUGCGUAACAGUAAGGAAUUAGUUUGUCAGAUAAAAUGACCGGAAUUGUUC	cspH	cold shock protein;	GO:0044424	GO:0003676//nucleic acid binding	GO:0006351//transcription, DNA-templated
sR169	ETAE_2866 NC_013508:3014828-3015863:-	-18.85	76 -- 96	3 -- 19	UUGGCGGCUGCAAUGCGUGGC	AACCGCCGACGUCACCG	ybaS	glutaminase;	-	GO:0016811//hydrolase activity, acting on carbon-nitrogen (but not peptide) bonds, in linear amides	GO:0009064//glutamine family amino acid metabolic process
sR169	ETAE_1337 NC_013508:1444651-1445332:+	-18.4629	46 -- 99	138 -- 189	GUGUUGGCGGCUGCAAUGCGUGGCAUUACCUUGUGACAGAUAGUCUUACGGUCU	UACAGCUGGCGAUGGAACUUAUCUCUCUGGGGGCGCGUCUGCAGAUGUUGGA	flhC	transcriptional activator;	GO:0042995//cell projection	GO:0003676//nucleic acid binding;GO:0034062//RNA polymerase activity;GO:0000996	GO:0006351//transcription, DNA-templated;GO:0009296//flagellum assembly
sR171	ETAE_1171 NC_013508:1271822-1272062:-	-19.2051	107 -- 120	1 -- 14	UGUCGUAACGCGGU	ACAGCAUUGCGCCA	ETAE_1171	hypothetical protein;	-	GO:0003676//nucleic acid binding	GO:0006259//DNA metabolic process
sR171	ETAE_0813 NC_013508:897497-897722:-	-17.0111	6 -- 87	1 -- 81	CGGAGUCUAUCAGCACUGUAAGACUAAAAAUUGUAAAACGAUGGAAGAGCACCGGUAAUAACCCACAUCAAUGCAGGUUUUA	GUCUCAAAUGGUGUAGCAGAAACGAUAGGUAACAUUGGUGGUUCGCUUUCUAGUGAAAUAGUUGGUGGUAAAGUUCAGAAU	ETAE_0813	hypothetical protein;	-	-	-
sR171	ETAE_1621 NC_013508:1725006-1725351:+	-14.799	38 -- 50	109 -- 121	ACGAUGGAAGAGC	UGUUACCUUCUCG	ETAE_1621	prevent-host-death protein;	-	-	-
sR171	ETAE_2857 NC_013508:3000290-3000956:-	-14.8254	38 -- 77	111 -- 152	CAGCACUGUAAGACUAAAAAUUGUAAAACGAUGGAAGAGC	GUUAUGACGGGCUGAUUUUCGAUAUGGAUGGUACCCUGCUCG	ETAE_2857	beta-phosphoglucomutase family hydrolase;	-	GO:0016791//phosphatase activity	-
sR171	ETAE_1573 NC_013508:1681394-1681823:-	-15.3337	38 -- 75	2 -- 47	GCACUGUAAGACUAAAAAUUGUAAAACGAUGGAAGAGC	CGUGGCUAGCUGAUUUUUACGCUUUGUUGCUCCUUUCACCUUUUUG	ETAE_1573	hypothetical protein;	-	-	-
sR171	ETAE_0934 NC_013508:1019587-1019914:+	-17.2327	15 -- 44	20 -- 49	GAAGAGCACCGGUAAUAACCCACAUCAAUG	CUUCGCGUGCUAAUAUUGGGUUAAUGUUAU	ETAE_0934	hypothetical protein;	GO:0016020//membrane	-	-
sR171	ETAE_2367 NC_013508:2492338-2493562:-	-16.3949	108 -- 119	41 -- 52	GUCGUAACGCGG	UAGCAUUGCGCC	hyb0	hydrogenase 2 small subunit;	GO:0043234//protein complex	GO:0016699;GO:0051536//iron-sulfur cluster binding;GO:0048037//cofactor binding;GO:0050136//NADH dehydrogenase (quinone) activity	GO:0008152//metabolic process
sR171	ETAE_1894 NC_013508:2000112-2000397:-	-15.152	9 -- 44	43 -- 73	GAAGAGCACCGGUAAUAACCCACAUCAAUGCAGGUU	UUUCGCGUGGAUUGGGUGAGCUUGCGUCCGA	ETAE_1894	hypothetical protein;	-	-	GO:0006259//DNA metabolic process
sR171	ETAE_1858 NC_013508:1964594-1966310:-	-17.4176	37 -- 118	44 -- 115	UCGUAACGCGGUUUAAACAUAUUAAAGCCCACGGAGUCUAUCAGCACUGUAAGACUAAAAAUUGUAAAACGAUGGAAGAGCA	GGCAUAGCGCCAACCGGGCGCCCUUGGGGCUGAGUGACCAACACAGGAUAGUGAACGAUGCAGCUUUUUCGU	mppA	periplasmic murein peptide-binding protein;	-	-	GO:0051234//establishment of localization
sR171	ETAE_2324 NC_013508:2442253-2443024:-	-15.9281	19 -- 49	56 -- 92	CGAUGGAAGAGCACCGGUAAUAACCCACAUC	GCUACCUUUAGCGUGAGAUCCAGUCAGUGAGGUGUAG	ETAE_2324	transcriptional regulator;	-	GO:0003676//nucleic acid binding;GO:0001071//nucleic acid binding transcription factor activity	GO:0006351//transcription, DNA-templated
sR172	ETAE_0247 NC_013508:273043-273670:+	-18.8839	41 -- 55	78 -- 92	AUUCUGUUAUACCUC	UGAGACAAUAUGGAG	sodC	copper-zinc superoxide dismutase;	-	GO:0003824//catalytic activity;GO:0016209//antioxidant activity;GO:0043169//cation binding	GO:0072593//reactive oxygen species metabolic process
sR172	ETAE_2481 NC_013508:2612472-2613045:+	-18.3344	40 -- 61	91 -- 110	UCCUUCAUUCUGUUAUACCUCG	GGGGAGUGAGAUGGCAGAGC	ETAE_2481	methyltransferase;	-	GO:0016741	GO:0006730//one-carbon metabolic process
sR172	ETAE_2637 NC_013508:2775738-2776320:-	-18.1877	40 -- 60	90 -- 106	CCUUCAUUCUGUUAUACCUCG	GGAGGUAGGAUAUGAGC	ETAE_2637	hypothetical protein;	-	-	-
sR172	ETAE_2171 NC_013508:2281227-2282322:-	-17.8561	26 -- 60	8 -- 44	CCUUCAUUCUGUUAUACCUCGCGUUGCGGGUAGCG	GGAGGACGGCUGUAUUGUGGAGCGCGGCAACCAUCGC	lpxK	tetraacyldisaccharide 4'-kinase;	-	GO:0016301//kinase activity;GO:0032559	GO:0008654//phospholipid biosynthetic process;GO:0006796//phosphate-containing compound metabolic process
sR172	ETAE_3402 NC_013508:3597181-3598045:-	-17.2795	50 -- 99	114 -- 157	UACUGCUUAAUUUAACACGAUACGUUAUUAAGUUUUAAUCCUUCAUUCUG	GUGAUGAGUGUUGUGCGAUAGUUUUAACAGAGAAAGAUACAGAC	ETAE_3402	AraC family transcriptional regulator;	GO:0044464	GO:0003677//DNA binding;GO:0001071//nucleic acid binding transcription factor activity	GO:0006351//transcription, DNA-templated
sR172	ETAE_0216 NC_013508:243132-243744:+	-16.849	40 -- 61	83 -- 104	UCCUUCAUUCUGUUAUACCUCG	AGGAAUUGAGACGAUGGGGUGU	ubiC	chorismate pyruvate lyase;	GO:0044424	GO:0016833//oxo-acid-lyase activity	GO:0006090//pyruvate metabolic process;GO:0006743//ubiquinone metabolic process
sR172	ETAE_3370 NC_013508:3555472-3555940:-	-16.8478	1 -- 79	63 -- 131	UACGUUAUUAAGUUUUAAUCCUUCAUUCUGUUAUACCUCGCGUUGCGGGUAGCGAACUGCAACGUAAGUGGACGCUUUA	GUGCGAAGCAGGAGCGGGAUAUGAGACGAUCGGGAUGUAUGCUGGGAUUGGCGAUGCUGCUGGCGGGGU	ETAE_3370	hypothetical protein;	-	-	-
sR172	ETAE_3017 NC_013508:3181921-3182710:-	-16.649	43 -- 61	88 -- 105	UCCUUCAUUCUGUUAUACC	GGGAGGCGAGACGAUGGG	ETAE_3017	hypothetical protein;	GO:0044464	-	GO:0044260
sR172	ETAE_3368 NC_013508:3553582-3555274:-	-16.4436	40 -- 61	1521 -- 1541	UCCUUCAUUCUGUUAUACCUCG	AGGCGGUAAGCGAGAUGGAGC	ETAE_3368	methyl-accepting chemotaxis sensory transducer;	GO:0016020//membrane	GO:0004871//signal transducer activity	GO:0050896//response to stimulus
sR172	ETAE_2505 NC_013508:2638815-2639223:-	-16.383	6 -- 59	89 -- 131	CUUCAUUCUGUUAUACCUCGCGUUGCGGGUAGCGAACUGCAACGUAAGUGGACG	GAGGUGAGGCCGAUGGAAGAACGUCCUUCGCUACAGCACCUGC	arsR	transcriptional regulator;	GO:0044464	GO:0003676//nucleic acid binding;GO:0001071//nucleic acid binding transcription factor activity	GO:0006351//transcription, DNA-templated
sR172	ETAE_3216 NC_013508:3396746-3397238:-	-16.3291	40 -- 60	87 -- 106	CCUUCAUUCUGUUAUACCUCG	GGGAGUAAAGACAGAUGAGC	rpsH	30S ribosomal protein S8;	GO:0030529//ribonucleoprotein complex	GO:0003723//RNA binding;GO:0005198//structural molecule activity	GO:0010467//gene expression
sR172	ETAE_2166 NC_013508:2278032-2279025:-	-16.3018	40 -- 61	89 -- 107	UCCUUCAUUCUGUUAUACCUCG	AGGGUAUGACGGAUGGAGC	ETAE_2166	hypothetical protein;	-	-	-
sR172	ETAE_2568 NC_013508:2695142-2696564:-	-15.8317	27 -- 77	16 -- 61	CGUUAUUAAGUUUUAAUCCUUCAUUCUGUUAUACCUCGCGUUGCGGGUAGC	GCAUCGAUUCAGGAUAGAGAGGUUCCACAUGGAAGCAACCCCGUUG	ETAE_2568	hypothetical protein;	GO:0044464	-	GO:0030001//metal ion transport
sR172	ETAE_0919 NC_013508:1006474-1007500:+	-15.5985	40 -- 61	91 -- 107	UCCUUCAUUCUGUUAUACCUCG	GGGAAAGGGCAUGGAGC	ETAE_0919	LysR family transcriptional regulator;	-	GO:0003676//nucleic acid binding;GO:0001071//nucleic acid binding transcription factor activity	GO:0006351//transcription, DNA-templated
sR172	ETAE_3058 NC_013508:3221353-3221947:+	-15.5724	42 -- 61	10 -- 27	UCCUUCAUUCUGUUAUACCU	GGGAAGUGACGAUGUGGA	ETAE_3058	hypothetical protein;	-	-	-
sR172	ETAE_2255 NC_013508:2374617-2375244:-	-15.4927	70 -- 99	28 -- 54	UACUGCUUAAUUUAACACGAUACGUUAUUA	GUGACUGAGAGUGUGCUAUGCAAUAAU	ETAE_2255	P pilus assembly protein, pilin FimA;	GO:0042995//cell projection	-	GO:0009987//cellular process
sR172	ETAE_3400 NC_013508:3594927-3595836:-	-15.4497	40 -- 60	92 -- 107	CCUUCAUUCUGUUAUACCUCG	GGAGGUUAUGUGGAGC	proC	pyrroline-5-carboxylate reductase;	-	GO:0016646//oxidoreductase activity, acting on the CH-NH group of donors, NAD or NADP as acceptor	GO:0006560//proline metabolic process
sR176	ETAE_1730 NC_013508:1841636-1842047:-	-20.7005	55 -- 99	131 -- 177	AGGCCCGACCGGUUCUGCUCCCAGGCAACCCACGAUGUUGAGUGA	UCUGAACUGGCCGAUAUUUUUCGUCUCUUGGGUGAUACAACUCGACU	ETAE_1730	ArsR family transcriptional regulator;	GO:0044464	GO:0003676//nucleic acid binding;GO:0001071//nucleic acid binding transcription factor activity	GO:0006351//transcription, DNA-templated
sR176	ETAE_1245 NC_013508:1355593-1357705:+	-20.4824	49 -- 95	140 -- 193	CCGACCGGUUCUGCUCCCAGGCAACCCACGAUGUUGAGUGACGGCAG	GGCUGGCGUAUUCCGGCGAUUACGGUCACGCAGGGUGGGGCGCUUAUUGCCGUC	ETAE_1245	hypothetical protein;	-	-	-
sR176	ETAE_1126 NC_013508:1224998-1225970:-	-21.1641	49 -- 126	143 -- 211	AGGGCGCGGCGAAUGAGUCACCGUAUAAGGCCCGACCGGUUCUGCUCCCAGGCAACCCACGAUGUUGAGUGACGGCAG	UCUCGCCGCCGCUUUCUGUGCUCCGGGCUAGCCAUGCUGCUGGGAGCCGGUCUGCUGCCCUCCGCCGUC	amiA	N-acetylmuramoyl-L-alanine amidase;	-	GO:0016811//hydrolase activity, acting on carbon-nitrogen (but not peptide) bonds, in linear amides	GO:0000270//peptidoglycan metabolic process
sR177	ETAE_1007 NC_013508:1098069-1098393:+	-35.6073	50 -- 158	3 -- 102	AAGACUGCGCGGCGCAAAUAGAGAAAAGAGGCGGGCGGAAAGGAAGUCGCAGAAGAGACGAAAAAAGAACCACCGGAAUAGGAAAGGAGAUGAGUAUUUGUGGAGCGAA	UUCUCGCUUCUCGCUUCUCGCUUCUCGCUUCUCGCUUCUCGCUUCUCGCUUCUCGCUUCUCGCUUCUCGCUUCUCGCUUCUCGCUUCUCGCUUCUCGCUU	ETAE_1007	hypothetical protein;	-	-	-
sR177	ETAE_3036 NC_013508:3201689-3201947:-	-31.7946	65 -- 134	69 -- 159	AAAGAGGCGGGCGGAAAGGAAGUCGCAGAAGAGACGAAAAAAGAACCACCGGAAUAGGAAAGGAGAUGAG	UUUUUCCCCUUCCUUAUCUUCUUUUGUCUGUUUUGUAUCCACCUCUCUCUAUCGCUAAAUCAGGCAUAGCCUCGUUCUCCCUUCCUCUUUC	ETAE_3036	hypothetical protein;	-	-	-
sR177	ETAE_3491 NC_013508:3686408-3687095:-	-31.4799	67 -- 129	7 -- 57	GGCGGGCGGAAAGGAAGUCGCAGAAGAGACGAAAAAAGAACCACCGGAAUAGGAAAGGAGAUG	CCUCCCGCUUUUCUUGCGUCCCUUCUGUUCGCUGCCGUUUUUUCCGUCUAC	ETAE_3491	phosphatase;	-	GO:0003824//catalytic activity	-
sR177	ETAE_1722 NC_013508:1832509-1832881:-	-30.1441	70 -- 137	114 -- 168	AGAAAAGAGGCGGGCGGAAAGGAAGUCGCAGAAGAGACGAAAAAAGAACCACCGGAAUAGGAAAGGAG	UCUUAUUCUCCGCCCUGCUCCUGGCACCGUUGUUCUCUUAUGCCGCCGUCUCCUC	ETAE_1722	hypothetical protein;	-	-	-
sR177	ETAE_2617 NC_013508:2754330-2755230:+	-29.8806	67 -- 129	55 -- 119	GGCGGGCGGAAAGGAAGUCGCAGAAGAGACGAAAAAAGAACCACCGGAAUAGGAAAGGAGAUG	CCGAACCCGCUUUUCGUUCAGUUUCCCGUUUUGUAAAAGGUGCCCUAUGAGACUUAUUCCGCUGC	nagB	glucosamine-6-phosphate deaminase;	-	GO:0016861//intramolecular oxidoreductase activity, interconverting aldoses and ketoses	GO:0006041//glucosamine metabolic process
sR177	ETAE_0511 NC_013508:552839-554000:-	-29.4063	67 -- 129	38 -- 90	GGCGGGCGGAAAGGAAGUCGCAGAAGAGACGAAAAAAGAACCACCGGAAUAGGAAAGGAGAUG	CUGCCCCACUCCCCGUUUCUCUGUUAUUCUUGCGAUUACCCUUUCCGCUCUAC	degS	serine endoprotease;	-	GO:0004175//endopeptidase activity	GO:0019538//protein metabolic process
sR177	ETAE_1595 NC_013508:1701602-1701983:-	-28.4003	52 -- 131	13 -- 99	GAGGCGGGCGGAAAGGAAGUCGCAGAAGAGACGAAAAAAGAACCACCGGAAUAGGAAAGGAGAUGAGUAUUUGUGGAGCG	CUCCCGUGUGCUCCGGCCAUCGUCUCUCUGAUUUUCUCUUUGCUCCACCCUUUCCGCAUCCUCUUUUUUAUGCCAGGAGAGCCUCGC	gene	Gifsy-1 prophage protein;	-	-	-
sR177	ETAE_2015 NC_013508:2123898-2125182:+	-28.394	71 -- 132	12 -- 65	AGAGGCGGGCGGAAAGGAAGUCGCAGAAGAGACGAAAAAAGAACCACCGGAAUAGGAAAGGA	UCACCGCCCUGCUGUUCUCCGGCGUCAUUUUUGUUAUCGGUCUGACCCUGUUCU	ETAE_2015	acetyl-CoA acetyltransferase;	-	GO:0016453	-
sR177	ETAE_2203 NC_013508:2320677-2322576:+	-28.252	49 -- 154	18 -- 100	CUGCGCGGCGCAAAUAGAGAAAAGAGGCGGGCGGAAAGGAAGUCGCAGAAGAGACGAAAAAAGAACCACCGGAAUAGGAAAGGAGAUGAGUAUUUGUGGAGCGAAU	GACGCUACCGUUCAGCCUGCCGUACGCCUGUGCUCCGGGCCUGAUCUCUACUUCACCUGCAUCAGACUAGACACCAUCGCUUA	cydD	cysteine/glutathione ABC transporter;	GO:0031224//intrinsic component of membrane	GO:0017111//nucleoside-triphosphatase activity;GO:0015405;GO:0032559	GO:0006810//transport;GO:0009207
sR177	ETAE_1314 NC_013508:1416833-1417529:-	-26.7928	51 -- 141	102 -- 187	AUAGAGAAAAGAGGCGGGCGGAAAGGAAGUCGCAGAAGAGACGAAAAAAGAACCACCGGAAUAGGAAAGGAGAUGAGUAUUUGUGGAGCGA	UGUCUCGUCUCUCCACCUUAUUUCCGCUAUUCUGGCGUUAUCUCGGCACCUACCAGAAACCCUUUCUGCGCGUACUGCACUUCGUU	ETAE_1314	hypothetical protein;	GO:0044464	GO:0003824//catalytic activity	-
sR177	ETAE_3122 NC_013508:3290866-3292252:+	-26.7559	67 -- 129	29 -- 89	GGCGGGCGGAAAGGAAGUCGCAGAAGAGACGAAAAAAGAACCACCGGAAUAGGAAAGGAGAUG	CCGCCCGCUCUCCCUAUCCAUCUUCGCCCAUUCGCGUUACACUUUUUUAUUAUUCCUCUAC	ETAE_3122	voltage-gated potassium channel;	GO:0016021//integral component of membrane	GO:0008324//cation transmembrane transporter activity;GO:0005216//ion channel activity;GO:0016772//transferase activity, transferring phosphorus-containing groups	GO:0030001//metal ion transport;GO:0006796//phosphate-containing compound metabolic process
sR177	ETAE_1743 NC_013508:1852324-1852609:+	-26.1326	56 -- 164	94 -- 229	AUGAAUAAGACUGCGCGGCGCAAAUAGAGAAAAGAGGCGGGCGGAAAGGAAGUCGCAGAAGAGACGAAAAAAGAACCACCGGAAUAGGAAAGGAGAUGAGUAUUUGUGG	UACUUAAAUGGCGCUGCGUUGUUUUAUUUAUUUGUGUGAUUUUAUUCUUGCCCGCGCUGUAAUUUUUAAUUUCCGCUCCGAUUGUUCUCUCCCCGCCAAGCCCCGUGCUGCCUCGCUUUGUGCUUAUUUUUACGCC	ETAE_1743	hypothetical protein;	-	-	-
sR185	ETAE_0634 NC_013508:704856-706038:+	-18.1294	77 -- 125	40 -- 96	CACGGCGAUACGAAUCAUCAUCAAGACACUCCAGUCGACGUCGUCUUGG	GUGCCGCAAUGGAGCAGGUAGUACGAGGCGUAUCUGUGCAGGAAAUGCAGGAGAAUC	mraY	phospho-N-acetylmuramoyl-pentapeptide- transferase;	GO:0031224//intrinsic component of membrane	GO:0016780//phosphotransferase activity, for other substituted phosphate groups	GO:0000270//peptidoglycan metabolic process;GO:0045229//external encapsulating structure organization;GO:0065008;GO:0009987//cellular process
sR185	ETAE_0335 NC_013508:377934-378393:-	-17.9029	58 -- 123	49 -- 104	CGGCGAUACGAAUCAUCAUCAAGACACUCCAGUCGACGUCGUCUUGGCUCAAGUCUAGCACGUAUU	GUCGCUACCGUGGUGGUUCUGGGCCUGGCCCUGCUGUAACCGAGGAGAAUGCAUGA	frdD	fumarate reductase subunit D;	GO:0031224//intrinsic component of membrane	-	GO:0043648//dicarboxylic acid metabolic process
sR185	ETAE_1519 NC_013508:1629148-1629388:+	-17.4569	60 -- 123	129 -- 177	CGGCGAUACGAAUCAUCAUCAAGACACUCCAGUCGACGUCGUCUUGGCUCAAGUCUAGCACGUA	GCCGCUGGCUGGAAGGUCAGUCACGCAGAAACCGUCAUAUCUAUUGCAU	ETAE_1519	hypothetical protein;	-	-	-
sR185	ETAE_1864 NC_013508:1972297-1972660:-	-17.1995	86 -- 151	118 -- 176	CCGUGCGUCGGGCUAUCCGGCGCACGCACGGCGAUACGAAUCAUCAUCAAGACACUCCAGUCGACG	GGCGCGCUGCGCCGGGCCGCUGUGUGCCGCGCUGCUGCGUCACGCUGUGCCGUUGCUGC	ETAE_1864	hypothetical protein;	-	-	-
sR185	ETAE_0177 NC_013508:193758-194502:-	-17.1724	62 -- 87	23 -- 47	CGUCGUCUUGGCUCAAGUCUAGCACG	GCAGCAGUUCCGAGAUCAGGGCGGC	thiE	thiamine-phosphate pyrophosphorylase;	-	GO:0046872//metal ion binding;GO:0016765//transferase activity, transferring alkyl or aryl (other than methyl) groups	GO:0006772//thiamine metabolic process
sR185	ETAE_0568 NC_013508:622051-622948:-	-17.0165	113 -- 123	95 -- 105	CGGCGAUACGA	GCCGCUAUGCU	ETAE_0568	hypothetical protein;	-	-	-
sR185	ETAE_0994 NC_013508:1084963-1087288:+	-16.9361	101 -- 124	12 -- 35	ACGGCGAUACGAAUCAUCAUCAAG	UGCCGCUGCGCGAUGUGGUGGUUU	lon	ATP-dependent Lon protease;	GO:0044424	GO:0004175//endopeptidase activity;GO:0003676//nucleic acid binding;GO:0042623//ATPase activity, coupled;GO:0032559	GO:0019538//protein metabolic process;GO:0050896//response to stimulus
sR185	ETAE_1972 NC_013508:2080363-2081635:+	-16.5698	77 -- 123	94 -- 146	CGGCGAUACGAAUCAUCAUCAAGACACUCCAGUCGACGUCGUCUUGG	GCCGCCCAUGACGCCCUUGGUAACACGUGAAAUACAGCGGCUGCAGCAGCGCC	ETAE_1972	diaminopimelate decarboxylase;	-	GO:0003824//catalytic activity	GO:0006595//polyamine metabolic process
sR185	ETAE_2791 NC_013508:2929300-2931094:-	-16.5479	99 -- 123	95 -- 116	CGGCGAUACGAAUCAUCAUCAAGAC	GCCGGUGUGCUGUGGUGGCCUG	ccmF2	cytochrome c biogenesis factor;	-	-	GO:0043623//cellular protein complex assembly
sR185	ETAE_2880 NC_013508:3031088-3031532:-	-16.3482	84 -- 121	114 -- 148	GCGAUACGAAUCAUCAUCAAGACACUCCAGUCGACGUC	CGCUAUUAUUGGUGGUGCUGUUGGGCUGGCUGCAG	ftsB	cell divison protein;	GO:0031224//intrinsic component of membrane	-	GO:0009987//cellular process
sR188	ETAE_1487 NC_013508:1599988-1601104:-	-16.2282	2 -- 16	112 -- 126	UAGAUAGAUACACUG	AUCUAUCUAUGUGGC	ansA	asparaginase;	-	GO:0016811//hydrolase activity, acting on carbon-nitrogen (but not peptide) bonds, in linear amides	GO:0019752//carboxylic acid metabolic process
sR188	ETAE_2345 NC_013508:2469798-2470140:-	-16.5956	14 -- 25	24 -- 35	UUGUACCGCUAG	GACAUGGUGAUC	moaD	molybdopterin converting factor, small subunit;	-	-	GO:0009108//coenzyme biosynthetic process
sR188	ETAE_2464 NC_013508:2592236-2594000:+	-16.0245	12 -- 26	38 -- 53	AUUGUACCGCUAGAU	UGACAUGGCGAAUCUG	ETAE_2464	hypothetical protein;	GO:0031224//intrinsic component of membrane	-	-
sR188	ETAE_2000 NC_013508:2110085-2110790:-	-16.5535	1 -- 23	86 -- 109	GUACCGCUAGAUAGAUACACUGC	CGUGGCGGAUCUGCAAUGUUGACG	cbiE	cobalt-precorrin-6Y C(5)-methyltransferase;	-	GO:0008757//S-adenosylmethionine-dependent methyltransferase activity	GO:0008213;GO:0009235//cobalamin metabolic process;GO:0006730//one-carbon metabolic process
sR188	ETAE_1201 NC_013508:1305463-1306579:+	-15.8269	2 -- 28	95 -- 117	AAAUUGUACCGCUAGAUAGAUACACUG	UUUAGCAUGGCAAUUUUAGUGAC	galE1	UDP-glucose 4-epimerase;	-	GO:0048037//cofactor binding;GO:0016857//racemase and epimerase activity, acting on carbohydrates and derivatives	GO:0019318//hexose metabolic process
sR194	ETAE_2048 NC_013508:2161178-2162186:-	-123.885	1 -- 80	1 -- 80	CGCCGAGCAUCGCGCCCCUCAACUACGCGGUCACCGGUGGUUACCUAUGUCUCUGCUCACCGAAAGCCAAUUUGUUAUUA	GCGGCUCGUAGCGCGGGGAGUUGAUGCGCCAGUGGCCACCAAUGGAUACAGAGACGAGUGGCUUUCGGUUAAACAAUAAU	hchA	molecular chaperone;	GO:0044444//cytoplasmic part	-	GO:0050896//response to stimulus
sR194	ETAE_0919 NC_013508:1006474-1007500:+	-29.4593	26 -- 83	65 -- 128	CGCCGCCGAGCAUCGCGCCCCUCAACUACGCGGUCACCGGUGGUUACCUAUGUCUCUG	GCGGCGGAGCAAUCGCGAUGGCGGCGGGGAAAGGGCAUGGAGCGGGUCGGCAAUGGGCAGGGGC	ETAE_0919	LysR family transcriptional regulator;	-	GO:0003676//nucleic acid binding;GO:0001071//nucleic acid binding transcription factor activity	GO:0006351//transcription, DNA-templated
sR194	ETAE_0179 NC_013508:196627-197500:+	-27.2849	13 -- 85	64 -- 139	CGCGCCGCCGAGCAUCGCGCCCCUCAACUACGCGGUCACCGGUGGUUACCUAUGUCUCUGCUCACCGAAAGCC	GCGCGUCCAUCGAGCGUAAGGGGUUUAUACGGUGACAGUGGCACAGCAAUUGAGUGACAGCGAUAGCGGCUGGUGG	nudC	NADH pyrophosphatase;	-	GO:0046914//transition metal ion binding;GO:0004551//nucleotide diphosphatase activity	-
sR194	ETAE_3017 NC_013508:3181921-3182710:-	-24.8676	7 -- 37	89 -- 118	CCUAUGUCUCUGCUCACCGAAAGCCAAUUUG	GGAGGCGAGACGAUGGGUUAUCGGUUGGGC	ETAE_3017	hypothetical protein;	GO:0044464	-	GO:0044260
sR194	ETAE_0364 NC_013508:409748-410597:+	-24.0544	8 -- 85	28 -- 109	CGCGCCGCCGAGCAUCGCGCCCCUCAACUACGCGGUCACCGGUGGUUACCUAUGUCUCUGCUCACCGAAAGCCAAUUU	GCGUCGGGGGCUUGUCUGCGUGCGCUCGCCGGGCGAUGAUGCGCUUUUGCCGAUGUGUAUCGAGAGGCUGUCGAUGGUUGAA	ETAE_0364	alpha/beta superfamily hydrolase;	-	GO:0070011//peptidase activity, acting on L-amino acid peptides	GO:0019538//protein metabolic process
sR194	ETAE_3106 NC_013508:3270717-3271920:-	-23.1496	20 -- 85	11 -- 89	CGCGCCGCCGAGCAUCGCGCCCCUCAACUACGCGGUCACCGGUGGUUACCUAUGUCUCUGCUCACC	GCGCGGUGCUGGCCGUGGUCGUGGCGGAGCUGAUUUAUCACCGCGCGCAGCGGCGCAAUGCGAAGUUACUGAGUGAGGG	ETAE_3106	hypothetical protein;	-	-	-
sR194	ETAE_2400 NC_013508:2529805-2530531:-	-23.0522	5 -- 83	42 -- 126	CGCCGCCGAGCAUCGCGCCCCUCAACUACGCGGUCACCGGUGGUUACCUAUGUCUCUGCUCACCGAAAGCCAAUUUGUU	GCGGCGACGGCAUCGUGGCGCAGCAGCGCCGUUGAGAAUCAGUAAUAGGGUAGCAGAGGAUGGUGGACCAGCAGGUUAACAGCGA	ETAE_2400	NUDIX hydrolase;	-	GO:0003824//catalytic activity	-
sR194	ETAE_2750 NC_013508:2887771-2888179:-	-22.4784	10 -- 39	55 -- 82	UACCUAUGUCUCUGCUCACCGAAAGCCAAU	AUGGCUUUAGAGACGAGCGGCACGGUUA	ETAE_2750	hypothetical protein;	-	-	-
sR194	ETAE_2373 NC_013508:2498661-2500218:-	-22.2711	13 -- 80	1285 -- 1350	CGCCGAGCAUCGCGCCCCUCAACUACGCGGUCACCGGUGGUUACCUAUGUCUCUGCUCACCGAAAGCC	GCUGUUCGUGGUGAUGGCGGGCGUUAGCGCCGGGCUGUGGUGGCUGGUGGGGGCGGUGGUGGUUGG	nuoN	NADH:ubiquinone oxidoreductase subunit 2;	GO:0016020//membrane	GO:0050136//NADH dehydrogenase (quinone) activity	GO:0055114//oxidation-reduction process;GO:0006091//generation of precursor metabolites and energy
sR194	ETAE_3110 NC_013508:3276474-3277005:-	-22.0243	19 -- 83	38 -- 105	CGCCGCCGAGCAUCGCGCCCCUCAACUACGCGGUCACCGGUGGUUACCUAUGUCUCUGCUCACCG	GUGGUGAGGCGCCGUCGCCUGUGGGAGAAUGCGCCAAAGGCUUAGCGAUUGAGGAUCAGUGAAAUGGC	ETAE_3110	hypothetical protein;	-	-	-
sR194	ETAE_2085 NC_013508:2198627-2199449:-	-22.0183	5 -- 38	53 -- 96	ACCUAUGUCUCUGCUCACCGAAAGCCAAUUUGUU	UGGAUAUAGAGAUCUGCGAGAAAAGGUUAACGGCUCAGGAACGA	ETAE_2085	phosphatidylglycerophosphatase;	-	GO:0016787//hydrolase activity	-
sR194	ETAE_0667 NC_013508:741928-742390:+	-22.0116	2 -- 81	33 -- 111	CCGCCGAGCAUCGCGCCCCUCAACUACGCGGUCACCGGUGGUUACCUAUGUCUCUGCUCACCGAAAGCCAAUUUGUUAUU	GGUCGCAUCGUGGCGCUGGGUUACACUGAAAAAGAGUCCCCUGAUGGGGCAGAGAGGGAGGGCUGGCUGUGGAUUAUGA	ETAE_0667	hypothetical protein;	-	-	-
sR194	ETAE_0542 NC_013508:588858-590886:+	-22.0067	5 -- 85	42 -- 117	CGCGCCGCCGAGCAUCGCGCCCCUCAACUACGCGGUCACCGGUGGUUACCUAUGUCUCUGCUCACCGAAAGCCAAUUUGUU	GCGAUGGCGAUCAUUCGGUAGACGCGCAGGGCGCGAGGGUCAGCAAAGGAAAGAGAAACAUGGUCAUGGUGGGCAA	slt	lytic murein transglycosylase;	GO:0044464	GO:0016798//hydrolase activity, acting on glycosyl bonds;GO:0016757//transferase activity, transferring glycosyl groups	GO:0030203//glycosaminoglycan metabolic process
sR194	ETAE_1775 NC_013508:1884969-1885311:-	-21.8364	18 -- 85	31 -- 117	CGCGCCGCCGAGCAUCGCGCCCCUCAACUACGCGGUCACCGGUGGUUACCUAUGUCUCUGCUCACCGA	GCGCGGUGGCGAUGGGAGGCAAAGCGUUACGUUUUAUGUCAGGGGAGUGAUGAGAAUGAGAGGGGUUGCUAUGGGGAUCGGGGGGCU	ETAE_1775	hypothetical protein;	-	-	-
sR194	ETAE_1122 NC_013508:1220255-1222634:+	-21.8067	3 -- 84	54 -- 144	GCGCCGCCGAGCAUCGCGCCCCUCAACUACGCGGUCACCGGUGGUUACCUAUGUCUCUGCUCACCGAAAGCCAAUUUGUUAU	CGAUGGCGGCCGCGGCGCUAGGGGAAUUCGCGAAAAGGAAACCAACGAUGGAUGAAAAAUUAAAACAAAGUGCGCUUGAGUUUCAUCAGUA	maeB	malic enzyme;	-	GO:0016811//hydrolase activity, acting on carbon-nitrogen (but not peptide) bonds, in linear amides;GO:0043169//cation binding;GO:0004470//malic enzyme activity;GO:0016407//acetyltransferase activity;GO:0000166//nucleotide binding	GO:0000270//peptidoglycan metabolic process
sR194	ETAE_2457 NC_013508:2587425-2588016:-	-21.7197	21 -- 71	32 -- 93	UCGCGCCCCUCAACUACGCGGUCACCGGUGGUUACCUAUGUCUCUGCUCAC	GGCGCGGGAGCAGCGGAUACGCCGGGCGCAGCAGGCCGCGGAUGACGAUAACAGGGAGAGUG	ccmE	cytochrome c-type biogenesis protein;	GO:0031224//intrinsic component of membrane	GO:0043169//cation binding	GO:0043623//cellular protein complex assembly;GO:0017006
sR194	ETAE_1770 NC_013508:1880166-1882869:-	-21.6699	2 -- 37	86 -- 128	CCUAUGUCUCUGCUCACCGAAAGCCAAUUUGUUAUU	GGGUGGGGAAGACGAGUGAAAAAGCGAUAUAUCGGUGCGAUAG	ETAE_1770	hypothetical protein;	-	-	-
sR194	ETAE_0715 NC_013508:793579-794830:+	-21.5953	6 -- 66	47 -- 123	CCCCUCAACUACGCGGUCACCGGUGGUUACCUAUGUCUCUGCUCACCGAAAGCCAAUUUGU	GGGGUUUGUUAUGGUUCGCCGGUGGUAACCGAUUGCAAAAGAAGAAGGCGAGAGAUGAAAGGGCGUUGGGGAAAAUA	mltA	membrane-bound lytic murein transglycosylase;	GO:0016020//membrane	GO:0016798//hydrolase activity, acting on glycosyl bonds	GO:0000270//peptidoglycan metabolic process
sR194	ETAE_1660 NC_013508:1767604-1769200:+	-21.4885	1 -- 36	50 -- 84	CUAUGUCUCUGCUCACCGAAAGCCAAUUUGUUAUUA	GGUGCGCCAGACGAGACUUUCGGGAGAGCGAUAAU	ETAE_1660	Na+/proline symporter;	GO:0031224//intrinsic component of membrane	GO:0031420;GO:0005283//sodium:amino acid symporter activity	GO:0015804//neutral amino acid transport;GO:0030001//metal ion transport
sR202	ETAE_0270 NC_013508:298852-300643:+	-14.7597	64 -- 103	1 -- 43	GCGACCGUGACGUUGCAAUGCGAUUGCAGCCGUACGGGCG	CGCUGGACACGCAGCGUAAGGCGCUGCUGAAGGCGCUGCCCGC	ETAE_0270	hypothetical protein;	-	-	GO:0051234//establishment of localization
sR202	ETAE_3507 NC_013508:3705735-3706398:+	-14.7977	15 -- 37	110 -- 132	UAACUCUUCCUGUAAAGUCGCCU	AUUGAGGGGGUUAUUUUAGCGGG	mobA	molybdopterin-guanine dinucleotide biosynthesis protein A;	GO:0044424	GO:0032561//guanyl ribonucleotide binding	GO:0009108//coenzyme biosynthetic process
sR202	ETAE_3240 NC_013508:3410724-3411648:-	-14.1323	52 -- 110	119 -- 185	UAAUGUUGCGACCGUGACGUUGCAAUGCGAUUGCAGCCGUACGGGCGCCUAGUGUCGGU	GUUACCGCGCUGGCCACGACCAUGGCUCUGGCGCUGAAUGCCUCGGCGUUUGCAGCGGACGCAGCCA	fkpA	FKBP-type peptidyl-prolyl cis-trans isomerase;	-	GO:0016859//cis-trans isomerase activity	GO:0044267//cellular protein metabolic process
sR202	ETAE_0216 NC_013508:243132-243744:+	-14.4004	54 -- 107	125 -- 187	UGUUGCGACCGUGACGUUGCAAUGCGAUUGCAGCCGUACGGGCGCCUAGUGUCG	GCUGCGCUGGCGAAUAUCGACUGGCAGCCGUUGGCUGACGCGGCGGCGCCGGCGGACUACGGC	ubiC	chorismate pyruvate lyase;	GO:0044424	GO:0016833//oxo-acid-lyase activity	GO:0006090//pyruvate metabolic process;GO:0006743//ubiquinone metabolic process
sR202	ETAE_1117 NC_013508:1216703-1217513:+	-14.747	28 -- 38	32 -- 42	CUAACUCUUCC	GAUUGAGAAGG	napG	quinol dehydrogenase periplasmic component;	-	GO:0051536//iron-sulfur cluster binding;GO:0043169//cation binding	-
sR202	ETAE_0888 NC_013508:965813-969989:+	-17.8513	61 -- 98	3677 -- 3716	CGUGACGUUGCAAUGCGAUUGCAGCCGUACGGGCGCCU	GCGCUGCUCAGCGGGGCGCUGACGACCGGCAGCCUGUGGA	ETAE_0888	TTSS effector protein;	-	-	-
sR202	ETAE_0828 NC_013508:916096-918499:-	-17.7315	53 -- 107	70 -- 125	UGUUGCGACCGUGACGUUGCAAUGCGAUUGCAGCCGUACGGGCGCCUAGUGUCGG	GCAACGCUGACCCAUGACGAACGCCAACGCUUUGCCGCCCAAUAAGGAUCGCCGCC	ETAE_0828	hypothetical protein;	GO:0044464	-	-
sR202	ETAE_0700 NC_013508:773472-773994:+	-14.2261	72 -- 108	84 -- 117	AUGUUGCGACCGUGACGUUGCAAUGCGAUUGCAGCCG	UACGGCGCUGGCAUUCGGUGUUGCGCCUGUCGGC	ETAE_0700	hypothetical protein;	-	-	-
sR202	ETAE_2656 NC_013508:2793739-2794450:+	-14.2846	53 -- 65	86 -- 98	CGCCUAGUGUCGG	GCGGAACACAGCC	ETAE_2656	lytic transglycosylase;	GO:0044464	GO:0016787//hydrolase activity;GO:0016757//transferase activity, transferring glycosyl groups	GO:0030203//glycosaminoglycan metabolic process
sR205	ETAE_3355 NC_013508:3539525-3540353:-	-29.4832	30 -- 160	54 -- 179	ACACUCAGUGAGUCGCACUGCUUUCUCCGGACGAGACUGUCUUAUUGAAUGAUUCCGUAACUUCCUCCUCUGAGUGCUAUUUCCCUUUAGUCUUCUAUUGUGACCUUGACUCCGAUGAAAUGAUUUUGACG	UGUGAUAACUCGUCCUUGGCAGGCCAUGUAGACUGGAAAAAACGUUGAUGGGGGAGUCGGUGAUGACGGGGAAACGAAUUCUGGUGGUAGAGGAUGACACGCUGAUUGCCGAACUGCUGACGCUGC	ETAE_3355	two-component response regulator;	-	GO:0004871//signal transducer activity;GO:0003676//nucleic acid binding	GO:0006351//transcription, DNA-templated;GO:0007165//signal transduction
sR205	ETAE_1932 NC_013508:2037304-2038624:-	-26.5148	91 -- 153	79 -- 135	GUGAGUCGCACUGCUUUCUCCGGACGAGACUGUCUUAUUGAAUGAUUCCGUAACUUCCUCCUC	CGCGGAGUGGAUGAAGAGUGCCAUGCUGAUGACGGGGAUACGCAGAGAAGGGGUGAG	ETAE_1932	hypothetical protein;	-	-	-
sR205	ETAE_1004 NC_013508:1095082-1096432:+	-25.7409	44 -- 106	55 -- 123	CCGUAACUUCCUCCUCUGAGUGCUAUUUCCCUUUAGUCUUCUAUUGUGACCUUGACUCCGAUG	GGCAUGGAGGUGUGAGAUGAGGCGAGUACGCAGGGGAAUGGUGGGCAUGGCGCUGCUGCCGGGGGUUGC	amtB	ammonium transporter;	-	-	GO:0006810//transport
sR205	ETAE_2758 NC_013508:2893250-2894075:+	-24.4297	39 -- 147	34 -- 142	CGCACUGCUUUCUCCGGACGAGACUGUCUUAUUGAAUGAUUCCGUAACUUCCUCCUCUGAGUGCUAUUUCCCUUUAGUCUUCUAUUGUGACCUUGACUCCGAUGAAAUG	GCGUGAUGACCCGAGCUUCUCUGAACCCGAAAUAAGCUAUACGGCAACCUGACUGAGAGAGACGACCGUGCUACGAAUUAAAUAUUUUCUGUUACUGCUCCUGCUUUGC	ETAE_2758	ribonuclease, T2 family;	-	GO:0003676//nucleic acid binding;GO:0016892//endoribonuclease activity, producing 3'-phosphomonoesters	-
sR205	ETAE_3548 NC_013508:3754454-3755204:+	-24.1689	54 -- 86	21 -- 57	UGCUAUUUCCCUUUAGUCUUCUAUUGUGACCUU	GCGAUGAAGGCGAGAUAAGAGGAGAUAUACAAUGGAA	ETAE_3548	hypothetical protein;	-	-	-
sR205	ETAE_0667 NC_013508:741928-742390:+	-23.0622	47 -- 156	33 -- 168	UCAGUGAGUCGCACUGCUUUCUCCGGACGAGACUGUCUUAUUGAAUGAUUCCGUAACUUCCUCCUCUGAGUGCUAUUUCCCUUUAGUCUUCUAUUGUGACCUUGACUCCG	GGUCGCAUCGUGGCGCUGGGUUACACUGAAAAAGAGUCCCCUGAUGGGGCAGAGAGGGAGGGCUGGCUGUGGAUUAUGAAUUUCGCCAUGAUAUUGGAGGCCAGGUGAUCGCGCUGUUUUCGAUGGGACAUGAGGC	ETAE_0667	hypothetical protein;	-	-	-
sR205	ETAE_1295 NC_013508:1405713-1407471:+	-22.9449	37 -- 100	86 -- 153	CUUCCUCCUCUGAGUGCUAUUUCCCUUUAGUCUUCUAUUGUGACCUUGACUCCGAUGAAAUGAU	GGAGGUGGAGUCGCCAUGAAGAAGAUCGCCGGAUGGGUUACGCUGGCCGUACUGUUUGUUCUUUACUA	arnT	4-amino-4-deoxy-L-arabinose transferase;	GO:0031224//intrinsic component of membrane	GO:0016758//transferase activity, transferring hexosyl groups	GO:0006486//protein glycosylation;GO:0008654//phospholipid biosynthetic process
sR205	ETAE_1384 NC_013508:1494327-1494894:+	-22.8772	44 -- 95	89 -- 143	UCCUCUGAGUGCUAUUUCCCUUUAGUCUUCUAUUGUGACCUUGACUCCGAUG	AGGAGAGUGACGAUGAUGUUGGGCGAUGUGCAGGAGCUGAAUGGGGCCGGGCUGC	ETAE_1384	hypothetical protein;	-	GO:0003824//catalytic activity	-
sR205	ETAE_1400 NC_013508:1510921-1511299:+	-21.7904	46 -- 100	87 -- 153	CUUCCUCCUCUGAGUGCUAUUUCCCUUUAGUCUUCUAUUGUGACCUUGACUCCGA	GGGGGAGGUGACCAAUGAAACGUAAAGGCGCGGAGCUGCUUGGUAACGUUCUAAUGGGGCUGGGGCU	ETAE_1400	hypothetical protein;	-	-	-
sR205	ETAE_2477 NC_013508:2608105-2610097:-	-21.6538	44 -- 96	1349 -- 1389	CUCCUCUGAGUGCUAUUUCCCUUUAGUCUUCUAUUGUGACCUUGACUCCGAUG	GAGGGGAUGAAAAAAGGGCUACAGGACUGGCAAGAGGCUGC	ETAE_2477	phage-related minor tail protein;	-	-	-
sR205	ETAE_1096 NC_013508:1194678-1195659:+	-21.4573	53 -- 100	87 -- 132	CUUCCUCCUCUGAGUGCUAUUUCCCUUUAGUCUUCUAUUGUGACCUUG	GAGGGGGAUGGACUAUGUUCACGGGAAGUAUUGUAGCGCUGGUAAC	dapA	dihydrodipicolinate synthase;	GO:0044424	GO:0016836//hydro-lyase activity	GO:0009089//lysine biosynthetic process via diaminopimelate
sR205	ETAE_2545 NC_013508:2674862-2675918:-	-21.3845	50 -- 83	74 -- 107	UAUUUCCCUUUAGUCUUCUAUUGUGACCUUGACU	GUGAGGGGAGAGUCUAAGGAUAACGCGAUGCUGA	ETAE_2545	tRNA-dihydrouridine synthase C;	-	GO:0016627//oxidoreductase activity, acting on the CH-CH group of donors;GO:0050662//coenzyme binding	GO:0006399//tRNA metabolic process
sR205	ETAE_3045 NC_013508:3206465-3210089:-	-21.1359	75 -- 108	1239 -- 1272	UUCCGUAACUUCCUCCUCUGAGUGCUAUUUCCCU	AGGGCGUCAAUGAAGGAGGGCUGAAGGUGGGGGA	ETAE_3045	temperature sensitive hemagglutinin;	GO:0016020//membrane	GO:0004175//endopeptidase activity	GO:0019538//protein metabolic process
sR205	ETAE_3070 NC_013508:3232392-3233817:+	-21.0216	72 -- 148	122 -- 195	UCGCACUGCUUUCUCCGGACGAGACUGUCUUAUUGAAUGAUUCCGUAACUUCCUCCUCUGAGUGCUAUUUCCCUUUA	GGCGCGGCGGGAAAAGGCGUGCCUGCGGGGUUUAAGUUGACUGAGGUGGGGGUGAUUCCAGAGGAUUGGGAAGU	ETAE_3070	type I restriction modification DNA specificity domain protein;	-	GO:0003676//nucleic acid binding	GO:0006259//DNA metabolic process
sR205	ETAE_0919 NC_013508:1006474-1007500:+	-20.8224	33 -- 97	67 -- 141	CCUCCUCUGAGUGCUAUUUCCCUUUAGUCUUCUAUUGUGACCUUGACUCCGAUGAAAUGAUUUUG	GGCGGAGCAAUCGCGAUGGCGGCGGGGAAAGGGCAUGGAGCGGGUCGGCAAUGGGCAGGGGCAUAAUAUUGAAAC	ETAE_0919	LysR family transcriptional regulator;	-	GO:0003676//nucleic acid binding;GO:0001071//nucleic acid binding transcription factor activity	GO:0006351//transcription, DNA-templated
sR205	ETAE_1890 NC_013508:1997869-1998562:-	-20.5984	56 -- 126	75 -- 131	GACUGUCUUAUUGAAUGAUUCCGUAACUUCCUCCUCUGAGUGCUAUUUCCCUUUAGUCUUCUAUUGUGACC	CUGAUGGGUAACUAGGAUUGAGCAUAAUGAUAAAGAGAAUGUCGGGGAUCGCGCUGG	ETAE_1890	membrane lipoprotein lipid attachment site;	GO:0019867//outer membrane	-	GO:0000270//peptidoglycan metabolic process;GO:0065008
sR205	ETAE_0066 NC_013508:60313-61099:+	-20.5865	76 -- 106	79 -- 111	CCGUAACUUCCUCCUCUGAGUGCUAUUUCCC	GGCGGAUGGGGGAGGCGGGGCGAUGGCGCAGGG	radC2	DNA repair protein;	-	-	-
sR205	ETAE_2709 NC_013508:2844128-2845343:+	-20.2212	53 -- 80	88 -- 116	UUCCCUUUAGUCUUCUAUUGUGACCUUG	AAGGAGAGAUCGGAUGAUACAACUGGAAC	ETAE_2709	carboxypeptidase G2;	-	GO:0008238//exopeptidase activity	GO:0008152//metabolic process
sR210	ETAE_2268 NC_013508:2384894-2385794:+	-20.5496	20 -- 44	106 -- 131	GCUAGGCCAGUGCGGGUGCGGUGUC	CGAUCCCGUCACGCCCACGCCGACGG	ETAE_2268	AraC family transcriptional regulator;	GO:0044464	GO:0003677//DNA binding;GO:0001071//nucleic acid binding transcription factor activity	GO:0006351//transcription, DNA-templated
sR210	ETAE_3313 NC_013508:3494243-3495101:-	-20.3518	30 -- 59	115 -- 146	CGCGGUAGUAGCUAAGCUAGGCCAGUGCGG	GCGCCAUGAAGCGAUUAUCGAUCUGGUCCGUC	glpR2	DNA-binding transcriptional repressor;	GO:0044464	GO:0003676//nucleic acid binding;GO:0001071//nucleic acid binding transcription factor activity	GO:0006351//transcription, DNA-templated
sR210	ETAE_3313 NC_013508:3494243-3495101:-	-20.3518	30 -- 59	115 -- 146	CGCGGUAGUAGCUAAGCUAGGCCAGUGCGG	GCGCCAUGAAGCGAUUAUCGAUCUGGUCCGUC	glpR2	DNA-binding transcriptional repressor;	GO:0044464	GO:0003676//nucleic acid binding;GO:0001071//nucleic acid binding transcription factor activity	GO:0006351//transcription, DNA-templated
sR210	ETAE_3274 NC_013508:3444641-3445526:+	-21.8998	38 -- 59	138 -- 158	CGCGGUAGUAGCUAAGCUAGGC	GCACCGUCGUCGAUUCGCCCG	ydhU	hypothetical protein;	-	-	-
sR210	ETAE_2015 NC_013508:2123898-2125182:+	-19.7467	38 -- 90	3 -- 55	CGAUGCCGUCGUCCGACGCGACGGCGGGACACGCGGUAGUAGCUAAGCUAGGC	GCUACUGCAUCACCGCCCUGCUGUUCUCCGGCGUCAUUUUUGUUAUCGGUCUG	ETAE_2015	acetyl-CoA acetyltransferase;	-	GO:0016453	-
sR210	ETAE_2988 NC_013508:3150498-3151722:-	-20.9471	4 -- 59	66 -- 104	CGCGGUAGUAGCUAAGCUAGGCCAGUGCGGGUGCGGUGUCCGUAUCCAUUGUACUG	GCGCCGCUGGCGCGCCCGACGCCGCAGGAGGUGACAUGC	ETAE_2988	hypothetical protein;	GO:0031224//intrinsic component of membrane	-	-
sR212	ETAE_3507 NC_013508:3705735-3706398:+	-21.5187	52 -- 137	80 -- 161	CGGCUUACGUCUUUGAUUGAAUACCCACCGUGAUUCUUCUCCCAAGAGCUUGUUCGCCUUAGUGGUUCCUAUUGCAGAAUUUUCUC	GCCGACAGGAGCACUUUCACAAUGCAGGAUAUUGAGGGGGUUAUUUUAGCGGGCGGGCGGGCAACCAGGAUGCAGGGGAGAG	mobA	molybdopterin-guanine dinucleotide biosynthesis protein A;	GO:0044424	GO:0032561//guanyl ribonucleotide binding	GO:0009108//coenzyme biosynthetic process
sR212	ETAE_3247 NC_013508:3417550-3418864:-	-21.2782	71 -- 148	86 -- 155	GCCCCCCAAUCCGGCUUACGUCUUUGAUUGAAUACCCACCGUGAUUCUUCUCCCAAGAGCUUGUUCGCCUUAGUGGUU	CGGGGGGAACGCGGGAUGACGCAGAAAAACACAGUGGAGAGGGGCAAUUUUGAAAAGGUGAUGUUGCCGG	ETAE_3247	acetylornithine and succinylornithine;	-	GO:0048037//cofactor binding;GO:0008483//transaminase activity	GO:0009064//glutamine family amino acid metabolic process
sR212	ETAE_0250 NC_013508:275081-276701:-	-20.9104	95 -- 130	46 -- 92	CGUCUUUGAUUGAAUACCCACCGUGAUUCUUCUCCC	GCAGGCUUAACCGGGUGGAGUGGGACUGAAACCGAUCGGGAAGAGGG	narH	nitrate reductase subunit beta;	GO:0043234//protein complex	GO:0016661	GO:0006807//nitrogen compound metabolic process
sR212	ETAE_1921 NC_013508:2026286-2027165:-	-18.5682	76 -- 112	140 -- 174	CACCGUGAUUCUUCUCCCAAGAGCUUGUUCGCCUUAG	GUGGCGGAGAAGGGGGUAGUAAGCAUCGCGGAGUU	ETAE_1921	DeoR family transcriptional regulator;	GO:0044464	GO:0003676//nucleic acid binding;GO:0001071//nucleic acid binding transcription factor activity	GO:0006351//transcription, DNA-templated
sR212	ETAE_2888 NC_013508:3039103-3040393:-	-18.3415	45 -- 84	78 -- 116	UCGCCUUAGUGGUUCCUAUUGCAGAAUUUUCUCAUUGUCG	GGCGGAGUCUGAGGAUAGCGUGAAUGGAUGAGACACAGC	ETAE_2888	hypothetical protein;	-	-	GO:0006810//transport
sR212	ETAE_1932 NC_013508:2037304-2038624:-	-18.299	96 -- 134	94 -- 131	CUUACGUCUUUGAUUGAAUACCCACCGUGAUUCUUCUCC	GAGUGCCAUGCUGAUGACGGGGAUACGCAGAGAAGGGG	ETAE_1932	hypothetical protein;	-	-	-
sR212	ETAE_3355 NC_013508:3539525-3540353:-	-18.2313	64 -- 139	74 -- 151	UCCGGCUUACGUCUUUGAUUGAAUACCCACCGUGAUUCUUCUCCCAAGAGCUUGUUCGCCUUAGUGGUUCCUAUUG	AGGCCAUGUAGACUGGAAAAAACGUUGAUGGGGGAGUCGGUGAUGACGGGGAAACGAAUUCUGGUGGUAGAGGAUGAC	ETAE_3355	two-component response regulator;	-	GO:0004871//signal transducer activity;GO:0003676//nucleic acid binding	GO:0006351//transcription, DNA-templated;GO:0007165//signal transduction
sR212	ETAE_3345 NC_013508:3524727-3526566:-	-17.883	94 -- 112	84 -- 100	CACCGUGAUUCUUCUCCCA	GUGGCGAAGGAGGGGGU	ETAE_3345	regulator of cell autolysis;	GO:0031224//intrinsic component of membrane	GO:0004673//protein histidine kinase activity;GO:0032559	GO:0045229//external encapsulating structure organization;GO:0007165//signal transduction;GO:0006796//phosphate-containing compound metabolic process
sR212	ETAE_2473 NC_013508:2604404-2604728:-	-17.3707	44 -- 92	117 -- 164	GAGCUUGUUCGCCUUAGUGGUUCCUAUUGCAGAAUUUUCUCAUUGUCGA	CUCGGACGCCUGCGUCGUCACAGGGCGAUAACGGAAAGGGGAAUAGCU	ETAE_2473	phage-related protein, tail component;	-	-	-
sR212	ETAE_1280 NC_013508:1390543-1390906:+	-17.0462	45 -- 109	42 -- 105	CGUGAUUCUUCUCCCAAGAGCUUGUUCGCCUUAGUGGUUCCUAUUGCAGAAUUUUCUCAUUGUCG	GCGCUAUGAUAGGGGGAAACGGUGUGGACAAGGGGGAGCGCGCAAUGGGAAGAGAGUGUGUGGC	ETAE_1280	acylphosphatase;	-	GO:0016818//hydrolase activity, acting on acid anhydrides, in phosphorus-containing anhydrides	-
sR212	ETAE_1843 NC_013508:1951688-1952555:-	-16.9261	61 -- 115	6 -- 59	ACCCACCGUGAUUCUUCUCCCAAGAGCUUGUUCGCCUUAGUGGUUCCUAUUGCAG	UGGAUUGGCCAAGAGGAGGUCUAUCGCCAGCGGGAUGCGCGCAGCGGAGAUGUC	phsC	thiosulfate reductase cytochrome B subunit;	GO:0031224//intrinsic component of membrane	-	GO:0022900//electron transport chain
sR212	ETAE_0674 NC_013508:747222-748083:+	-16.8881	73 -- 115	107 -- 146	ACCCACCGUGAUUCUUCUCCCAAGAGCUUGUUCGCCUUAGUGG	UGGGUGGCGCUGUGCAGCAUCUGGAGCAAGGAGGUUCACC	yadH	transporter;	GO:0044464	GO:0015405;GO:0032559	GO:0051234//establishment of localization
sR212	ETAE_3258 NC_013508:3428559-3429477:-	-16.8748	98 -- 130	76 -- 110	CGUCUUUGAUUGAAUACCCACCGUGAUUCUUCU	GUAGAAAUAACUGACUGGCGACGGCAUGAAGAAGA	dam	DNA adenine methylase;	-	GO:0008757//S-adenosylmethionine-dependent methyltransferase activity;GO:0005488//binding	GO:0006306//DNA methylation
sR212	ETAE_2669 NC_013508:2807128-2807515:+	-16.8123	45 -- 66	75 -- 97	UUGCAGAAUUUUCUCAUUGUCG	GACGGCAUUAAAGGAGUGACAGC	fixX	ferredoxin-like protein;	-	GO:0051540;GO:0046914//transition metal ion binding	-
sR212	ETAE_3044 NC_013508:3206187-3206556:-	-16.7891	61 -- 145	44 -- 132	CCCCAAUCCGGCUUACGUCUUUGAUUGAAUACCCACCGUGAUUCUUCUCCCAAGAGCUUGUUCGCCUUAGUGGUUCCUAUUGCAG	GGGCAAUGGCCGGUCGGCAGAACUGCAUGCGGGGGGGCGCUGUGGCUGAAGGCUGGAGUGAUGGUGGAGAAGGACUUUGGGAUACUGUC	ETAE_3044	hypothetical protein;	GO:0016020//membrane	GO:0004175//endopeptidase activity	GO:0019538//protein metabolic process
sR212	ETAE_2545 NC_013508:2674862-2675918:-	-16.7222	94 -- 147	78 -- 144	CCCCCCAAUCCGGCUUACGUCUUUGAUUGAAUACCCACCGUGAUUCUUCUCCCA	GGGGAGAGUCUAAGGAUAACGCGAUGCUGAAAGUGAAACGGGUGCUGCUGGCGCCGAUGGAGGGGGU	ETAE_2545	tRNA-dihydrouridine synthase C;	-	GO:0016627//oxidoreductase activity, acting on the CH-CH group of donors;GO:0050662//coenzyme binding	GO:0006399//tRNA metabolic process
sR214	ETAE_3293 NC_013508:3464931-3465288:+	-16.3881	72 -- 98	1 -- 27	GCGUCACUGCUAUUCUGCGCCCAUGUU	CGCAGGCCGAUCAGGCGCGCGGUGCAA	sgaB	L-ascorbate-specific enzyme IIB component of PTS;	-	GO:0005402//cation:sugar symporter activity;GO:0003824//catalytic activity	GO:0008643//carbohydrate transport
sR214	ETAE_0139 NC_013508:142306-143539:+	-16.4554	150 -- 182	10 -- 39	UCUGUAUUUUAGGAGGCCAUUGGAACAUGGACU	AGUAUGAGAUCACCCGUAACUUUAACCUGA	ETAE_0139	outer membrane protein;	GO:0016020//membrane	-	-
sR214	ETAE_3118 NC_013508:3285984-3286719:-	-16.9694	127 -- 138	118 -- 129	CACGACAGGGAU	GUGCUGUCUCUG	ETAE_3118	hypothetical protein;	-	-	-
sR214	ETAE_3034 NC_013508:3198205-3200557:-	-16.3523	77 -- 97	1836 -- 1853	CGUCACUGCUAUUCUGCGCCC	GCGGUGACGGGGCGCGGG	ETAE_3034	invasin;	-	-	GO:0009987//cellular process;GO:0009056//catabolic process
sR214	ETAE_1117 NC_013508:1216703-1217513:+	-21.1859	48 -- 98	23 -- 69	GCGUCACUGCUAUUCUGCGCCCAUGUUCAAGUCGUAAUUUUAUUGCUAUGU	CGCAGUGAAGAUUGAGAAGGUGUAAGGACGGCGCAGAUGACGGAACA	napG	quinol dehydrogenase periplasmic component;	-	GO:0051536//iron-sulfur cluster binding;GO:0043169//cation binding	-
sR214	ETAE_1775 NC_013508:1884969-1885311:-	-17.0261	80 -- 98	32 -- 50	GCGUCACUGCUAUUCUGCG	CGCGGUGGCGAUGGGAGGC	ETAE_1775	hypothetical protein;	-	-	-
sR214	ETAE_3328 NC_013508:3508516-3509287:-	-17.4497	108 -- 137	40 -- 73	ACGACAGGGAUCACUAUUAAAGUAACUCGG	UGCGUCCCUUUAAGGCUGAUGAUUUUAUUGAGGC	ftsE	cell division protein;	-	GO:0017111//nucleoside-triphosphatase activity;GO:0032559	GO:0009207
sR214	ETAE_1759 NC_013508:1869294-1870098:-	-17.6391	41 -- 110	65 -- 129	CGGCAGAUGCCAGCGUCACUGCUAUUCUGCGCCCAUGUUCAAGUCGUAAUUUUAUUGCUAUGUAGUGUGC	GUUAUCUAUGGUUUCGCGGUUGUAAGGCAAGGGUAUAUGCAUGAUAUUAAUGACAUAUUCGCACG	ETAE_1759	hypothetical protein;	-	-	-
sR214	ETAE_2693 NC_013508:2827293-2828673:-	-20.2509	77 -- 96	96 -- 116	GUCACUGCUAUUCUGCGCCC	CAGUGAUGAUGGGGCGAUGGG	eriC	Cl- channel voltage-gated family protein;	-	GO:0005216//ion channel activity	GO:0006811//ion transport
sR215	ETAE_2291 NC_013508:2408738-2410310:+	-22.5901	4 -- 50	83 -- 152	GUAGUCUAUUCUCGUUUGGGCGGUUAGGUCCGUUGCAAAGGGGAGGA	CAUCAGAUGGAGUUACGAAUGAAUAACCUCGCCAACUAUACCUUACCGGCCGACGUACAGCGCCCCUCCU	ETAE_2291	D-mannonate oxidoreductase;	-	GO:0048037//cofactor binding;GO:0016616//oxidoreductase activity, acting on the CH-OH group of donors, NAD or NADP as acceptor	GO:0008152//metabolic process
sR215	ETAE_3036 NC_013508:3201689-3201947:-	-20.6412	1 -- 31	121 -- 157	GCGGUUAGGUCCGUUGCAAAGGGGAGGAGAG	CGCUAAAUCAGGCAUAGCCUCGUUCUCCCUUCCUCUU	ETAE_3036	hypothetical protein;	-	-	-
sR215	ETAE_1329 NC_013508:1438343-1439984:-	-20.2012	91 -- 131	94 -- 134	CCGGGGCUGGUAGUACGGUGAGUGCGUGGCCCAGUGCAGGG	GGCUCUGAUGUCGCGCCGCGCGCGUUACCGGGUUAUCUCCC	ETAE_1329	two-component sensor histidine kinase;	GO:0031224//intrinsic component of membrane	GO:0004673//protein histidine kinase activity;GO:0005515//protein binding;GO:0032559	GO:0006468//protein phosphorylation;GO:0007165//signal transduction
sR215	ETAE_1555 NC_013508:1662385-1663288:+	-20.1396	1 -- 52	76 -- 129	AAGUAGUCUAUUCUCGUUUGGGCGGUUAGGUCCGUUGCAAAGGGGAGGAGAG	UUCCUCCAAGAUAAGAGUAAACGCCAUGCCGUACCAAUGUCCCCUGUGCCACUC	rrmA	23S rRNA methyltransferase A;	-	GO:0008170//N-methyltransferase activity	GO:0006730//one-carbon metabolic process
sR215	ETAE_2223 NC_013508:2344607-2345717:+	-19.5275	16 -- 137	126 -- 262	GGCACACCGGGGCUGGUAGUACGGUGAGUGCGUGGCCCAGUGCAGGGUGCUCCGCCGUUGGGCCGGAAUACAGUGCCCAGUGUAAAAGUAGUCUAUUCUCGUUUGGGCGGUUAGGUCCGUUG	CCAGCGGUCUCGGGCGUAAUGCCGUUGAAUAUUUACGUCAGCGGGGGAUCAGCGUCCGCGCAGCGGGGGAUAAUCUGGCCAUGGGGCAGGUGCUGCAAAAAAUGGGAGCGGAUUUUAUCCACGCCGAUCUGGGUAAU	ETAE_2223	NAD-dependent epimerase/dehydratase;	-	GO:0048037//cofactor binding;GO:0003824//catalytic activity	GO:0008152//metabolic process
sR215	ETAE_1595 NC_013508:1701602-1701983:-	-19.0909	114 -- 137	16 -- 38	GGCACACCGGGGCUGGUAGUACGG	CCGUGUGCUCCGGCCAUCGUCUC	gene	Gifsy-1 prophage protein;	-	-	-
sR215	ETAE_1877 NC_013508:1983276-1984836:+	-18.8419	1 -- 60	74 -- 130	CAGUGUAAAAGUAGUCUAUUCUCGUUUGGGCGGUUAGGUCCGUUGCAAAGGGGAGGAGAG	GUCACUUUUAUCCAUAAGGGAGAAGCCAUGAGUCCAGCCAACAGUGCGACCCCUCUC	ETAE_1877	AMP nucleosidase;	-	GO:0016799//hydrolase activity, hydrolyzing N-glycosyl compounds	GO:0055086//nucleobase-containing small molecule metabolic process
sR215	ETAE_0198 NC_013508:223043-223886:+	-18.7973	96 -- 140	64 -- 123	GCAGGCACACCGGGGCUGGUAGUACGGUGAGUGCGUGGCCCAGUG	CGGGCGUGUGGCCCGCUAUUCUGUUUAUGAGGUUGUUAUGCUAUUCAUUUUCCGGGUCAU	plsC	1-acyl-sn-glycerol-3-phosphate acyltransferase;	GO:0044464	GO:0016411//acylglycerol O-acyltransferase activity	GO:0006644//phospholipid metabolic process
sR215	ETAE_0557 NC_013508:609441-612213:-	-18.5789	106 -- 130	29 -- 54	CGGGGCUGGUAGUACGGUGAGUGCG	GCCUCUAGAAUCAUGCCAUCUCGCGC	ETAE_0557	CoA binding domain/acetyltransferase domain-containing protein;	-	GO:0016407//acetyltransferase activity;GO:0016874//ligase activity;GO:0032559	-
sR215	ETAE_2778 NC_013508:2915278-2916661:+	-18.325	8 -- 40	125 -- 165	CUCGUUUGGGCGGUUAGGUCCGUUGCAAAGGGG	GAGCAGGCCAAAACGCUGAUCCCCGGCGGCGUUAACUCCCC	ETAE_2778	glutamate-1-semialdehyde aminotransferase;	GO:0044424	GO:0016869//intramolecular transferase activity, transferring amino groups;GO:0016769//transferase activity, transferring nitrogenous groups;GO:0048037//cofactor binding	GO:0006778//porphyrin-containing compound metabolic process;GO:0018130
sR215	ETAE_2948 NC_013508:3109107-3109833:+	-18.1255	87 -- 137	127 -- 180	GGCACACCGGGGCUGGUAGUACGGUGAGUGCGUGGCCCAGUGCAGGGUGCU	CCGUCAUCAGUUUCGCCAUCGUCUGCGCACGCUGCGCCGUUCGCUUUCCCACGA	ETAE_2948	5-formyltetrahydrofolate cyclo-ligase;	-	GO:0016882//cyclo-ligase activity;GO:0032559	GO:0006760//folic acid-containing compound metabolic process
sR216	ETAE_3070 NC_013508:3232392-3233817:+	-28.5426	3 -- 68	101 -- 191	UGCCACUGUCUAGCGCCGCCUUCCCGCCGCUAGUGCCAAUUACUCUAUUCUGACUAAGUCCUACCC	AUGGUGGAUAAACAGCAAUCAGGCGCGGCGGGAAAAGGCGUGCCUGCGGGGUUUAAGUUGACUGAGGUGGGGGUGAUUCCAGAGGAUUGGG	ETAE_3070	type I restriction modification DNA specificity domain protein;	-	GO:0003676//nucleic acid binding	GO:0006259//DNA metabolic process
sR216	ETAE_1921 NC_013508:2026286-2027165:-	-20.0107	32 -- 68	115 -- 170	UGCCACUGUCUAGCGCCGCCUUCCCGCCGCUAGUGCC	GCGGCGACAGAUGAUCCUCACCAUCGUGGCGGAGAAGGGGGUAGUAAGCAUCGCGG	ETAE_1921	DeoR family transcriptional regulator;	GO:0044464	GO:0003676//nucleic acid binding;GO:0001071//nucleic acid binding transcription factor activity	GO:0006351//transcription, DNA-templated
sR216	ETAE_1660 NC_013508:1767604-1769200:+	-21.1078	7 -- 56	18 -- 74	GCGCCGCCUUCCCGCCGCUAGUGCCAAUUACUCUAUUCUGACUAAGUCCU	UGCGGCGGGAACGGCGGCGUCAUGACGGGCCCGGUGCGCCAGACGAGACUUUCGGGA	ETAE_1660	Na+/proline symporter;	GO:0031224//intrinsic component of membrane	GO:0031420;GO:0005283//sodium:amino acid symporter activity	GO:0015804//neutral amino acid transport;GO:0030001//metal ion transport
sR216	ETAE_3034 NC_013508:3198205-3200557:-	-21.3514	13 -- 76	1824 -- 1876	GGGAGCAAUGCCACUGUCUAGCGCCGCCUUCCCGCCGCUAGUGCCAAUUACUCUAUUCUGACUA	CGUUCGUUAUUAGCGGUGACGGGGCGCGGGCGAAUGGUAGCGAUAAGAUUGGU	ETAE_3034	invasin;	-	-	GO:0009987//cellular process;GO:0009056//catabolic process
sR216	ETAE_1117 NC_013508:1216703-1217513:+	-23.2332	18 -- 65	27 -- 80	CACUGUCUAGCGCCGCCUUCCCGCCGCUAGUGCCAAUUACUCUAUUCU	GUGAAGAUUGAGAAGGUGUAAGGACGGCGCAGAUGACGGAACAACGGGAUAAGG	napG	quinol dehydrogenase periplasmic component;	-	GO:0051536//iron-sulfur cluster binding;GO:0043169//cation binding	-
sR216	ETAE_1004 NC_013508:1095082-1096432:+	-22.5331	3 -- 63	32 -- 99	CUGUCUAGCGCCGCCUUCCCGCCGCUAGUGCCAAUUACUCUAUUCUGACUAAGUCCUACCC	GAUGACGCGGCGCUGUGAUGGCUGGCAUGGAGGUGUGAGAUGAGGCGAGUACGCAGGGGAAUGGUGGG	amtB	ammonium transporter;	-	-	GO:0006810//transport
sR216	ETAE_1775 NC_013508:1884969-1885311:-	-21.1064	3 -- 68	33 -- 112	UGCCACUGUCUAGCGCCGCCUUCCCGCCGCUAGUGCCAAUUACUCUAUUCUGACUAAGUCCUACCC	GCGGUGGCGAUGGGAGGCAAAGCGUUACGUUUUAUGUCAGGGGAGUGAUGAGAAUGAGAGGGGUUGCUAUGGGGAUCGGG	ETAE_1775	hypothetical protein;	-	-	-
sR216	ETAE_0734 NC_013508:809476-810400:-	-20.8058	5 -- 61	50 -- 103	GUCUAGCGCCGCCUUCCCGCCGCUAGUGCCAAUUACUCUAUUCUGACUAAGUCCUAC	CAGAUCCGGCGCCGGCGGAACGGUUGAUAUUACGAGGGGAAUAUAGACAGGAUG	dapD	2,3,4,5-tetrahydropyridine-2,6-carboxylate N-succinyltransferase;	GO:0044424	GO:0016749	GO:0009089//lysine biosynthetic process via diaminopimelate
sR216	ETAE_2345 NC_013508:2469798-2470140:-	-20.237	8 -- 55	61 -- 110	CGCCGCCUUCCCGCCGCUAGUGCCAAUUACUCUAUUCUGACUAAGUCC	GCGGCGGCAAGUCCGGGGAUUUUCACGCGGGGGAGGGACAAUGAUUCAGG	moaD	molybdopterin converting factor, small subunit;	-	-	GO:0009108//coenzyme biosynthetic process
sR216	ETAE_2612 NC_013508:2747843-2748275:-	-21.6603	5 -- 56	62 -- 119	GCGCCGCCUUCCCGCCGCUAGUGCCAAUUACUCUAUUCUGACUAAGUCCUAC	CGCGCGGAGGGGCGCUAAGCGAAUCAAGGGAGAGAGAAUAUGAAAGCGAUUCUGGGUG	ETAE_2612	lipoprotein;	-	-	-
sR216	ETAE_0919 NC_013508:1006474-1007500:+	-20.3929	8 -- 55	65 -- 110	CGCCGCCUUCCCGCCGCUAGUGCCAAUUACUCUAUUCUGACUAAGUCC	GCGGCGGAGCAAUCGCGAUGGCGGCGGGGAAAGGGCAUGGAGCGGG	ETAE_0919	LysR family transcriptional regulator;	-	GO:0003676//nucleic acid binding;GO:0001071//nucleic acid binding transcription factor activity	GO:0006351//transcription, DNA-templated
sR216	ETAE_1932 NC_013508:2037304-2038624:-	-20.1594	7 -- 48	68 -- 115	UUCCCGCCGCUAGUGCCAAUUACUCUAUUCUGACUAAGUCCU	GAGGGCGGCGACGCGGAGUGGAUGAAGAGUGCCAUGCUGAUGACGGGG	ETAE_1932	hypothetical protein;	-	-	-
sR216	ETAE_3044 NC_013508:3206187-3206556:-	-21.0268	6 -- 69	71 -- 126	AUGCCACUGUCUAGCGCCGCCUUCCCGCCGCUAGUGCCAAUUACUCUAUUCUGACUAAGUCCUA	UGCGGGGGGGCGCUGUGGCUGAAGGCUGGAGUGAUGGUGGAGAAGGACUUUGGGAU	ETAE_3044	hypothetical protein;	GO:0016020//membrane	GO:0004175//endopeptidase activity	GO:0019538//protein metabolic process
sR216	ETAE_2624 NC_013508:2762339-2763614:-	-24.6123	3 -- 72	78 -- 150	GCAAUGCCACUGUCUAGCGCCGCCUUCCCGCCGCUAGUGCCAAUUACUCUAUUCUGACUAAGUCCUACCC	CGUGCGGCGACAGGGGAGUGGAGAUGGUUCAGGACGCGGGCGGUAUUGUGGUGGUCGGCGGUGGGAUGGUGGG	ubiF	2-octaprenyl-3-methyl-6-methoxy-1,4-benzoquinol hydroxylase;	-	GO:0004497//monooxygenase activity;GO:0050662//coenzyme binding	GO:0006743//ubiquinone metabolic process
sR216	ETAE_3266 NC_013508:3435051-3435981:-	-21.8798	9 -- 71	79 -- 139	CAAUGCCACUGUCUAGCGCCGCCUUCCCGCCGCUAGUGCCAAUUACUCUAUUCUGACUAAGUC	GUUGAUGAUAAGGAGGCGCGGCAUGGGGGGCGGUCAUUGGCGCAUGGGGAUCGAUAUUCAG	ETAE_3266	hypothetical protein;	-	-	-
sR223	ETAE_1353 NC_013508:1459691-1460096:+	-24.4701	24 -- 72	111 -- 160	CUGCAGUUUCUUUUCGUCACCGUGAUUAAGUCUGACUGCCGCCGCUCCU	GAUCGUUAAAGAUGGCGGUGGUACUGGUGGGGGCGACGAUGCUGGCGGGA	yceK	lipoprotein;	-	-	-
sR223	ETAE_0705 NC_013508:776952-777603:+	-18.6287	27 -- 75	35 -- 88	CCCCUGCAGUUUCUUUUCGUCACCGUGAUUAAGUCUGACUGCCGCCGCU	GGGGAGGGUGAGACUGUGCGCAGAGUAUGGACUGUCGGCGCUGACGGCGUGCGA	ETAE_0705	hypothetical protein;	-	-	-
sR223	ETAE_0261 NC_013508:291239-292634:+	-18.649	27 -- 75	65 -- 137	CCCCUGCAGUUUCUUUUCGUCACCGUGAUUAAGUCUGACUGCCGCCGCU	GAGGGACGGAUUAUGAGUACUUCAGGCAAGAAUAAAAUGGGCGUGGUGCAGCUCACCAUACUGACGGCGGUGA	potE1	putrescine transport protein;	GO:0031224//intrinsic component of membrane	GO:0015291//secondary active transmembrane transporter activity;GO:0005275//amine transmembrane transporter activity	GO:0006865//amino acid transport
sR223	ETAE_1631 NC_013508:1731687-1732500:+	-18.4393	8 -- 75	75 -- 144	CCCCUGCAGUUUCUUUUCGUCACCGUGAUUAAGUCUGACUGCCGCCGCUCCUUUCAAGUCGGCGGCCA	GGGGAGCCAGCAGGGAGGGCGGAUCAAUGCCGGUUCGGGCGAUGAGUGAGCGGGAGCAGCAGGCGCUGGU	ETAE_1631	large subunit terminase;	-	-	-
sR223	ETAE_0066 NC_013508:60313-61099:+	-17.5604	9 -- 75	79 -- 137	CCCCUGCAGUUUCUUUUCGUCACCGUGAUUAAGUCUGACUGCCGCCGCUCCUUUCAAGUCGGCGGCC	GGCGGAUGGGGGAGGCGGGGCGAUGGCGCAGGGUAAGGGCGAGGGCGGCUGGCCGCAGG	radC2	DNA repair protein;	-	-	-
sR223	ETAE_0919 NC_013508:1006474-1007500:+	-22.7814	21 -- 37	81 -- 97	CUGCCGCCGCUCCUUUC	GAUGGCGGCGGGGAAAG	ETAE_0919	LysR family transcriptional regulator;	-	GO:0003676//nucleic acid binding;GO:0001071//nucleic acid binding transcription factor activity	GO:0006351//transcription, DNA-templated
sR223	ETAE_0390 NC_013508:433274-433631:+	-18.6014	32 -- 68	83 -- 124	AGUUUCUUUUCGUCACCGUGAUUAAGUCUGACUGCCG	UUUUAGGAGAGCGGAUUAAUGGCACAUAAAAAGGCUGGCGGC	rpmA	50S ribosomal protein L27;	GO:0030529//ribonucleoprotein complex	GO:0003723//RNA binding;GO:0005198//structural molecule activity	GO:0010467//gene expression
sR223	ETAE_2124 NC_013508:2239751-2240627:-	-19.3687	35 -- 75	87 -- 120	CCCCUGCAGUUUCUUUUCGUCACCGUGAUUAAGUCUGACUG	GGGGAGAGAAGAGCGUGAGCGCCAUCGAACUGAC	ETAE_2124	ABC transporter;	-	GO:0017111//nucleoside-triphosphatase activity;GO:0032559	GO:0009207
sR223	ETAE_3363 NC_013508:3547572-3548424:-	-28.933	2 -- 53	87 -- 129	CCGUGAUUAAGUCUGACUGCCGCCGCUCCUUUCAAGUCGGCGGCCAUUUUUU	GGGAUUAAGGGCUGAUGGCGGCGGUUCAGCUGCUGGUGGAAGA	ETAE_3363	hypothetical protein;	-	GO:0016741	GO:0006730//one-carbon metabolic process
sR223	ETAE_2880 NC_013508:3031088-3031532:-	-17.5912	35 -- 75	91 -- 143	CCCCUGCAGUUUCUUUUCGUCACCGUGAUUAAGUCUGACUG	GGGGGCGUGAAUGGGUAAACUGACGCUAUUAUUGGUGGUGCUGUUGGGCUGGC	ftsB	cell divison protein;	GO:0031224//intrinsic component of membrane	-	GO:0009987//cellular process
sR223	ETAE_1003 NC_013508:1094692-1095130:+	-17.3075	22 -- 75	92 -- 146	CCCCUGCAGUUUCUUUUCGUCACCGUGAUUAAGUCUGACUGCCGCCGCUCCUUU	GGGGGCGUCAUGAAGCUGGUGAGCGCGGUGAUCAGGCCGUUCAAGGUGGAGGAGG	glnK	nitrogen regulatory protein P-II;	-	GO:0016741	GO:0019222//regulation of metabolic process;GO:0019740//nitrogen utilization;GO:0006730//one-carbon metabolic process
sR223	ETAE_2583 NC_013508:2712321-2713632:-	-18.7034	32 -- 77	968 -- 1021	UACCCCUGCAGUUUCUUUUCGUCACCGUGAUUAAGUCUGACUGCCG	AUGGCGGAUAUUGAAAAACAGAUUAAGGCGCUGGCGCUGAAGGGGCGCGACGGC	sucB	2-oxoglutarate dehydrogenase, E2 subunit, dihydrolipoamide succinyltransferase;	GO:0043234//protein complex	GO:0016751	GO:0009060//aerobic respiration
sR225	ETAE_0348 NC_013508:392255-392819:+	-27.7841	100 -- 129	141 -- 169	GGUAACGGGGCCCGUUGCGUGGACUGCGCU	CCAUUGCCCUGGGCGGCGCGCUGGCGCGG	ETAE_0348	ATPase;	-	-	-
sR226	ETAE_2285 NC_013508:2403317-2404616:+	-28.3657	6 -- 62	65 -- 130	AUAGGGGAGGCUAGGUUAUGGGCUAAAUAUGGCUAAUAGGGGGCAGUAGGAGCGGCG	UAUCCCCUGAUUCCCUGACCCGAUACCGGUUUUCUCAUGCUGACUUUUGCCCGCACUCUCGCCCGC	ETAE_2285	sugar efflux transporter;	GO:0031224//intrinsic component of membrane	GO:0005351//sugar:proton symporter activity	GO:0071702
sR226	ETAE_1126 NC_013508:1224998-1225970:-	-25.4495	6 -- 43	113 -- 151	GGGCUAAAUAUGGCUAAUAGGGGGCAGUAGGAGCGGCG	UCCGAUUUUCGCCCACUUCCCCAUCCGUCCUCUCGCCGC	amiA	N-acetylmuramoyl-L-alanine amidase;	-	GO:0016811//hydrolase activity, acting on carbon-nitrogen (but not peptide) bonds, in linear amides	GO:0000270//peptidoglycan metabolic process
sR226	ETAE_2082 NC_013508:2196136-2196958:-	-21.6993	1 -- 62	108 -- 160	AUAGGGGAGGCUAGGUUAUGGGCUAAAUAUGGCUAAUAGGGGGCAGUAGGAGCGGCGAAUUA	UAUCUACUCCGAUGCGUGCCCAUAGCCACUCUCCGAUCGUUGUCGCCCUUGAU	pyrF	OMP decarboxylase; OMPDCase; OMPdecase;	-	GO:0016831//carboxy-lyase activity	GO:0019856//pyrimidine nucleobase biosynthetic process;GO:0006222//UMP biosynthetic process
sR226	ETAE_0462 NC_013508:507999-508716:-	-21.5943	6 -- 60	52 -- 115	AGGGGAGGCUAGGUUAUGGGCUAAAUAUGGCUAAUAGGGGGCAGUAGGAGCGGCG	UCCCCUUACUAUCAGCCCAAUUCCCUCAACCAACGAACCGAUUAUCGCCAUGCACCUAUUCCGC	ETAE_0462	signal transduction protein;	-	GO:0008484//sulfuric ester hydrolase activity	-
sR226	ETAE_1937 NC_013508:2041864-2043787:+	-21.5632	6 -- 31	5 -- 32	GCUAAUAGGGGGCAGUAGGAGCGGCG	CGAUUUAUCCUGCCCGUCGCCUUGCCGC	ETAE_1937	cell wall biosynthesis glycosyltransferase;	-	GO:0016759//cellulose synthase activity	-
sR226	ETAE_3443 NC_013508:3631944-3633054:+	-20.7324	3 -- 24	55 -- 75	GGGGGCAGUAGGAGCGGCGAAU	CCCCCGUCAUCUUAUUGCUUA	glpX	fructose 1,6-bisphosphatase II;	-	GO:0019203//carbohydrate phosphatase activity	GO:0019400
sR226	ETAE_0008 NC_013508:8893-9406:+	-20.6227	6 -- 18	67 -- 79	AGUAGGAGCGGCG	UCAUCCUCGCUGC	ibpA	molecular chaperone;	GO:0044424	-	GO:0050896//response to stimulus
sR226	ETAE_3535 NC_013508:3739015-3740431:+	-20.4247	6 -- 19	71 -- 84	CAGUAGGAGCGGCG	GUCAUCCUUGCCGC	glmU	N-acetylglucosamine-1-phosphate uridyltransferase;	GO:0044424	GO:0046872//metal ion binding;GO:0070569//uridylyltransferase activity;GO:0008080//N-acetyltransferase activity	GO:0065008;GO:0008610//lipid biosynthetic process;GO:0000270//peptidoglycan metabolic process;GO:0045229//external encapsulating structure organization;GO:0032989
sR226	ETAE_1484 NC_013508:1598351-1598924:+	-20.3026	6 -- 19	32 -- 45	CAGUAGGAGCGGCG	GUCAUUCCCGCCGC	ETAE_1484	methionine-R-sulfoxide reductase;	-	GO:0016671//oxidoreductase activity, acting on a sulfur group of donors, disulfide as acceptor;GO:0043169//cation binding	GO:0008152//metabolic process
sR226	ETAE_3488 NC_013508:3683630-3684917:+	-20.2682	43 -- 66	104 -- 125	AAUAAUAGGGGAGGCUAGGUUAUG	UUAUUUCCCCUCUGUCUGGUGC	mdfA	multidrug translocase;	GO:0031224//intrinsic component of membrane	-	GO:0042221//response to chemical;GO:0006810//transport
sR226	ETAE_1555 NC_013508:1662385-1663288:+	-19.4461	13 -- 58	23 -- 59	GGGAGGCUAGGUUAUGGGCUAAAUAUGGCUAAUAGGGGGCAGUAGG	CCCCCGAUAAUACCCGUCCUGUGUUGCCCCCGUCUCC	rrmA	23S rRNA methyltransferase A;	-	GO:0008170//N-methyltransferase activity	GO:0006730//one-carbon metabolic process
sR226	ETAE_0095 NC_013508:92603-92984:-	-19.0453	6 -- 54	72 -- 112	GGCUAGGUUAUGGGCUAAAUAUGGCUAAUAGGGGGCAGUAGGAGCGGCG	CCGAUCUCAAUAACCCUAAGGAUAUCCCCAUGGCCCGCCGC	ppiC	parvulin-like peptidyl-prolyl isomerase;	-	GO:0016859//cis-trans isomerase activity	GO:0044267//cellular protein metabolic process
sR228	ETAE_3070 NC_013508:3232392-3233817:+	-22.0045	41 -- 96	35 -- 95	CCGCAAUGGUACUCCAGCGGCUCCAAAUGCUGCGACUUAGCAAAAACACUCACACC	GGCGUUAAGCAAGAAGGUGGCCGGGCAUUUGCGGGCGAUGGGGUUGGUAUGGUGAUGGUGG	ETAE_3070	type I restriction modification DNA specificity domain protein;	-	GO:0003676//nucleic acid binding	GO:0006259//DNA metabolic process
sR228	ETAE_1860 NC_013508:1966981-1968667:-	-20.3198	5 -- 66	103 -- 168	UGCGACUUAGCAAAAACACUCACACCAGGCUGCGCGCGGCAAUGCGUUCCUGAAGGGCGGCG	GCGUCUGGAAGUUUUUUGUGAAGAUCGUAUCGGUCUAACGCGUGAACUGCUGGAUCUUCUCGCCGC	tyrR	transcriptional regulator;	GO:0044464	GO:0060089;GO:0031406//carboxylic acid binding;GO:0003676//nucleic acid binding;GO:0005515//protein binding;GO:0016462//pyrophosphatase activity;GO:0032559	GO:0006351//transcription, DNA-templated;GO:0023052//signaling
sR228	ETAE_1968 NC_013508:2074627-2075860:+	-19.4429	5 -- 50	92 -- 141	CACUCACACCAGGCUGCGCGCGGCAAUGCGUUCCUGAAGGGCGGCG	GUCAGUCACGUGGUCAAUGCCGCCACCACCCAGGGCUUUGUUCCCGCCGC	ETAE_1968	hypothetical protein;	-	GO:0032559;GO:0003824//catalytic activity	-
sR228	ETAE_2033 NC_013508:2146136-2147501:+	-19.4076	41 -- 105	134 -- 188	UUUUUUUGGCCGCAAUGGUACUCCAGCGGCUCCAAAUGCUGCGACUUAGCAAAAACACUCACACC	GAAAAGGCUGGCGUUACAGAGGUCAGUGCUGGUGAUGUCGUUUGGGUUAAUGUGG	ETAE_2033	3-isopropylmalate dehydratase large subunit;	-	GO:0043169//cation binding;GO:0051536//iron-sulfur cluster binding;GO:0016836//hydro-lyase activity	GO:0008652//cellular amino acid biosynthetic process;GO:0006551//leucine metabolic process
sR228	ETAE_2102 NC_013508:2216882-2217905:-	-18.9222	4 -- 39	114 -- 145	GGCUGCGCGCGGCAAUGCGUUCCUGAAGGGCGGCGU	CCGACGCCAUCGCGCCUUACCUUUCCGCCGCA	ETAE_2102	fatty acid/phospholipid biosynthesis enzyme;	GO:0044424	GO:0016747//transferase activity, transferring acyl groups other than amino-acyl groups	GO:0006644//phospholipid metabolic process;GO:0006631//fatty acid metabolic process
sR228	ETAE_2950 NC_013508:3111398-3112157:-	-18.7286	27 -- 70	100 -- 145	AUGCUGCGACUUAGCAAAAACACUCACACCAGGCUGCGCGCGGC	UAUGACGCAGGAUGAAUUGAAAAAAGCAGUGGGUUGGGCAGCGCUG	rpiA	ribose-5-phosphate isomerase A;	-	GO:0016861//intramolecular oxidoreductase activity, interconverting aldoses and ketoses	GO:0006098//pentose-phosphate shunt
sR228	ETAE_1318 NC_013508:1421175-1422510:-	-18.2651	1 -- 18	69 -- 86	CCUGAAGGGCGGCGUAGA	GGACGCCCCGCCGCAUCU	pgtA	transport activator;	GO:0044464	GO:0004871//signal transducer activity;GO:0001071//nucleic acid binding transcription factor activity;GO:0005515//protein binding;GO:0032559	GO:0006351//transcription, DNA-templated;GO:0007165//signal transduction
sR230	ETAE_1148 NC_013508:1247673-1249269:+	-17.9294	56 -- 106	1031 -- 1089	CUGGACCUGCGGCCACGCGGGUCUGCGGGUCGCCAUCGCGACGCCGUUGGC	GAUCUGGAUGACCGCUACGAUCUGCGUCCGGGCGCCUGGAUUGAGCCGCGCGGCAACUG	mdoG	glucan biosynthesis protein G;	GO:0044464	GO:0005488//binding	GO:0005975//carbohydrate metabolic process
sR230	ETAE_2192 NC_013508:2306335-2307295:-	-18.4567	1 -- 112	13 -- 143	GCCGAGCUGGACCUGCGGCCACGCGGGUCUGCGGGUCGCCAUCGCGACGCCGUUGGCUACUUGAUAGCUGUCGACCUCUAACAAGUGCAAGUAUGGGACUACUAUUUGUGCC	CGGCCGAACCUGGUGCUGAAGCCGAAUGCCAACAGCCGUCCGGUCGGUGAUACCUGCGGCUACCUGGCGAAUCCAAAGGAGGUCUGAGAUGGGAAUGGGAUGGCAUGAAUGGCCGUUGAUGAUCUUCACGG	ETAE_2192	DMSO reductase anchor subunit;	GO:0031224//intrinsic component of membrane	GO:0003824//catalytic activity	GO:0022904//respiratory electron transport chain
sR230	ETAE_1586 NC_013508:1693363-1694203:-	-16.4532	3 -- 48	135 -- 172	UAGCUGUCGACCUCUAACAAGUGCAAGUAUGGGACUACUAUUUGUG	AUCGCCAGCUGGACAGCGACGUUGAUAUGCUUGAACAC	ETAE_1586	hypothetical protein;	-	-	-
sR230	ETAE_1498 NC_013508:1610852-1611083:-	-15.917	14 -- 81	55 -- 118	CGGGUCGCCAUCGCGACGCCGUUGGCUACUUGAUAGCUGUCGACCUCUAACAAGUGCAAGUAUGGGAC	GCUCAGCGGGUAUUCGUCUGCGGCAAUCGCACUGUAAUUUUCUGAUUUGUUCGUUUUUUCUCUG	ETAE_1498	hypothetical protein;	-	-	-
sR231	ETAE_2271 NC_013508:2388753-2389680:-	-24.5018	13 -- 66	177 -- 226	UCCGCCGGCUAACGGAUUUUGUUGCCGUUUGCCACGCUAGUGCCGAACGUUUAC	GGGUGGUCGGCAGUAAAACGACGCCGGACGGUGUAGAGGCGGCGCAGAUG	ETAE_2271	NAD-dependent epimerase/dehydratase;	-	GO:0048037//cofactor binding	GO:0008152//metabolic process
sR231	ETAE_3070 NC_013508:3232392-3233817:+	-21.8822	8 -- 69	46 -- 108	UUUUCCGCCGGCUAACGGAUUUUGUUGCCGUUUGCCACGCUAGUGCCGAACGUUUACAGUCU	AGAAGGUGGCCGGGCAUUUGCGGGCGAUGGGGUUGGUAUGGUGAUGGUGGAUUUAAUGGUGGA	ETAE_3070	type I restriction modification DNA specificity domain protein;	-	GO:0003676//nucleic acid binding	GO:0006259//DNA metabolic process
sR231	ETAE_2967 NC_013508:3131122-3132562:-	-18.758	20 -- 64	33 -- 74	CGCCGGCUAACGGAUUUUGUUGCCGUUUGCCACGCUAGUGCCGAA	GCGGCCUGUUGUCAUAGCCGACGGCGCGGUGUCGUCCGGUUU	ETAE_2967	peptidase PmbA;	-	-	-
sR231	ETAE_0497 NC_013508:541319-542876:-	-18.1712	8 -- 63	48 -- 112	GCCGGCUAACGGAUUUUGUUGCCGUUUGCCACGCUAGUGCCGAACGUUUACAGUCU	CGGCCACCACUGUCAGCAAUCAAGGAACAGAACGCGCGAUUAUGAAGCAAGGCUUGCAACUCAGA	rpoN	RNA polymerase factor sigma-54;	-	GO:0034062//RNA polymerase activity;GO:0003676//nucleic acid binding;GO:0001071//nucleic acid binding transcription factor activity;GO:0000996	GO:0006351//transcription, DNA-templated
sR231	ETAE_1072 NC_013508:1169265-1169652:+	-18.1103	3 -- 69	130 -- 197	UUUUCCGCCGGCUAACGGAUUUUGUUGCCGUUUGCCACGCUAGUGCCGAACGUUUACAGUCUUUUUU	GAAAGUGAAGUCGAUUGGCUAUGACAGCGGCAGUAUCGGCCGCGCCAGCGUGGGAGUGAUGGAAAAGG	ETAE_1072	hypothetical protein;	-	GO:0003824//catalytic activity	-
sR231	ETAE_3474 NC_013508:3666488-3667259:-	-18.0825	15 -- 63	61 -- 122	GCCGGCUAACGGAUUUUGUUGCCGUUUGCCACGCUAGUGCCGAACGUUU	CGGCCGUAAAGCCGAACAUGAAGAGAAUAACGGAUAGAAUAUGGGCGUCAGGGCACAGCAAA	ETAE_3474	TetR family transcriptional regulator;	GO:0044424	GO:0003676//nucleic acid binding;GO:0001071//nucleic acid binding transcription factor activity	GO:0006351//transcription, DNA-templated;GO:0006631//fatty acid metabolic process
sR231	ETAE_1221 NC_013508:1330651-1331155:+	-17.9963	2 -- 66	141 -- 209	UCCGCCGGCUAACGGAUUUUGUUGCCGUUUGCCACGCUAGUGCCGAACGUUUACAGUCUUUUUUU	GGGCGGUACAGGCCGGCGGCGGCAGUUGGUCUGCGGACGGUAAUGGUCGGAUCCUGAGUCAGAAGGGGA	flhE	flagellar protein FlhE;	GO:0042995//cell projection	-	-
sR231	ETAE_1244 NC_013508:1354308-1354785:+	-17.8087	3 -- 32	128 -- 155	CGCUAGUGCCGAACGUUUACAGUCUUUUUU	GUGAUUACGGUGCAGGAUGUGGAGAAAA	ETAE_1244	glyoxalase/bleomycin resistance;	-	GO:0016846//carbon-sulfur lyase activity;GO:0043169//cation binding;GO:0016701//oxidoreductase activity, acting on single donors with incorporation of molecular oxygen	-
sR231	ETAE_3237 NC_013508:3409403-3409892:-	-17.586	49 -- 65	13 -- 29	CCGCCGGCUAACGGAUU	GGUGGCCGAUCGCCUGA	ETAE_3237	hypothetical protein;	GO:0044424	GO:0016782//transferase activity, transferring sulfur-containing groups	GO:0006399//tRNA metabolic process
sR231	ETAE_0461 NC_013508:506633-507977:-	-17.1004	52 -- 65	24 -- 37	CCGCCGGCUAACGG	GGCGGCCGAUUGCC	cca	tRNA nucleotidyltransferase/poly(A) polymerase;	-	GO:0046872//metal ion binding;GO:0008081//phosphoric diester hydrolase activity;GO:0070566//adenylyltransferase activity;GO:0003723//RNA binding;GO:0070567;GO:0032559	GO:0042780//tRNA 3'-end processing;GO:0006796//phosphate-containing compound metabolic process
sR231	ETAE_0769 NC_013508:847655-848378:+	-16.9345	30 -- 70	65 -- 105	GUUUUCCGCCGGCUAACGGAUUUUGUUGCCGUUUGCCACGC	CGGGAGGCGGUCGUGAUACAUCAGCGGGAAAAUUCGGUGCG	ETAE_0769	hypothetical protein;	-	-	-
sR231	ETAE_2430 NC_013508:2555798-2557385:+	-16.7644	9 -- 62	839 -- 903	CCGGCUAACGGAUUUUGUUGCCGUUUGCCACGCUAGUGCCGAACGUUUACAGUC	GGCCGACUGCCUUACGGCGCGACGACGGUGCCGGUCGAGUCAUUCAAUUUUGAGGAGAAUGUCAG	evpB	type VI secretion system protein EvpB;	-	-	-
sR231	ETAE_1117 NC_013508:1216703-1217513:+	-16.6514	7 -- 35	41 -- 67	CCACGCUAGUGCCGAACGUUUACAGUCUU	GGUGUAAGGACGGCGCAGAUGACGGAA	napG	quinol dehydrogenase periplasmic component;	-	GO:0051536//iron-sulfur cluster binding;GO:0043169//cation binding	-
sR231	ETAE_1280 NC_013508:1390543-1390906:+	-16.607	1 -- 64	31 -- 97	CGCCGGCUAACGGAUUUUGUUGCCGUUUGCCACGCUAGUGCCGAACGUUUACAGUCUUUUUUUC	GCCGCGCGAAUGCGCUAUGAUAGGGGGAAACGGUGUGGACAAGGGGGAGCGCGCAAUGGGAAGAGAG	ETAE_1280	acylphosphatase;	-	GO:0016818//hydrolase activity, acting on acid anhydrides, in phosphorus-containing anhydrides	-
sR233	ETAE_0202 NC_013508:230618-231014:+	-25.4761	90 -- 130	106 -- 141	CGCGGCGCAGUCCCCGUCUUAGCGGCGGGCGCGGCAGGCCG	GCCUCGUGUCAGGGGCCGGUGUCCGUGUUGUCCGGC	ETAE_0202	hypothetical protein;	-	-	-
sR233	ETAE_0154 NC_013508:159767-160889:+	-22.1743	84 -- 131	119 -- 159	CCGCGGCGCAGUCCCCGUCUUAGCGGCGGGCGCGGCAGGCCGGCUCGU	GGCGCCUUUCCGGGGCGUCGCCUGCGCCGUCUGCGCCGGCA	hemB	delta-aminolevulinic acid dehydratase;	-	GO:0043169//cation binding;GO:0016836//hydro-lyase activity	GO:0006778//porphyrin-containing compound metabolic process;GO:0018130
sR233	ETAE_2316 NC_013508:2434144-2434528:+	-25.5737	72 -- 89	130 -- 148	GCUCGUCCCAUUUCCCGC	CGAGCAGGGUAAGGGUGCG	rplY	50S ribosomal protein L25;	GO:0030529//ribonucleoprotein complex	GO:0019843//rRNA binding;GO:0005198//structural molecule activity	GO:0010467//gene expression
sR233	ETAE_0234 NC_013508:262997-264155:+	-22.2507	73 -- 121	31 -- 89	GUCCCCGUCUUAGCGGCGGGCGCGGCAGGCCGGCUCGUCCCAUUUCCCG	CAGGUAUGCUAGAAUCGCCGCCCCGUGCGCUACCCGGCGCGACGGUGGGUAAAUGAGGC	yjbN	tRNA-dihydrouridine synthase;	-	GO:0016627//oxidoreductase activity, acting on the CH-CH group of donors;GO:0050662//coenzyme binding	GO:0006399//tRNA metabolic process
sR233	ETAE_1144 NC_013508:1245108-1246173:+	-23.0094	71 -- 132	33 -- 92	GCCGCGGCGCAGUCCCCGUCUUAGCGGCGGGCGCGGCAGGCCGGCUCGUCCCAUUUCCCGCA	CGGUGCGGCGGGGUGGCAGAGACGAUCCCGCGCAGAGGCGGGCAGAAAGAUAAGGGGAGU	glk	glucokinase;	GO:0044424	GO:0004396//hexokinase activity;GO:0032559	GO:0006796//phosphate-containing compound metabolic process;GO:0006007//glucose catabolic process
sR233	ETAE_2153 NC_013508:2261391-2261760:+	-22.1028	83 -- 133	5 -- 54	CGCCGCGGCGCAGUCCCCGUCUUAGCGGCGGGCGCGGCAGGCCGGCUCGUC	GCGUACGCCGCAUCGGCGGCGGUAUCGCCGUCCGCGUCGGGGCCGCGCGG	fliQ	flagellar biosynthesis pathway protein FliQ;	GO:0016020//membrane	-	-
sR233	ETAE_0919 NC_013508:1006474-1007500:+	-22.2058	73 -- 133	51 -- 100	CGCCGCGGCGCAGUCCCCGUCUUAGCGGCGGGCGCGGCAGGCCGGCUCGUCCCAUUUCCCG	GCGCGCGCGGCGCGGCGGCGGAGCAAUCGCGAUGGCGGCGGGGAAAGGGC	ETAE_0919	LysR family transcriptional regulator;	-	GO:0003676//nucleic acid binding;GO:0001071//nucleic acid binding transcription factor activity	GO:0006351//transcription, DNA-templated
sR233	ETAE_0959 NC_013508:1047061-1048300:+	-24.0835	81 -- 133	6 -- 59	CGCCGCGGCGCAGUCCCCGUCUUAGCGGCGGGCGCGGCAGGCCGGCUCGUCCC	GCGGCUAACGCCGUCGGGGGCCGGUUUCCCGCCGCGUCGGGUGCGCCGGUAGGG	tgt	queuine/archaeosine tRNA-ribosyltransferase;	-	GO:0016763//transferase activity, transferring pentosyl groups;GO:0043169//cation binding	GO:0006400//tRNA modification
sR233	ETAE_3126 NC_013508:3294648-3296694:-	-23.316	81 -- 96	78 -- 93	CAGGCCGGCUCGUCCC	GUUCGGCUGAGCAGGG	yhcP	p-hydroxybenzoic acid efflux subunit AaeB;	GO:0031224//intrinsic component of membrane	-	-
sR234	ETAE_2158 NC_013508:2266200-2270763:-	-27.26	2 -- 67	42 -- 107	CCGCAUAGUCUGCUCCGUUUCGUUCUUAAUGGUGCUCCUGUCCGUGUUUGACGUCCAUGUAUUAAC	GGCGUGGCGGAUGACGCACAGGCGGAGCAAGAAUCCGAGGAUGCAGAGGAUGAACAGGAAUGAUUG	mukB	cell division protein;	GO:0043232	GO:0003676//nucleic acid binding;GO:0003824//catalytic activity;GO:0032559	GO:0006259//DNA metabolic process;GO:0051276//chromosome organization
sR234	ETAE_1004 NC_013508:1095082-1096432:+	-26.3116	12 -- 68	62 -- 116	UCCGCAUAGUCUGCUCCGUUUCGUUCUUAAUGGUGCUCCUGUCCGUGUUUGACGUCC	AGGUGUGAGAUGAGGCGAGUACGCAGGGGAAUGGUGGGCAUGGCGCUGCUGCCGG	amtB	ammonium transporter;	-	-	GO:0006810//transport
sR234	ETAE_0919 NC_013508:1006474-1007500:+	-24.63	4 -- 67	67 -- 133	CCGCAUAGUCUGCUCCGUUUCGUUCUUAAUGGUGCUCCUGUCCGUGUUUGACGUCCAUGUAUUA	GGCGGAGCAAUCGCGAUGGCGGCGGGGAAAGGGCAUGGAGCGGGUCGGCAAUGGGCAGGGGCAUAAU	ETAE_0919	LysR family transcriptional regulator;	-	GO:0003676//nucleic acid binding;GO:0001071//nucleic acid binding transcription factor activity	GO:0006351//transcription, DNA-templated
sR234	ETAE_1775 NC_013508:1884969-1885311:-	-24.6139	4 -- 69	70 -- 129	GUCCGCAUAGUCUGCUCCGUUUCGUUCUUAAUGGUGCUCCUGUCCGUGUUUGACGUCCAUGUAUUA	CAGGGGAGUGAUGAGAAUGAGAGGGGUUGCUAUGGGGAUCGGGGGGCUGCUGGUCGUGAU	ETAE_1775	hypothetical protein;	-	-	-
sR234	ETAE_3017 NC_013508:3181921-3182710:-	-23.3412	1 -- 59	86 -- 147	UCUGCUCCGUUUCGUUCUUAAUGGUGCUCCUGUCCGUGUUUGACGUCCAUGUAUUAACC	AGGGGAGGCGAGACGAUGGGUUAUCGGUUGGGCGGCGCUGUGCUGCUGUGUGCAUUGACGGG	ETAE_3017	hypothetical protein;	GO:0044464	-	GO:0044260
sR234	ETAE_0066 NC_013508:60313-61099:+	-23.3373	12 -- 59	91 -- 137	UCUGCUCCGUUUCGUUCUUAAUGGUGCUCCUGUCCGUGUUUGACGUCC	AGGCGGGGCGAUGGCGCAGGGUAAGGGCGAGGGCGGCUGGCCGCAGG	radC2	DNA repair protein;	-	-	-
sR234	ETAE_1586 NC_013508:1693363-1694203:-	-23.2599	8 -- 32	52 -- 79	UCCUGUCCGUGUUUGACGUCCAUGU	GGGACGGGCGACAGACUGCCAGGUAGCA	ETAE_1586	hypothetical protein;	-	-	-
sR234	ETAE_1312 NC_013508:1416184-1416484:+	-21.8345	27 -- 73	23 -- 73	GCCUGUCCGCAUAGUCUGCUCCGUUUCGUUCUUAAUGGUGCUCCUGU	CGAGAUCAUGGCGAUUCAGAUGAGCGAUAUAGAGAGUGUAUCAUGAGGAUA	ETAE_1312	lipoprotein;	-	-	-
sR234	ETAE_2050 NC_013508:2162963-2164316:-	-21.1758	14 -- 60	62 -- 110	GUCUGCUCCGUUUCGUUCUUAAUGGUGCUCCUGUCCGUGUUUGACGU	CAGGCGAGGCCUGAGCGAGUUACGCGGAGGGAUAGGUUAAUGGAAAGUA	ETAE_2050	isocitrate dehydrogenase, specific for NADP+;	-	GO:0046872//metal ion binding;GO:0004448//isocitrate dehydrogenase activity;GO:0000166//nucleotide binding	GO:0009060//aerobic respiration;GO:0044262//cellular carbohydrate metabolic process
sR234	ETAE_2376 NC_013508:2503567-2503969:-	-21.145	4 -- 60	22 -- 83	GUCUGCUCCGUUUCGUUCUUAAUGGUGCUCCUGUCCGUGUUUGACGUCCAUGUAUUA	CGGGCGAGGUACUGAGCAAUAAGGCCGCGUCCCAAGGGACGGCGGCGAUGGCGGUACGUAAU	nuoK	NADH:ubiquinone oxidoreductase subunit 11 or 4L (chain K);	-	GO:0016491//oxidoreductase activity	-
sR234	ETAE_2430 NC_013508:2555798-2557385:+	-21.0939	13 -- 59	14 -- 59	UCUGCUCCGUUUCGUUCUUAAUGGUGCUCCUGUCCGUGUUUGACGUC	GGGUGAGGUAUUGCAGGGCAUCAUUGAGGAUACCGAAAAGCUGCAG	evpB	type VI secretion system protein EvpB;	-	-	-
sR234	ETAE_3070 NC_013508:3232392-3233817:+	-21.0633	1 -- 55	33 -- 81	CUCCGUUUCGUUCUUAAUGGUGCUCCUGUCCGUGUUUGACGUCCAUGUAUUAACC	GAGGCGUUAAGCAAGAAGGUGGCCGGGCAUUUGCGGGCGAUGGGGUUGG	ETAE_3070	type I restriction modification DNA specificity domain protein;	-	GO:0003676//nucleic acid binding	GO:0006259//DNA metabolic process
sR234	ETAE_2619 NC_013508:2756334-2757660:+	-20.4617	16 -- 60	87 -- 128	GUCUGCUCCGUUUCGUUCUUAAUGGUGCUCCUGUCCGUGUUUGAC	CAGGUGAGAGAGUGAUGGCCACUGGCGGACAGGGACAAAUUG	nagC	N-acetylglucosamine regulatory protein;	GO:0044464	GO:0001071//nucleic acid binding transcription factor activity;GO:0004396//hexokinase activity	GO:0006351//transcription, DNA-templated;GO:0006006//glucose metabolic process
sR234	ETAE_1466 NC_013508:1577969-1578530:+	-20.3686	1 -- 30	74 -- 104	CUGUCCGUGUUUGACGUCCAUGUAUUAACC	GAUAGCACAGCUGCGGGUAACGUGAACAUGG	ETAE_1466	hypothetical protein;	-	-	-
sR234	ETAE_1076 NC_013508:1172083-1172650:+	-20.1795	10 -- 57	77 -- 109	UGCUCCGUUUCGUUCUUAAUGGUGCUCCUGUCCGUGUUUGACGUCCAU	GCGAGAGAGCGGGAGAGGAUGGGUAUGCAGGUG	sbmC	DNA gyrase inhibitor;	-	-	-
sR236	ETAE_1138 NC_013508:1236763-1237540:+	-24.7817	24 -- 86	103 -- 156	CCGUAGUCCCGAGCCUCAAGUUUUUAUGGGCGCGCCCGCCGCACGACGGCGUCCGGUAUCGCC	GGCGUUGGGGCCGAUAGAUAUGGCGGGCGGUAUGUCGCCGCAGGCGCACGGCGG	ETAE_1138	hypothetical protein;	-	-	-
sR236	ETAE_2158 NC_013508:2266200-2270763:-	-22.6811	11 -- 133	1203 -- 1288	CGCUUCGGUGCCGGUUCUCUGGAAUAGACGCGUCCUCGCGUGUGAAUCCGUAGUCCCGAGCCUCAAGUUUUUAUGGGCGCGCCCGCCGCACGACGGCGUCCGGUAUCGCCCGACAACGACUUU	GCGAGGUCGCGGCCGAAGCGCAGGAGCAGUAUGAAUCUUGGCAGGAGCGCAGCGAGGCGGCGGAGGCCGAGGUCGAUGAGCUGAAG	mukB	cell division protein;	GO:0043232	GO:0003676//nucleic acid binding;GO:0003824//catalytic activity;GO:0032559	GO:0006259//DNA metabolic process;GO:0051276//chromosome organization
sR236	ETAE_0576 NC_013508:631072-633079:+	-20.3304	7 -- 52	1234 -- 1282	CCCGCCGCACGACGGCGUCCGGUAUCGCCCGACAACGACUUUGUAG	GGGCGGCGUGCUGGCGGGCGAUGUGAAAGACGUACUGCUGCUGGACGUU	dnaK	molecular chaperone;	-	GO:0005515//protein binding;GO:0032559	GO:0044267//cellular protein metabolic process;GO:0050896//response to stimulus
sR236	ETAE_0626 NC_013508:695825-696416:+	-24.1072	18 -- 49	139 -- 168	GCCGCACGACGGCGUCCGGUAUCGCCCGACAA	CGGCGCGCUGUCGCGGGUCGUCGGGCUGUU	ilvH	acetolactate synthase 3 regulatory subunit;	-	GO:0031406//carboxylic acid binding;GO:0016744	GO:0008652//cellular amino acid biosynthetic process
sR236	ETAE_0895 NC_013508:975257-976577:+	-27.4588	4 -- 133	14 -- 151	CGCUUCGGUGCCGGUUCUCUGGAAUAGACGCGUCCUCGCGUGUGAAUCCGUAGUCCCGAGCCUCAAGUUUUUAUGGGCGCGCCCGCCGCACGACGGCGUCCGGUAUCGCCCGACAACGACUUUGUAGAAG	GCGGGUCAGGCCAAGGUGACCACUUGGCGCAAAACGGAUACACGCUGGGUUUUAGGGUUGUUCGGUACAGCGAUCGGGGCCGGCGUUUUGUUCUUCCCGAUCAGCGCCGGUAUCGGCGGGCUGUUGCCGAUCAUUUUC	tdcC	L-threonine/L-serine permease;	GO:0031224//intrinsic component of membrane	GO:0015291//secondary active transmembrane transporter activity	GO:0015837//amine transport
sR236	ETAE_3389 NC_013508:3580182-3581952:+	-21.9617	1 -- 27	156 -- 184	CGCCCGACAACGACUUUGUAGAAGAAA	GCGGGCUGGGCGGCUGGAAUCUCUACUUU	ETAE_3389	inner membrane protein possibly involved in cellulose synthesis;	-	-	-
sR236	ETAE_0235 NC_013508:264219-264531:+	-24.827	13 -- 52	166 -- 206	CCCGCCGCACGACGGCGUCCGGUAUCGCCCGACAACGACU	GGGGGUGAUUGCCGCGCUGGCCGUCGCGGCGCUGUUGCUGG	pspG	phage shock protein G;	-	-	-
sR236	ETAE_2864 NC_013508:3012889-3013636:-	-20.9074	12 -- 54	19 -- 61	CGCCCGCCGCACGACGGCGUCCGGUAUCGCCCGACAACGACUU	GCGGGCCGGCGCUGCUGUGGGUACUGGGCGCGCUGUUGCUGAG	ETAE_2864	membrane efflux protein;	GO:0031224//intrinsic component of membrane	-	-
sR236	ETAE_3489 NC_013508:3684955-3685492:-	-21.0885	69 -- 136	28 -- 90	CCGCGCUUCGGUGCCGGUUCUCUGGAAUAGACGCGUCCUCGCGUGUGAAUCCGUAGUCCCGAGCCUCA	GGCGCACCGCCGGCAGGAGCAGGGUCUGCAGCAGGAGUUGACAUCACAUCAUGAGUAAGGAGU	ETAE_3489	D-tyrosyl-tRNA deacylase;	GO:0044424	GO:0016787//hydrolase activity	GO:0009063//cellular amino acid catabolic process
sR236	ETAE_2624 NC_013508:2762339-2763614:-	-21.4653	22 -- 123	41 -- 151	CCGGUUCUCUGGAAUAGACGCGUCCUCGCGUGUGAAUCCGUAGUCCCGAGCCUCAAGUUUUUAUGGGCGCGCCCGCCGCACGACGGCGUCCGGUAUCGCCCG	GGGCAAGGGGGCUGAAAUCCGCUACACUAGCGCAAAACGUGCGGCGACAGGGGAGUGGAGAUGGUUCAGGACGCGGGCGGUAUUGUGGUGGUCGGCGGUGGGAUGGUGGGC	ubiF	2-octaprenyl-3-methyl-6-methoxy-1,4-benzoquinol hydroxylase;	-	GO:0004497//monooxygenase activity;GO:0050662//coenzyme binding	GO:0006743//ubiquinone metabolic process
sR236	ETAE_3106 NC_013508:3270717-3271920:-	-23.792	20 -- 51	7 -- 42	CCGCCGCACGACGGCGUCCGGUAUCGCCCGAC	GGCGGCGCGGUGCUGGCCGUGGUCGUGGCGGAGCUG	ETAE_3106	hypothetical protein;	-	-	-
sR240	ETAE_0545 NC_013508:591901-592648:+	-16.9551	84 -- 110	1 -- 26	CGCGCGCGUCUGUCGGAUUGGGGCACA	GCGUGCGCGGCAGCGGGACUCCGUGU	gpmB	phosphoglycerate mutase;	-	GO:0016868//intramolecular transferase activity, phosphotransferases	GO:0006007//glucose catabolic process
sR240	ETAE_3362 NC_013508:3546870-3547590:+	-17.7493	91 -- 131	103 -- 137	UUGCCGACAACUAUCCGUAUACGCGCGCGUCUGUCGGAUUG	GACGGCGGAAUGGCAUCAGGCGCAGACGGCCUGGC	ETAE_3362	sugar isomerase (SIS);	-	GO:0030246//carbohydrate binding;GO:0016861//intramolecular oxidoreductase activity, interconverting aldoses and ketoses	GO:0044238
sR240	ETAE_0767 NC_013508:846341-846701:-	-15.8889	101 -- 117	25 -- 43	CCGUAUACGCGCGCGUC	GGCAUACGCGAUCGCGCAG	fdx1	[4Fe-4S] ferredoxin;	-	GO:0051540	-
sR240	ETAE_1170 NC_013508:1271304-1271547:-	-15.9988	1 -- 15	32 -- 46	CGUUGUUUGCGGGAC	GCAACAAACGCCUUG	ETAE_1170	hypothetical protein;	-	-	-
sR240	ETAE_0467 NC_013508:512229-515166:+	-15.78	89 -- 110	39 -- 61	CGCGCGCGUCUGUCGGAUUGGG	GCGCGCGGGCGACGGUCUAAUCC	glnE	glutamine synthetase;	-	GO:0070566//adenylyltransferase activity;GO:0032559	-
sR240	ETAE_0624 NC_013508:691977-693879:+	-16.3139	101 -- 121	52 -- 72	CUAUCCGUAUACGCGCGCGUC	GGUGGGCAAAUGUCGCGGCAG	ETAE_0624	AMP-binding enzyme-family protein;	-	GO:0015645//fatty acid ligase activity	-
sR240	ETAE_1516 NC_013508:1626011-1627115:+	-16.3885	105 -- 121	57 -- 73	CUAUCCGUAUACGCGCG	GAUGGGCGUCUGCGCGC	oppF	oligopeptide transport ATP-binding protein;	-	GO:0022892;GO:0017111//nucleoside-triphosphatase activity;GO:0032559	GO:0009207;GO:0006810//transport
sR240	ETAE_3051 NC_013508:3214569-3215223:+	-15.7475	1 -- 76	62 -- 136	GAGGUAGCUAUUGGAAAACAGUUGUAAUCGUUUUCCUUUAUGUUGUAAGCAAAUGUAGUUUCGUUGUUUGCGGGAC	CUCUAUUUGGUGUGGUUAAAAUGCAAAAGGAAACACGUUAUGUUCAAUUUCAAUAAAUCAGAUAUAAAUGCCCUG	ETAE_3051	hypothetical protein;	-	-	-
sR241	ETAE_1705 NC_013508:1811528-1812629:-	-27.0278	24 -- 74	99 -- 145	AGUAAGAGUUAUUCAAAAAGGGUGCUCGGCUGGGCGUAAGGCAAAGUAGAG	UCAUGAUCGAUUCGCGUUUUCCCCUGACCGACCUGCACCGCCAUCUU	add	adenosine deaminase;	-	GO:0043169//cation binding;GO:0016814//hydrolase activity, acting on carbon-nitrogen (but not peptide) bonds, in cyclic amidines	GO:0009127//purine nucleoside monophosphate biosynthetic process
sR241	ETAE_0362 NC_013508:408916-409291:-	-23.6639	3 -- 54	99 -- 140	GGUGCUCGGCUGGGCGUAAGGCAAAGUAGAGAUAUUUAAUGCGAAAAGUGAU	CCAUGAGCCGUUCCCCGCUACUCACAUCGCUGCUUUUCUCUA	ETAE_0362	hypothetical protein;	-	-	-
sR241	ETAE_1743 NC_013508:1852324-1852609:+	-22.4364	4 -- 107	156 -- 235	AAAAGUAGCAGGUUUAAGGUCUAAUUUAUUUUUAGUAAGAGUUAUUCAAAAAGGGUGCUCGGCUGGGCGUAAGGCAAAGUAGAGAUAUUUAAUGCGAAAAGUGA	UUUUUAAUUUCCGCUCCGAUUGUUCUCUCCCCGCCAAGCCCCGUGCUGCCUCGCUUUGUGCUUAUUUUUACGCCGUCAUU	ETAE_1743	hypothetical protein;	-	-	-
sR241	ETAE_3291 NC_013508:3463249-3463516:-	-21.8854	14 -- 57	112 -- 159	AAGGGUGCUCGGCUGGGCGUAAGGCAAAGUAGAGAUAUUUAAUG	UUCCUUUAGCCGCACCGUACGCCGCCACAUUUUUAUCUCUAUGAUUAU	ETAE_3291	hypothetical protein;	-	-	-
sR241	ETAE_0646 NC_013508:717577-720385:+	-21.4947	9 -- 56	11 -- 59	AGGGUGCUCGGCUGGGCGUAAGGCAAAGUAGAGAUAUUUAAUGCGAAA	UCCCGCUGUCGCCGCCUGAGUUUACCGUUUCCCUUUUUGUCCGCGUUUU	secA	preprotein translocase subunit SecA;	GO:0016020//membrane;GO:0044424	GO:0043169//cation binding;GO:0017111//nucleoside-triphosphatase activity;GO:0032559	GO:0006886//intracellular protein transport
sR241	ETAE_0114 NC_013508:114086-114305:-	-21.3209	12 -- 54	7 -- 51	GGUGCUCGGCUGGGCGUAAGGCAAAGUAGAGAUAUUUAAUGCG	CCACAAGUCGGCUCUGCAUCAUUCUCAGAUUUAUGAAGCUUACGC	ETAE_0114	hypothetical protein;	-	-	-
sR241	ETAE_2793 NC_013508:2931971-2932742:-	-20.9983	26 -- 55	98 -- 127	GGGUGCUCGGCUGGGCGUAAGGCAAAGUAG	CCCAUGAGUUGCUCCCGCCGACGUUUCAUC	nrfC	formate-dependent nitrite reductase; Fe-S center;	-	GO:0016662;GO:0051536//iron-sulfur cluster binding;GO:0043169//cation binding	GO:0051234//establishment of localization;GO:0006091//generation of precursor metabolites and energy
sR241	ETAE_0676 NC_013508:748727-749027:+	-20.7452	4 -- 57	128 -- 177	AAGGGUGCUCGGCUGGGCGUAAGGCAAAGUAGAGAUAUUUAAUGCGAAAAGUGA	UUCCCUCAUUUCUCCCCGCUUUCCUUUCGGUUUCUGCGCAAUCGUUCGCU	ETAE_0676	hypothetical protein;	-	-	-
sR241	ETAE_1487 NC_013508:1599988-1601104:-	-20.5846	12 -- 55	1 -- 58	GGGUGCUCGGCUGGGCGUAAGGCAAAGUAGAGAUAUUUAAUGCG	UUCAUGGCUGCUGGCCCGGCGGGCUUUUUUUCUUCCGUAUUAUCCCUAUAAUCCACGC	ansA	asparaginase;	-	GO:0016811//hydrolase activity, acting on carbon-nitrogen (but not peptide) bonds, in linear amides	GO:0019752//carboxylic acid metabolic process
sR241	ETAE_0590 NC_013508:648100-648316:-	-20.2885	3 -- 46	1 -- 54	GCUGGGCGUAAGGCAAAGUAGAGAUAUUUAAUGCGAAAAGUGAU	CGACCCGAAUCUGUUCUGCCAUCUUCCGUCUCCCUUAUGAUGCUUUCUUCGCUG	ETAE_0590	hypothetical protein;	-	-	-
sR241	ETAE_3036 NC_013508:3201689-3201947:-	-20.2146	11 -- 103	22 -- 124	GUAGCAGGUUUAAGGUCUAAUUUAUUUUUAGUAAGAGUUAUUCAAAAAGGGUGCUCGGCUGGGCGUAAGGCAAAGUAGAGAUAUUUAAUGCGA	CAUCAUCCACCUCCUAAUUUUAUUGAUCUAAAUCAAAUAACAAUCACUUUUUCCCCUUCCUUAUCUUCUUUUGUCUGUUUUGUAUCCACCUCUCUCUAUCGCU	ETAE_3036	hypothetical protein;	-	-	-
sR241	ETAE_1641 NC_013508:1743532-1744114:-	-19.8221	5 -- 55	45 -- 90	GGGUGCUCGGCUGGGCGUAAGGCAAAGUAGAGAUAUUUAAUGCGAAAAGUG	UCCACGCUAUCCCGAGGCCGAUCAUCAAACAUCACGCGCUUUUUGC	ETAE_1641	Gifsy-1 prophage protein;	-	-	-
sR248	ETAE_2549 NC_013508:2678658-2678889:-	-23.7644	115 -- 148	10 -- 44	CGGCGCUGGCGGCGGAUGGACCGUACGACUUUCG	GCCGCGAUCGGGCGGCCUACCUGGAUCUGACCUGC	ETAE_2549	hypothetical protein;	-	-	-
sR248	ETAE_2738 NC_013508:2875488-2875938:+	-23.7965	113 -- 148	115 -- 155	CGGCGCUGGCGGCGGAUGGACCGUACGACUUUCGUC	GCUGACUGCCGCCGCCGUGGUCCUGGUUAUGCUGACCGCAG	ETAE_2738	SmpA/OmlA domain-containing protein;	GO:0016020//membrane	-	-
sR248	ETAE_1912 NC_013508:2012752-2017414:+	-23.1898	130 -- 147	132 -- 149	GGCGCUGGCGGCGGAUGG	CCACGACCGCCGCCUAUC	ETAE_1912	PAS/PAC domain-containing protein;	GO:0044464	GO:0004673//protein histidine kinase activity;GO:0004871//signal transducer activity;GO:0032559	GO:0006468//protein phosphorylation;GO:0007165//signal transduction;GO:0006351//transcription, DNA-templated
sR248	ETAE_2171 NC_013508:2281227-2282322:-	-22.2889	126 -- 148	142 -- 164	CGGCGCUGGCGGCGGAUGGACCG	GCUGCUGCUGCCGCUCUCCUGGC	lpxK	tetraacyldisaccharide 4'-kinase;	-	GO:0016301//kinase activity;GO:0032559	GO:0008654//phospholipid biosynthetic process;GO:0006796//phosphate-containing compound metabolic process
sR248	ETAE_3284 NC_013508:3456296-3458711:+	-22.5945	128 -- 149	2083 -- 2107	GCGGCGCUGGCGGCGGAUGGAC	CGCCAGCGCCGCCUAUGCCUACCUG	feoB	ferrous iron transport protein B;	GO:0031224//intrinsic component of membrane	GO:0032561//guanyl ribonucleotide binding;GO:0005381//iron ion transmembrane transporter activity	GO:0006826//iron ion transport
sR248	ETAE_2419 NC_013508:2545630-2546227:+	-22.7259	130 -- 149	24 -- 42	GCGGCGCUGGCGGCGGAUGG	CGCCGCGCCGCUGCCUAAC	ETAE_2419	acid shock protein;	-	-	-
sR248	ETAE_0136 NC_013508:137664-138768:-	-24.4369	3 -- 45	29 -- 80	GGUACGACUCAUGGGACGGGCUAACAGAUGUAUUACCAGGAGG	CCAUGCGCGACCCAUGCCCGGCGACUGAUUUUUUGCUACACUGAUGCCCUCC	gntR	GntR family transcriptional regulator;	GO:0044464	GO:0003676//nucleic acid binding;GO:0001071//nucleic acid binding transcription factor activity	GO:0006351//transcription, DNA-templated
sR248	ETAE_0032 NC_013508:33547-34267:-	-23.3958	2 -- 46	37 -- 74	GGGUACGACUCAUGGGACGGGCUAACAGAUGUAUUACCAGGAGGG	CCCAGGCUGACUAUCCUGCCCACUUUCGACCUCUUCCC	ETAE_0032	hypothetical protein;	-	-	-
sR248	ETAE_2311 NC_013508:2427518-2429615:+	-22.0654	4 -- 50	55 -- 100	UAGAGGGUACGACUCAUGGGACGGGCUAACAGAUGUAUUACCAGGAG	GUUUCCCAUGCGCUUACCCGCCCUGCUCGGUUCGAUACUGGGACUU	ETAE_2311	oligopeptide ABC transporter periplasmic protein;	-	-	GO:0051234//establishment of localization
sR248	ETAE_2000 NC_013508:2110085-2110790:-	-23.6425	101 -- 149	77 -- 125	GCGGCGCUGGCGGCGGAUGGACCGUACGACUUUCGUCAUCCCUAUUCCG	CGCCGCGAUCGUGGCGGAUCUGCAAUGUUGACGGUCGUGGGGGUGGGGC	cbiE	cobalt-precorrin-6Y C(5)-methyltransferase;	-	GO:0008757//S-adenosylmethionine-dependent methyltransferase activity	GO:0008213;GO:0009235//cobalamin metabolic process;GO:0006730//one-carbon metabolic process
sR248	ETAE_1865 NC_013508:1972950-1973277:-	-25.3572	2 -- 84	82 -- 156	UAGGUGGGUCUUUCGCCUGCUAAAUAGUAUACAAUAGAGGGUACGACUCAUGGGACGGGCUAACAGAUGUAUUACCAGGAGGG	AUCUAUCCAAGGAGCGUAUAUGGGCUAUCUGUUUCUCGCCAUUCCAUUGACCCUGUUCGUGCUGUUUGUCCUGCC	pspB	phage shock protein B;	-	-	GO:0009615//response to virus
sR259	ETAE_2980 NC_013508:3142763-3144119:+	-19.5927	23 -- 41	38 -- 56	CUCGGCGGGAUGCCACGCG	GAGCCGCCCUGCGAUGCGC	ETAE_2980	anaerobic c4-dicarboxylate antiporter;	GO:0031224//intrinsic component of membrane	GO:0005310//dicarboxylic acid transmembrane transporter activity	GO:0006835//dicarboxylic acid transport
sR259	ETAE_1431 NC_013508:1542798-1543668:-	-18.6026	1 -- 26	132 -- 163	CGCGGCCCGCGCCAUAAAGGCGGAGC	GCGCCGGGCGCGAUAUGCUAUUUUCCGCCCCG	yecO	methyltransferase;	-	GO:0008175//tRNA methyltransferase activity	GO:0006730//one-carbon metabolic process;GO:0002097
sR259	ETAE_3354 NC_013508:3538062-3539628:-	-18.4235	3 -- 53	91 -- 147	CCUUUCGCCGAACUCGGCGGGAUGCCACGCGGCCCGCGCCAUAAAGGCGGA	GGGGAGCGGUAUGAGCCGCCUGAGCCUGUCGCAGCGUCUGGCGCUGGUGUUUGCCCU	ETAE_3354	integral membrane sensor signal transduction histidine kinase;	GO:0031224//intrinsic component of membrane	GO:0060089;GO:0004673//protein histidine kinase activity;GO:0032559	GO:0006468//protein phosphorylation;GO:0007165//signal transduction
sR259	ETAE_2436 NC_013508:2562619-2565331:+	-17.6815	2 -- 26	2411 -- 2446	CGCGGCCCGCGCCAUAAAGGCGGAG	GUGCGGGGCGCGGUGCUAAAACAGAUUAUCCGCCUC	evpH	type VI secretion system protein EvpH;	-	GO:0016462//pyrophosphatase activity;GO:0032559	GO:0043170
sR259	ETAE_1257 NC_013508:1367514-1367727:+	-17.5184	14 -- 34	10 -- 32	GGAUGCCACGCGGCCCGCGCC	CCUGCGGAUAGCGACGGGCGCGG	ETAE_1257	hypothetical protein;	-	-	-
sR269	ETAE_1697 NC_013508:1802610-1803747:-	-19.8972	112 -- 125	125 -- 138	GGGAAGUGGGUGUU	CCCUUUACCCACAA	rnfD	electron transport complex protein;	GO:0031224//intrinsic component of membrane	-	GO:0051234//establishment of localization;GO:0006091//generation of precursor metabolites and energy
sR269	ETAE_1048 NC_013508:1139320-1141186:+	-18.618	114 -- 128	143 -- 157	UACGGGAAGUGGGUG	AUGCCCUUUUCCCGC	dld	D-lactate dehydrogenase;	-	GO:0016898;GO:0004457//lactate dehydrogenase activity;GO:0050662//coenzyme binding;GO:0000166//nucleotide binding	GO:0032787//monocarboxylic acid metabolic process;GO:0006810//transport
sR269	ETAE_2219 NC_013508:2338311-2340921:+	-20.5621	114 -- 128	144 -- 159	UACGGGAAGUGGGUG	AUGCCCUGUCACCCAC	ETAE_2219	fimbrial usher protein;	GO:0044464	-	GO:0051234//establishment of localization
sR269	ETAE_2154 NC_013508:2261663-2262551:+	-18.4661	101 -- 126	154 -- 179	CGGGAAGUGGGUGUUUACGUGGGACA	GCCCUUUAUCCGCCUGCUGGCCCUGU	fliR	flagellar biosynthesis pathway protein FliR;	GO:0031224//intrinsic component of membrane	-	GO:0006886//intracellular protein transport
sR269	ETAE_1505 NC_013508:1615099-1615522:-	-19.7994	102 -- 126	62 -- 85	CGGGAAGUGGGUGUUUACGUGGGAC	GCCCAGGCCCGUGAAUGCACUCUG	ETAE_1505	DNA-binding protein H-NS;	GO:0044464	GO:0003676//nucleic acid binding	GO:0006351//transcription, DNA-templated
sR272	ETAE_1039 NC_013508:1131128-1133972:-	-22.7835	99 -- 125	1018 -- 1042	GGACCGUACACUACUAGCCGUAGGCCG	CCUGGCGGUGAUGAUCGGCGCCGGC	ybaR	copper transporter;	GO:0031224//intrinsic component of membrane	GO:0005385//zinc ion transmembrane transporter activity;GO:0043169//cation binding;GO:0043682//copper-transporting ATPase activity;GO:0015086//cadmium ion transmembrane transporter activity;GO:0032559	GO:0035434//copper ion transmembrane transport;GO:0009206
sR272	ETAE_2408 NC_013508:2534943-2535621:-	-21.0044	69 -- 116	111 -- 158	ACUACUAGCCGUAGGCCGGGAUGCCGCAGUCUGGGACGCCCCAGUCGG	UGAUUAUCGGUAUCUCCGGCGCCAGCGGCGCGAUCUAUGGGGUCCGCC	ETAE_2408	3-octaprenyl-4-hydroxybenzoate carboxy-lyase;	-	GO:0016830//carbon-carbon lyase activity	-
sR272	ETAE_3182 NC_013508:3354942-3355371:-	-20.0661	99 -- 131	114 -- 139	UCGAAAGGACCGUACACUACUAGCCGUAGGCCG	GGCUUUCCUGGAUGGUCGGCAGCGGC	ETAE_3182	hypothetical protein;	-	-	-
sR272	ETAE_0472 NC_013508:519469-520357:+	-22.1644	70 -- 110	12 -- 61	AGCCGUAGGCCGGGAUGCCGCAGUCUGGGACGCCCCAGUCG	UCGGCGUCACUGAAAGCCCGCGAGCGCUCGCACGACCAUGCGGGGUCAGC	ribB	3,4-dihydroxy-2-butanone 4-phosphate synthase;	-	GO:0046914//transition metal ion binding;GO:0016830//carbon-carbon lyase activity	GO:0006771//riboflavin metabolic process
sR272	ETAE_3328 NC_013508:3508516-3509287:-	-20.6581	75 -- 108	128 -- 160	CCGUAGGCCGGGAUGCCGCAGUCUGGGACGCCCC	GCGUAUCUGGGCGGGCGUCAGGCCCUGCAGGGG	ftsE	cell division protein;	-	GO:0017111//nucleoside-triphosphatase activity;GO:0032559	GO:0009207
sR272	ETAE_2232 NC_013508:2354334-2355150:+	-21.2507	41 -- 122	134 -- 201	CCGUACACUACUAGCCGUAGGCCGGGAUGCCGCAGUCUGGGACGCCCCAGUCGGAGACAGUGCUAUCGGUGCGACAACGGCA	GGCAUCACUGUCGGUCUGGCCCUCUGCUCCCUGCUGCUCGGCCUGGUGCUCGCCAUGCUGUUCGCCGU	ETAE_2232	arginine transporter permease subunit;	GO:0031224//intrinsic component of membrane	-	GO:0051234//establishment of localization
sR272	ETAE_2472 NC_013508:2601250-2604445:-	-19.9041	97 -- 130	1676 -- 1706	CGAAAGGACCGUACACUACUAGCCGUAGGCCGGG	GUUCGCCUGGAUGUUGAAGGGCAUCCGGCCC	ETAE_2472	phage-related protein, tail component;	-	-	-
sR272	ETAE_2309 NC_013508:2425580-2426402:+	-20.239	79 -- 117	191 -- 230	CACUACUAGCCGUAGGCCGGGAUGCCGCAGUCUGGGACG	GUGAUCAUCGGCCCCUCCGGCUCGGGAAAGUCGACCCUGC	glnQ	glutamine ABC transporter ATP-binding protein;	-	GO:0017111//nucleoside-triphosphatase activity;GO:0032559	GO:0009207
sR272	ETAE_2218 NC_013508:2337593-2338409:+	-21.9083	48 -- 103	49 -- 106	GGCCGGGAUGCCGCAGUCUGGGACGCCCCAGUCGGAGACAGUGCUAUCGGUGCGAC	UCGGCCCCGGCGUUUUUACCCGGCGCGAUCACCCUAUCAGGAUAGAACAACCAUGCUG	fimC	chaperone, periplasmic;	GO:0030313	-	GO:0045229//external encapsulating structure organization
sR272	ETAE_3266 NC_013508:3435051-3435981:-	-20.0747	97 -- 160	79 -- 142	UAAUUGCUACGUGUCCCACGUCGCGCCAUUCGAAAGGACCGUACACUACUAGCCGUAGGCCGGG	GUUGAUGAUAAGGAGGCGCGGCAUGGGGGGCGGUCAUUGGCGCAUGGGGAUCGAUAUUCAGCCC	ETAE_3266	hypothetical protein;	-	-	-
sR272	ETAE_0462 NC_013508:507999-508716:-	-21.4462	50 -- 115	91 -- 165	CUACUAGCCGUAGGCCGGGAUGCCGCAGUCUGGGACGCCCCAGUCGGAGACAGUGCUAUCGGUGCG	GAUUAUCGCCAUGCACCUAUUCCGCCGGUUACUCCUGCCCCUGCUCAGCCUCUGUCUGGCCUUUCAGAGCCACGC	ETAE_0462	signal transduction protein;	-	GO:0008484//sulfuric ester hydrolase activity	-
sR272	ETAE_2972 NC_013508:3134618-3135182:-	-22.3698	50 -- 163	91 -- 215	GAGUAAUUGCUACGUGUCCCACGUCGCGCCAUUCGAAAGGACCGUACACUACUAGCCGUAGGCCGGGAUGCCGCAGUCUGGGACGCCCCAGUCGGAGACAGUGCUAUCGGUGCG	CUCAGUAACGAUGAACGGACGGAGCAGAGGUUUCUUUGGCCUGAUCCUGGCCCUGAGUGUCAUGAUCGUGGGUGGCGUGGCGCUGGCGCAGCACCCUGCGCGCGGGGUCAGCGAUGAGCCGACGC	ETAE_2972	guanine-specific ribonuclease N1 and T1;	-	GO:0004519//endonuclease activity;GO:0003676//nucleic acid binding	-
sR276	ETAE_1941 NC_013508:2047971-2050269:+	-15.7814	76 -- 117	102 -- 139	AUUCGGUUUGCCACGGAAUGGGAUGCGACUGCGCACGGUGAU	UGACCCGAACGCCGAUCACCGCGCUGACGCUGCUGCUG	ETAE_1941	glycoside hydrolase family protein;	-	GO:0016798//hydrolase activity, acting on glycosyl bonds;GO:0043167//ion binding	GO:0044238
sR276	ETAE_1077 NC_013508:1172660-1173107:+	-15.0605	80 -- 126	109 -- 147	UUGGGUCGCAUUCGGUUUGCCACGGAAUGGGAUGCGACUGCGCACGG	AACCCUGAUCUGCGAUGGUGCACUGGCGCUGACGCUGCC	ETAE_1077	hypothetical protein;	-	-	-
sR276	ETAE_2941 NC_013508:3102380-3103604:-	-14.8142	98 -- 112	110 -- 124	GUUUGCCACGGAAUG	CAGACGGUGCUUUAU	gcvT	glycine cleavage system aminomethyltransferase T;	GO:0044424	GO:0016769//transferase activity, transferring nitrogenous groups;GO:0008168//methyltransferase activity	GO:0006546//glycine catabolic process;GO:0006730//one-carbon metabolic process
sR276	ETAE_3321 NC_013508:3500567-3501986:-	-15.0613	80 -- 128	113 -- 161	CAUUGGGUCGCAUUCGGUUUGCCACGGAAUGGGAUGCGACUGCGCACGG	GUAACACUGACGCUGGCCUCGCUGGCCAUGACCCUGACGCUGAGCGGCC	ugpB	glycerol-3-phosphate transporter periplasmic binding protein;	GO:0044464	-	GO:0051234//establishment of localization
sR276	ETAE_1318 NC_013508:1421175-1422510:-	-21.1932	85 -- 130	138 -- 179	UGCAUUGGGUCGCAUUCGGUUUGCCACGGAAUGGGAUGCGACUGCG	ACGAUCCCGACGUACUGGACGCCUAUACCCUGCUGCUGACGC	pgtA	transport activator;	GO:0044464	GO:0004871//signal transducer activity;GO:0001071//nucleic acid binding transcription factor activity;GO:0005515//protein binding;GO:0032559	GO:0006351//transcription, DNA-templated;GO:0007165//signal transduction
sR276	ETAE_3298 NC_013508:3468031-3470203:-	-18.4463	96 -- 115	2003 -- 2023	UCGGUUUGCCACGGAAUGGG	AGCCAGGCGGUGCCGAUACCC	ETAE_3298	integral membrane protein;	GO:0016020//membrane	-	-
sR276	ETAE_2758 NC_013508:2893250-2894075:+	-15.4175	54 -- 126	57 -- 130	UUGGGUCGCAUUCGGUUUGCCACGGAAUGGGAUGCGACUGCGCACGGUGAUAUUAGGAUAUAAAGUAAAUGAU	AACCCGAAAUAAGCUAUACGGCAACCUGACUGAGAGAGACGACCGUGCUACGAAUUAAAUAUUUUCUGUUACUG	ETAE_2758	ribonuclease, T2 family;	-	GO:0003676//nucleic acid binding;GO:0016892//endoribonuclease activity, producing 3'-phosphomonoesters	-
sR276	ETAE_0599 NC_013508:657138-657615:-	-16.4472	33 -- 131	63 -- 159	GUGCAUUGGGUCGCAUUCGGUUUGCCACGGAAUGGGAUGCGACUGCGCACGGUGAUAUUAGGAUAUAAAGUAAAUGAUUCUUUUAUAGGCUUAUGUCAG	CACAGGCUCAGUAACCGUGCAAACAGGAGCCUUACGUUAUGCUCGAUGCACCCCGUAUCAUCGUUCAGGUACAGAGUGUUUAUGCCGAGUCGCAGUC	apaG	ApaG (protein affecting Mg2+/Co2+ transport);	-	GO:0003824//catalytic activity	-
sR276	ETAE_0967 NC_013508:1055903-1056749:-	-14.5931	76 -- 123	7 -- 46	GGUCGCAUUCGGUUUGCCACGGAAUGGGAUGCGACUGCGCACGGUGAU	CCAGCGACGAAGCCAGCUUUAUCAACGGCGCGUGCUAUUA	ETAE_0967	short-chain dehydrogenase/reductase SDR;	-	GO:0003824//catalytic activity	GO:0008152//metabolic process
sR276	ETAE_0979 NC_013508:1069407-1071372:-	-18.4412	85 -- 131	75 -- 137	GUGCAUUGGGUCGCAUUCGGUUUGCCACGGAAUGGGAUGCGACUGCG	CACGAAUACGCAGACAUGAGCCGCUAAUGAGUUUUGAUAUUGCCAAAUACCCAACGCUGGCGC	dxs	1-deoxy-D-xylulose-5-phosphate synthase;	-	GO:0016903//oxidoreductase activity, acting on the aldehyde or oxo group of donors;GO:0016744	GO:0006772//thiamine metabolic process;GO:0006721//terpenoid metabolic process
sR276	ETAE_2939 NC_013508:3098983-3101965:-	-14.8149	96 -- 130	77 -- 119	UGCAUUGGGUCGCAUUCGGUUUGCCACGGAAUGGG	GCGCGAUCCAGGAAUGCGUAAGCCAUGACUCAGACCCUUACCC	gcvP	glycine dehydrogenase;	-	GO:0048037//cofactor binding;GO:0016642	GO:0006546//glycine catabolic process
sR276	ETAE_1973 NC_013508:2081587-2082814:+	-15.9535	81 -- 126	92 -- 139	UUGGGUCGCAUUCGGUUUGCCACGGAAUGGGAUGCGACUGCGCACG	GAUCCAUGUAUGAAGCUUAUGUUCCUCUCCCUCGCGUUGAUGCUGUGC	ETAE_1973	iron transporter;	-	GO:0022890//inorganic cation transmembrane transporter activity	GO:0034755//iron ion transmembrane transport
sR281	ETAE_2735 NC_013508:2872009-2872687:-	-16.961	32 -- 55	10 -- 32	UGGGUAACCGAGGGCCGAGAGGAC	ACCCAUUAUGCCCGGCUCUCUUG	grpE	heat shock protein;	GO:0044424	GO:0030554//adenyl nucleotide binding;GO:0042802//identical protein binding	GO:0044267//cellular protein metabolic process;GO:0050896//response to stimulus
sR281	ETAE_0144 NC_013508:150014-151922:+	-17.9372	31 -- 49	1484 -- 1507	ACCGAGGGCCGAGAGGACG	UGGCUGCCCGGCUCGAUUUUCUGC	cstA1	carbon starvation protein;	GO:0044464	-	GO:0031669//cellular response to nutrient levels
sR281	ETAE_2235 NC_013508:2356765-2357353:+	-22.8811	32 -- 49	5 -- 21	ACCGAGGGCCGAGAGGAC	UGGUUCCCGGCCUCCUG	ETAE_2235	methylated-DNA--protein-cysteine methyltransferase;	-	GO:0008172	GO:0006730//one-carbon metabolic process;GO:0006259//DNA metabolic process
sR281	ETAE_2894 NC_013508:3047715-3048753:+	-16.2454	32 -- 49	69 -- 87	ACCGAGGGCCGAGAGGAC	UGGUUGCCGUGUUCUCCUG	hycD	hydrogenase 3 membrane subunit;	GO:0031224//intrinsic component of membrane	GO:0003824//catalytic activity	GO:0008152//metabolic process
sR285	ETAE_0958 NC_013508:1045840-1047013:+	-20.9132	33 -- 103	1 -- 69	GGCGGCUCGCGCGGCCGCCACUUAAGAAAGGGGGGCAGCCGAAUGGGAACCACGGCAAAACAAUGUAUGCG	CCGCCGGGCGGCAUCUGCGGUUGCAGCCUCUCGUCGGCGGCUCUAGACUAGGCCGUUUUUCUUCUGCGU	queA	S-adenosylmethionine:tRNA-ribosyltransferase- isomerase (queuine synthetase);	GO:0044424	GO:0003824//catalytic activity	GO:0006400//tRNA modification
sR285	ETAE_1556 NC_013508:1663324-1663894:-	-18.4416	30 -- 75	117 -- 159	AGGGGGGCAGCCGAAUGGGAACCACGGCAAAACAAUGUAUGCGAUG	UCGCCCUGUUGGUCUUUAUCGUGCUGUUUCUGCUGUACGCUAU	ETAE_1556	hypothetical protein;	GO:0031224//intrinsic component of membrane	-	-
sR285	ETAE_1937 NC_013508:2041864-2043787:+	-20.2078	30 -- 75	12 -- 50	AGGGGGGCAGCCGAAUGGGAACCACGGCAAAACAAUGUAUGCGAUG	UCCUGCCCGUCGCCUUGCCGCCUGUUAAGCCUACGCUAC	ETAE_1937	cell wall biosynthesis glycosyltransferase;	-	GO:0016759//cellulose synthase activity	-
sR285	ETAE_1797 NC_013508:1908649-1910746:+	-20.1491	49 -- 74	123 -- 145	GGGGGGCAGCCGAAUGGGAACCACGG	CCCUACGUCCGCUUACCCUGGCC	hemR	hemin receptor;	GO:0019867//outer membrane	GO:0004871//signal transducer activity	GO:0051234//establishment of localization
sR285	ETAE_2912 NC_013508:3067284-3068367:+	-18.1132	47 -- 104	123 -- 192	UGGCGGCUCGCGCGGCCGCCACUUAAGAAAGGGGGGCAGCCGAAUGGGAACCACGGCA	ACCGCCGCGCGUCGCCGGAGCCCGCCAUGCACCGUAUUUCCCUGCGUCAGGUCGCCAUCUUUCAUGCCGU	ETAE_2912	LysR family transcriptional regulator;	-	GO:0003676//nucleic acid binding;GO:0001071//nucleic acid binding transcription factor activity	GO:0006351//transcription, DNA-templated
sR285	ETAE_2794 NC_013508:2932639-2933326:-	-20.8996	66 -- 104	125 -- 168	UGGCGGCUCGCGCGGCCGCCACUUAAGAAAGGGGGGCAG	ACCGCCGGGGCGCUGGUCAGUGGGCUGCUGCUUUCCACCCCGUC	nrfB	cytochrome c-type protein;	-	-	-
sR285	ETAE_1676 NC_013508:1785807-1786485:-	-18.0784	1 -- 106	27 -- 116	GUUGGCGGCUCGCGCGGCCGCCACUUAAGAAAGGGGGGCAGCCGAAUGGGAACCACGGCAAAACAAUGUAUGCGAUGCACUUCUAGUGUCAGACAGUUACUUAAUG	UAACCGCCGGCGACGUCUCAUCUGCGUUGCUUACGGGUUAACCGUCUUGCCACAGAAGCAUUAAGGAGAGAGCUAUGUCAUUUGAAUUAC	sodB	superoxide dismutase;	-	GO:0003824//catalytic activity;GO:0016209//antioxidant activity;GO:0043169//cation binding	GO:0072593//reactive oxygen species metabolic process
sR285	ETAE_3206 NC_013508:3389721-3390186:-	-21.4285	57 -- 78	49 -- 72	GAAAGGGGGGCAGCCGAAUGGG	UUUUCCCUCCGUCUGGCUUUACCC	ETAE_3206	hypothetical protein;	-	-	-
sR285	ETAE_3488 NC_013508:3683630-3684917:+	-18.6628	47 -- 102	80 -- 128	GCGGCUCGCGCGGCCGCCACUUAAGAAAGGGGGGCAGCCGAAUGGGAACCACGGCA	CGCCGACUUGGCCGGCGUGCAUUGUUAUUUCCCCUCUGUCUGGUGCUGU	mdfA	multidrug translocase;	GO:0031224//intrinsic component of membrane	-	GO:0042221//response to chemical;GO:0006810//transport
sR285	ETAE_2057 NC_013508:2170248-2171106:+	-19.0503	21 -- 72	83 -- 146	GGGGCAGCCGAAUGGGAACCACGGCAAAACAAUGUAUGCGAUGCACUUCUAG	CUCCGGACCCUGAACGCUAUGAGUGCCGACCCGACCCCACUGUUACAAAAGCUGCGUGACGAUC	ETAE_2057	transcriptional regulator;	GO:0044464	GO:0003676//nucleic acid binding;GO:0001071//nucleic acid binding transcription factor activity	GO:0006351//transcription, DNA-templated
sR286	ETAE_1281 NC_013508:1390933-1391362:-	-19.8233	106 -- 124	115 -- 144	GCCGGUGGCUGCGGGUCUC	CGGCCGUUGCAUUGAAACCGACGCCCAGGG	ETAE_1281	sulfite reductase;	GO:0044424	GO:0003824//catalytic activity	GO:0006399//tRNA metabolic process
sR286	ETAE_2113 NC_013508:2228942-2229800:+	-20.9984	90 -- 128	40 -- 83	GUGGGCCGGUGGCUGCGGGUCUCCCACCGUCUUAGUCAG	CGCCUGGCCGAUAGCGACGACGCAGAGGAAGACGGGACUCAGUC	ybbM	metal resistance protein;	GO:0031224//intrinsic component of membrane	-	-
sR286	ETAE_0619 NC_013508:686113-687628:-	-18.5845	108 -- 123	23 -- 38	CCGGUGGCUGCGGGUC	GGCCGCCGACGCGCAG	leuC	3-isopropylmalate dehydratase large subunit;	-	GO:0043169//cation binding;GO:0051536//iron-sulfur cluster binding;GO:0016836//hydro-lyase activity	GO:0008652//cellular amino acid biosynthetic process;GO:0006551//leucine metabolic process
sR286	ETAE_1440 NC_013508:1551304-1552408:+	-18.0748	106 -- 122	125 -- 141	CGGUGGCUGCGGGUCUC	GCCGCUGGCGCCCAGAG	ruvB	holliday junction resolvasome, helicase subunit;	-	GO:0003676//nucleic acid binding;GO:0003678//DNA helicase activity;GO:0032559	GO:0031668//cellular response to extracellular stimulus;GO:0006259//DNA metabolic process;GO:0033554//cellular response to stress
sR286	ETAE_2881 NC_013508:3031515-3033873:-	-17.4002	94 -- 126	74 -- 112	GGGCCGGUGGCUGCGGGUCUCCCACCGUCUUAG	CCCGGCUAUCGCCGUAAAAGAGGUUAAGUGGCAGUAAUC	ptsP	phosphoenolpyruvate-protein phosphotransferase PtsP;	GO:0044424	GO:0043169//cation binding;GO:0016775//phosphotransferase activity, nitrogenous group as acceptor;GO:0005402//cation:sugar symporter activity	GO:0008643//carbohydrate transport;GO:0006796//phosphate-containing compound metabolic process
sR297	ETAE_3045 NC_013508:3206465-3210089:-	-20.5972	72 -- 101	1234 -- 1270	UCUGCCCCGCAGUUGCCGCCUCUCUAGCCC	GGGCGAGGGCGUCAAUGAAGGAGGGCUGAAGGUGGGG	ETAE_3045	temperature sensitive hemagglutinin;	GO:0016020//membrane	GO:0004175//endopeptidase activity	GO:0019538//protein metabolic process
sR297	ETAE_1270 NC_013508:1381315-1382038:+	-20.5471	40 -- 107	125 -- 189	ACGGCGUCUGCCCCGCAGUUGCCGCCUCUCUAGCCCAGAACAACGCAUCAGUAUCAGUCAAGUCAGUC	UGCCGGGUGGCGGAGUCCCUGUUUGCGGCGCUGGGGCGGGUCUUGCUGCGCUCUCAGUUCGGCGG	ETAE_1270	hypothetical protein;	-	-	-
sR297	ETAE_1221 NC_013508:1330651-1331155:+	-19.8833	40 -- 113	128 -- 202	AGCGACACGGCGUCUGCCCCGCAGUUGCCGCCUCUCUAGCCCAGAACAACGCAUCAGUAUCAGUCAAGUCAGUC	UUGCUGGCGCCAUGGGCGGUACAGGCCGGCGGCGGCAGUUGGUCUGCGGACGGUAAUGGUCGGAUCCUGAGUCAG	flhE	flagellar protein FlhE;	GO:0042995//cell projection	-	-
sR297	ETAE_1775 NC_013508:1884969-1885311:-	-20.9451	1 -- 108	14 -- 106	CACGGCGUCUGCCCCGCAGUUGCCGCCUCUCUAGCCCAGAACAACGCAUCAGUAUCAGUCAAGUCAGUCACUUCAACCAGUUUCUUACCUAUUUAUCAUGUUUAUCUC	GUGCUGAUGGCGCUUGGGCGCGGUGGCGAUGGGAGGCAAAGCGUUACGUUUUAUGUCAGGGGAGUGAUGAGAAUGAGAGGGGUUGCUAUGGGG	ETAE_1775	hypothetical protein;	-	-	-
sR297	ETAE_0760 NC_013508:843420-843849:+	-21.4718	1 -- 103	15 -- 121	CGUCUGCCCCGCAGUUGCCGCCUCUCUAGCCCAGAACAACGCAUCAGUAUCAGUCAAGUCAGUCACUUCAACCAGUUUCUUACCUAUUUAUCAUGUUUAUCUC	GCGACGGCCGGCGCGACGGCGUGGAAUAUUCACUGGUCUAAGGACUGGAUGUAGCGGUCGACAACGGAUUUCUCAGGAGGAUGGCGAUGAAACGGGGUGUGAUGGGG	ETAE_0760	cytochrome;	-	GO:0005506//iron ion binding	-
sR297	ETAE_3345 NC_013508:3524727-3526566:-	-20.162	59 -- 82	1594 -- 1619	CUCUCUAGCCCAGAACAACGCAUC	GGGGGAGCGGGUCUCUAUUUGCGUGG	ETAE_3345	regulator of cell autolysis;	GO:0031224//intrinsic component of membrane	GO:0004673//protein histidine kinase activity;GO:0032559	GO:0045229//external encapsulating structure organization;GO:0007165//signal transduction;GO:0006796//phosphate-containing compound metabolic process
sR297	ETAE_1274 NC_013508:1384739-1386941:+	-24.4343	2 -- 116	18 -- 141	UGCAGCGACACGGCGUCUGCCCCGCAGUUGCCGCCUCUCUAGCCCAGAACAACGCAUCAGUAUCAGUCAAGUCAGUCACUUCAACCAGUUUCUUACCUAUUUAUCAUGUUUAUCU	GCGUUGCUCCGCAGACAGGGGGCGUCGGCCCGGCGCGACGGUGAGUACAAUUGUGGGAGCGCGCCUAGAGGCGUCGUCGAUUCAUGGGUAAACUGGUCGAUAUUAUGGAAUCAACGCAGGUAGA	helD	DNA helicase IV;	-	GO:0003676//nucleic acid binding;GO:0003678//DNA helicase activity;GO:0032559	GO:0006259//DNA metabolic process
sR297	ETAE_2324 NC_013508:2442253-2443024:-	-25.0657	20 -- 106	27 -- 104	CGGCGUCUGCCCCGCAGUUGCCGCCUCUCUAGCCCAGAACAACGCAUCAGUAUCAGUCAAGUCAGUCACUUCAACCAGUUUCUUACC	GCCGCGGUUUGCAUAUUCAGGGGCGGAGGGCUACCUUUAGCGUGAGAUCCAGUCAGUGAGGUGUAGAAAAGGGAAUGG	ETAE_2324	transcriptional regulator;	-	GO:0003676//nucleic acid binding;GO:0001071//nucleic acid binding transcription factor activity	GO:0006351//transcription, DNA-templated
sR297	ETAE_0254 NC_013508:282631-284185:+	-27.1327	26 -- 64	29 -- 67	CGCAUCAGUAUCAGUCAAGUCAGUCACUUCAACCAGUUU	GCGUGGUCCGUCAGGGAGGUUAGGGAGGUAUUUGGCAAG	ETAE_0254	tartrate:succinate antiporter;	-	-	GO:0006810//transport
sR297	ETAE_2393 NC_013508:2521190-2523131:-	-24.8333	31 -- 115	32 -- 121	GCAGCGACACGGCGUCUGCCCCGCAGUUGCCGCCUCUCUAGCCCAGAACAACGCAUCAGUAUCAGUCAAGUCAGUCACUUCAACC	CGUCGAUGCCGAUAGCGCCGGACGGGAGAGGACGCCGCAGCGGGAGAGGGUGUUGUAAAGGGAGAUGUCGUGAACGGUCAGUUAGUGUGG	ETAE_2393	ion transport protein;	GO:0031224//intrinsic component of membrane	GO:0015075//ion transmembrane transporter activity;GO:0015142//tricarboxylic acid transmembrane transporter activity	GO:0006842//tricarboxylic acid transport;GO:0030001//metal ion transport
sR297	ETAE_3401 NC_013508:3596378-3596999:-	-21.1556	19 -- 75	51 -- 100	GCCCAGAACAACGCAUCAGUAUCAGUCAAGUCAGUCACUUCAACCAGUUUCUUACCU	CGGGCUUGGCGUGUCGUCCGGUUUCUAGGGCGUGUUUGGGAGAGAAUGGG	ETAE_3401	isopentenyldiphosphate isomerase;	GO:0044424	GO:0016863//intramolecular oxidoreductase activity, transposing C=C bonds;GO:0043169//cation binding	GO:0006720//isoprenoid metabolic process
sR297	ETAE_0919 NC_013508:1006474-1007500:+	-20.1713	56 -- 112	56 -- 113	GCGACACGGCGUCUGCCCCGCAGUUGCCGCCUCUCUAGCCCAGAACAACGCAUCAGU	CGCGGCGCGGCGGCGGAGCAAUCGCGAUGGCGGCGGGGAAAGGGCAUGGAGCGGGUCG	ETAE_0919	LysR family transcriptional regulator;	-	GO:0003676//nucleic acid binding;GO:0001071//nucleic acid binding transcription factor activity	GO:0006351//transcription, DNA-templated
sR300	ETAE_3045 NC_013508:3206465-3210089:-	-22.945	20 -- 81	3268 -- 3331	CCACAGAUAGACCGGUUCCGGAACGCGGUGCCUCACGGUUUGCUAACGCAUUUUCUACCCCG	GGUGGAGCUAUAUGAUGGCAACAGCAGCGCUACGGGGUUCCGCGAUGAUUACAGAGUAUGGGGC	ETAE_3045	temperature sensitive hemagglutinin;	GO:0016020//membrane	GO:0004175//endopeptidase activity	GO:0019538//protein metabolic process
sR300	ETAE_3070 NC_013508:3232392-3233817:+	-21.8592	14 -- 69	30 -- 88	CGGUUCCGGAACGCGGUGCCUCACGGUUUGCUAACGCAUUUUCUACCCCGUUCCAC	GUUGAGGCGUUAAGCAAGAAGGUGGCCGGGCAUUUGCGGGCGAUGGGGUUGGUAUGGUG	ETAE_3070	type I restriction modification DNA specificity domain protein;	-	GO:0003676//nucleic acid binding	GO:0006259//DNA metabolic process
sR300	ETAE_2729 NC_013508:2866448-2867915:-	-21.4539	17 -- 35	63 -- 81	CGCAUUUUCUACCCCGUUC	GCGUAGACGGUGGGGUAAG	ETAE_2729	branched-chain amino acid permease;	GO:0031224//intrinsic component of membrane	GO:0015171//amino acid transmembrane transporter activity	GO:0006865//amino acid transport
sR300	ETAE_1050 NC_013508:1141544-1143299:+	-20.6123	14 -- 78	585 -- 655	CAGAUAGACCGGUUCCGGAACGCGGUGCCUCACGGUUUGCUAACGCAUUUUCUACCCCGUUCCAC	GUCUGGAGGUGGCCGAGGCGCUGCGUCAGCGCGGGCUGGCGGUAACCCUGCUGGAGAUGGGGCCGCAGGUG	ETAE_1050	NADH oxidase;	GO:0044424	GO:0016668//oxidoreductase activity, acting on a sulfur group of donors, NAD(P) as acceptor;GO:0050662//coenzyme binding	GO:0008152//metabolic process;GO:0019725//cellular homeostasis
sR300	ETAE_3112 NC_013508:3278145-3278727:-	-19.5184	23 -- 76	121 -- 182	GAUAGACCGGUUCCGGAACGCGGUGCCUCACGGUUUGCUAACGCAUUUUCUACC	CUAUCUGGAUCAAAUGCCGUAUCUGCCGGCCGCGCUGCGCCAGGCGAUUGAGUAUGUGAUGG	ETAE_3112	hypothetical protein;	-	-	-
sR300	ETAE_1076 NC_013508:1172083-1172650:+	-19.0346	14 -- 39	81 -- 109	CUAACGCAUUUUCUACCCCGUUCCAC	GAGAGCGGGAGAGGAUGGGUAUGCAGGUG	sbmC	DNA gyrase inhibitor;	-	-	-
sR300	ETAE_1932 NC_013508:2037304-2038624:-	-18.9837	16 -- 50	94 -- 136	CUCACGGUUUGCUAACGCAUUUUCUACCCCGUUCC	GAGUGCCAUGCUGAUGACGGGGAUACGCAGAGAAGGGGUGAGG	ETAE_1932	hypothetical protein;	-	-	-
sR300	ETAE_3546 NC_013508:3752442-3753582:-	-18.4024	52 -- 82	103 -- 125	UCCACAGAUAGACCGGUUCCGGAACGCGGUG	GGGUGUCUAUGGCCUUGCGCUAC	ETAE_3546	hypothetical protein;	-	-	-
sR300	ETAE_2387 NC_013508:2515609-2516338:-	-18.207	38 -- 81	112 -- 151	CCACAGAUAGACCGGUUCCGGAACGCGGUGCCUCACGGUUUGCU	GGUGCUGUGCUGGCCAGAGGCGCGUCACGAGGCCGUGCGG	ETAE_2387	hypothetical protein;	-	-	-
sR300	ETAE_1004 NC_013508:1095082-1096432:+	-18.0188	14 -- 58	52 -- 97	CGCGGUGCCUCACGGUUUGCUAACGCAUUUUCUACCCCGUUCCAC	GCUGGCAUGGAGGUGUGAGAUGAGGCGAGUACGCAGGGGAAUGGUG	amtB	ammonium transporter;	-	-	GO:0006810//transport
sR300	ETAE_2693 NC_013508:2827293-2828673:-	-17.9377	16 -- 33	98 -- 115	CAUUUUCUACCCCGUUCC	GUGAUGAUGGGGCGAUGG	eriC	Cl- channel voltage-gated family protein;	-	GO:0005216//ion channel activity	GO:0006811//ion transport
sR300	ETAE_0066 NC_013508:60313-61099:+	-17.9191	16 -- 51	89 -- 122	CCUCACGGUUUGCUAACGCAUUUUCUACCCCGUUCC	GGAGGCGGGGCGAUGGCGCAGGGUAAGGGCGAGG	radC2	DNA repair protein;	-	-	-
sR300	ETAE_3430 NC_013508:3617980-3619240:-	-17.872	38 -- 104	73 -- 147	GACGCGCGUGUUUUUACGUUGUUCCACAGAUAGACCGGUUCCGGAACGCGGUGCCUCACGGUUUGCU	CUGGCGCUAUUUCAGGGAGGGCAAUCAGGUGCGCUAUCAACCGGCAACUCAGGCAGUGCGCUGUGGGCUGAACGA	ETAE_3430	cystathionine beta-lyase/cystathionine gamma-synthase;	-	GO:0016846//carbon-sulfur lyase activity;GO:0048037//cofactor binding;GO:0016765//transferase activity, transferring alkyl or aryl (other than methyl) groups	GO:0019752//carboxylic acid metabolic process
sR300	ETAE_0076 NC_013508:68693-69764:+	-17.6601	16 -- 32	3 -- 23	AUUUUCUACCCCGUUCC	UAGAGGAUUAGCGGGGCGGGG	wabN	deacetylase;	-	GO:0016787//hydrolase activity	GO:0044238
sR300	ETAE_1770 NC_013508:1880166-1882869:-	-17.6568	17 -- 35	79 -- 96	CGCAUUUUCUACCCCGUUC	GCGUAACGGGUGGGGAAG	ETAE_1770	hypothetical protein;	-	-	-
sR302	ETAE_2374 NC_013508:2500125-2501748:-	-17.4992	65 -- 80	1109 -- 1125	CGCGAGUCCCCCGCCA	GCGUUCCAGGGGGCGGU	nuoM	NADH:ubiquinone oxidoreductase subunit 4 (chain M);	GO:0031224//intrinsic component of membrane	GO:0050136//NADH dehydrogenase (quinone) activity	GO:0022904//respiratory electron transport chain
sR302	ETAE_2869 NC_013508:3019133-3020813:-	-17.7022	66 -- 74	143 -- 151	UCCCCCGCC	GGGGGGCGG	ETAE_2869	methyl-accepting chemotaxis sensory transducer;	GO:0044464	GO:0060089	GO:0023052//signaling
sR302	ETAE_1280 NC_013508:1390543-1390906:+	-18.6753	1 -- 81	41 -- 97	ACGCGAGUCCCCCGCCAAGUCAUUCACUUUUACGACGUUUUGUCUCGCGAGACAUACGUUUUGUUUGCUUGCCAUUUUUUC	UGCGCUAUGAUAGGGGGAAACGGUGUGGACAAGGGGGAGCGCGCAAUGGGAAGAGAG	ETAE_1280	acylphosphatase;	-	GO:0016818//hydrolase activity, acting on acid anhydrides, in phosphorus-containing anhydrides	-
sR302	ETAE_0624 NC_013508:691977-693879:+	-19.5781	10 -- 80	45 -- 103	CGCGAGUCCCCCGCCAAGUCAUUCACUUUUACGACGUUUUGUCUCGCGAGACAUACGUUUUGUUUGCUUGC	GUGUACGGGUGGGCAAAUGUCGCGGCAGAUACCGCGUUCUUGCGAUGAAUGGACGAAUG	ETAE_0624	AMP-binding enzyme-family protein;	-	GO:0015645//fatty acid ligase activity	-
sR302	ETAE_3306 NC_013508:3481136-3482552:+	-22.0027	7 -- 80	56 -- 157	CGCGAGUCCCCCGCCAAGUCAUUCACUUUUACGACGUUUUGUCUCGCGAGACAUACGUUUUGUUUGCUUGCCAU	GCGGUGGGCGGGGCGGCAUAUGGAAUUGUCAAAAAGGAAGUGACCAUGACUCAUAGCGUUACAGAUAUUGCUCUUAUCGGCCAAUUAACCCAACGGACGGUG	glgC1	glucose-1-phosphate adenylyltransferase;	-	GO:0070566//adenylyltransferase activity;GO:0032559	GO:0034645//cellular macromolecule biosynthetic process;GO:0005977//glycogen metabolic process
sR302	ETAE_2540 NC_013508:2670267-2671350:-	-21.5575	45 -- 70	72 -- 96	CCGCCAAGUCAUUCACUUUUACGACG	GGCGGGGCGGUGAGUGGAAUGCUGU	ETAE_2540	hypothetical protein;	-	-	-
sR302	ETAE_1107 NC_013508:1205172-1205652:-	-18.0763	51 -- 80	76 -- 107	CGCGAGUCCCCCGCCAAGUCAUUCACUUUU	GCGCAACAGGGGGAAAGGUAAGUCCAUGAAAA	ETAE_1107	arsenate reductase and related protein, glutaredoxin family;	-	-	-
sR302	ETAE_2624 NC_013508:2762339-2763614:-	-19.4005	6 -- 81	80 -- 149	ACGCGAGUCCCCCGCCAAGUCAUUCACUUUUACGACGUUUUGUCUCGCGAGACAUACGUUUUGUUUGCUUGCCAUU	UGCGGCGACAGGGGAGUGGAGAUGGUUCAGGACGCGGGCGGUAUUGUGGUGGUCGGCGGUGGGAUGGUGG	ubiF	2-octaprenyl-3-methyl-6-methoxy-1,4-benzoquinol hydroxylase;	-	GO:0004497//monooxygenase activity;GO:0050662//coenzyme binding	GO:0006743//ubiquinone metabolic process
sR302	ETAE_1547 NC_013508:1653226-1653925:+	-17.4004	68 -- 81	9 -- 23	ACGCGAGUCCCCCG	UGCGGCUGGGGGGGC	phpB	alpha-ribazole-5'-phosphate phosphatase;	-	GO:0016791//phosphatase activity	-
sR302	ETAE_0043 NC_013508:45779-46448:+	-17.0324	1 -- 31	97 -- 126	GACAUACGUUUUGUUUGCUUGCCAUUUUUUC	CUGUAUGAAAAACAACCGAAUCAGAAAAAG	ETAE_0043	hypothetical protein;	-	-	-
sR305	ETAE_1541 NC_013508:1648658-1649876:-	-24.0837	39 -- 109	102 -- 172	GCAGAGUGGCAUCCGCGGCAACGAUGCGUUGCAACUGGACGGAGCACACGUUAGGAUACGUUAGAAACGGC	UGUCUCGCCGCUACCGUGCCGCCGCACGCCGUCUGACAUCCCUACUGCGCGAUCCGCUGCUGCUACUGCCG	ETAE_1541	citrate transporter;	-	-	GO:0006810//transport
sR305	ETAE_3301 NC_013508:3471378-3472452:-	-17.8372	50 -- 107	117 -- 167	AGAGUGGCAUCCGCGGCAACGAUGCGUUGCAACUGGACGGAGCACACGUUAGGAUACG	UUUCACCGUCCCGCGCCCUACGCAACCCGCACCUGCAGACGAUCCUGCCGC	ETAE_3301	hypothetical protein;	-	GO:0016788//hydrolase activity, acting on ester bonds;GO:0016772//transferase activity, transferring phosphorus-containing groups	GO:0006796//phosphate-containing compound metabolic process
sR305	ETAE_1586 NC_013508:1693363-1694203:-	-15.9771	67 -- 109	121 -- 166	GCAGAGUGGCAUCCGCGGCAACGAUGCGUUGCAACUGGACGGA	CGUUUUACCUCCCCAUCGCCAGCUGGACAGCGACGUUGAUAUGCUU	ETAE_1586	hypothetical protein;	-	-	-
sR305	ETAE_0969 NC_013508:1057676-1059842:+	-16.3299	55 -- 110	121 -- 187	CGCAGAGUGGCAUCCGCGGCAACGAUGCGUUGCAACUGGACGGAGCACACGUUAGG	GCUCUCACCGCUGGCGCUGACGCCCACGCUGUCGCUGAAAAACCGCAUCAUGAAGUCACCGCAGUCC	ETAE_0969	NADH:flavin oxidoreductase;	-	GO:0000166//nucleotide binding;GO:0016628//oxidoreductase activity, acting on the CH-CH group of donors, NAD or NADP as acceptor;GO:0050662//coenzyme binding	GO:0008152//metabolic process
sR305	ETAE_2374 NC_013508:2500125-2501748:-	-16.4454	32 -- 75	1246 -- 1283	CUGGACGGAGCACACGUUAGGAUACGUUAGAAACGGCAUCCGCU	GUACCUGCCCGCGCUGUCGCUGUUCUUUGCCGUGGCGA	nuoM	NADH:ubiquinone oxidoreductase subunit 4 (chain M);	GO:0031224//intrinsic component of membrane	GO:0050136//NADH dehydrogenase (quinone) activity	GO:0022904//respiratory electron transport chain
sR305	ETAE_3478 NC_013508:3670581-3672129:+	-17.0854	50 -- 96	1272 -- 1311	CGCGGCAACGAUGCGUUGCAACUGGACGGAGCACACGUUAGGAUACG	GCGUCAUGCUGCGCAACCUGGGCCUGCUGCAUGUCUAUGC	ETAE_3478	pyridine nucleotide-disulfide oxidoreductase;	GO:0044424	GO:0016668//oxidoreductase activity, acting on a sulfur group of donors, NAD(P) as acceptor;GO:0050662//coenzyme binding	GO:0008152//metabolic process;GO:0019725//cellular homeostasis
sR305	ETAE_1473 NC_013508:1583069-1584707:-	-19.7214	34 -- 61	14 -- 41	CGUUAGGAUACGUUAGAAACGGCAUCCG	GCAAUCCGGCAGUUUUCAGCACGUAGGC	ETAE_1473	hypothetical protein;	-	-	-
sR305	ETAE_2327 NC_013508:2443732-2445154:-	-16.7739	40 -- 74	3 -- 32	UGGACGGAGCACACGUUAGGAUACGUUAGAAACGG	GCCUGUCCUCGUGGUAAUUCUUGCUUUGCC	rhlE	ATP-dependent RNA helicase;	-	GO:0032559;GO:0042623//ATPase activity, coupled	-
sR305	ETAE_2402 NC_013508:2531208-2531949:-	-17.4292	46 -- 105	48 -- 118	AGUGGCAUCCGCGGCAACGAUGCGUUGCAACUGGACGGAGCACACGUUAGGAUACGUUAG	UCACCGAGGGCGCGCGAUAGCGUGCUCGACGUUGACUGCCAUCAGGAGUGCCUAUGAAUUCCUCUGCGAUC	ETAE_2402	glutathione S-transferase;	-	GO:0016765//transferase activity, transferring alkyl or aryl (other than methyl) groups	-
sR305	ETAE_3384 NC_013508:3574852-3577249:-	-17.3263	32 -- 70	49 -- 89	CGGAGCACACGUUAGGAUACGUUAGAAACGGCAUCCGCU	GCCUCGUCCCCUCGAUCCCGUGCGAUAUGGGCUGCAGGCGA	bcsA	cellulose synthase catalytic subunit;	GO:0044464	GO:0016759//cellulose synthase activity	GO:0006006//glucose metabolic process
sR305	ETAE_1490 NC_013508:1603728-1603944:+	-16.9352	56 -- 108	68 -- 130	CAGAGUGGCAUCCGCGGCAACGAUGCGUUGCAACUGGACGGAGCACACGUUAG	GUCUCGCCGGGGCACGUUGAAUGACCAUUUCCUGUGCGCGUAACCGUUUGCCUUUGUGCGAUC	ETAE_1490	hypothetical protein;	-	-	-
sR305	ETAE_3416 NC_013508:3606697-3607030:-	-18.9866	39 -- 110	8 -- 78	CGCAGAGUGGCAUCCGCGGCAACGAUGCGUUGCAACUGGACGGAGCACACGUUAGGAUACGUUAGAAACGGC	GCGCAUCGUGGCCGAUAACGAGUACAGCGCCCGUCGUUCCCUUGCCCGUGAGUAUGUCCUGUCCUUUGCCG	ETAE_3416	hypothetical protein;	-	-	-
sR314	ETAE_2946 NC_013508:3107811-3108483:-	-78.4258	1 -- 53	1 -- 53	CACUGUUCGGGAGCCGAACGCUAUGCCGGGAAAGACCAUAUCGCUGAGUAGAA	GUGACAAGCCCUCGGCUUGCGAUACGGCCCUUUCUGGUAUAGCGACUCAUCUU	ETAE_2946	hypothetical protein;	-	-	-
sR314	ETAE_2043 NC_013508:2156846-2157494:-	-19.5985	1 -- 100	117 -- 216	GGUGACAUCUUGCGACACCCGCGAUUGAUAUAUAUGGGGCGAUACGUCACUGUUCGGGAGCCGAACGCUAUGCCGGGAAAGACCAUAUCGCUGAGUAGAA	CCACGUUAUUAACGCUGUUCCGCGUUAUAUUGAUUCCGUUUUUUGUUCUGGCGUUCUAUCUUCCGUUUGCCUGGGCCCCCUUCGCCUGCGCGCUGAUCUU	pgsA	phosphatidylglycerophosphate synthase;	GO:0031224//intrinsic component of membrane	GO:0017169//CDP-alcohol phosphatidyltransferase activity	GO:0006644//phospholipid metabolic process
sR314	ETAE_1155 NC_013508:1256576-1257338:+	-18.8971	26 -- 99	134 -- 202	GUGACAUCUUGCGACACCCGCGAUUGAUAUAUAUGGGGCGAUACGUCACUGUUCGGGAGCCGAACGCUAUGCCG	CACGAGGCGCUGCUGGCGCGUGGGCUGGAAACCCCGCUGCGCGGUGAGCCGCUGGCGCGCGAUACGCGU	folE	GTP cyclohydrolase I;	GO:0044424	GO:0003933//GTP cyclohydrolase activity;GO:0043169//cation binding;GO:0032561//guanyl ribonucleotide binding	GO:0009396//folic acid-containing compound biosynthetic process
sR314	ETAE_3474 NC_013508:3666488-3667259:-	-18.871	8 -- 28	17 -- 37	CCGGGAAAGACCAUAUCGCUG	GGCUAAGUUUGGUAUAGUGAC	ETAE_3474	TetR family transcriptional regulator;	GO:0044424	GO:0003676//nucleic acid binding;GO:0001071//nucleic acid binding transcription factor activity	GO:0006351//transcription, DNA-templated;GO:0006631//fatty acid metabolic process
sR314	ETAE_2890 NC_013508:3042939-3044046:+	-18.2054	13 -- 44	25 -- 66	GGAGCCGAACGCUAUGCCGGGAAAGACCAUAU	CCUCGGCUUGCAGGCGCGGCGCUUUUCCGCAACACUGGUGUA	galR	DNA-binding transcriptional repressor;	GO:0044464	GO:0003676//nucleic acid binding;GO:0001071//nucleic acid binding transcription factor activity;GO:0047661	GO:0006351//transcription, DNA-templated
sR314	ETAE_2855 NC_013508:2998241-2999900:-	-17.1715	3 -- 95	52 -- 146	CAUCUUGCGACACCCGCGAUUGAUAUAUAUGGGGCGAUACGUCACUGUUCGGGAGCCGAACGCUAUGCCGGGAAAGACCAUAUCGCUGAGUAG	GUAAGACGCGGUGGGUGCGAUUAACUCUUCUUAUUAGCGGGAGGUCAAUUUGAUCCCGGACGUAUCUCAGGCCCUUAGCUGGCUAGAAUCUCAUC	gshA	gamma-glutamylcysteine synthetase;	-	GO:0016881//acid-amino acid ligase activity;GO:0032559	GO:0006749//glutathione metabolic process
sR314	ETAE_0652 NC_013508:723956-725198:-	-17.0983	72 -- 101	541 -- 571	AGGUGACAUCUUGCGACACCCGCGAUUGAU	UCCACUGUUCCUGCUGUCGGUCGCGCUACUG	pulF	type II secretory pathway component PulF;	GO:0044464	-	GO:0006810//transport
sR314	ETAE_1376 NC_013508:1485582-1486446:-	-16.9635	8 -- 30	27 -- 50	UGCCGGGAAAGACCAUAUCGCUG	AUGGCCUUUAAUCUGGUGGGCGAC	nikD	nickel transporter ATP-binding protein;	GO:0016020//membrane	GO:0046914//transition metal ion binding;GO:0019829//cation-transporting ATPase activity;GO:0032559	GO:0000041//transition metal ion transport;GO:0009207
sR314	ETAE_0596 NC_013508:654867-655434:+	-16.9593	76 -- 99	70 -- 89	GUGACAUCUUGCGACACCCGCGAU	CGCUGUCGCUGUGGGGGCUA	ETAE_0596	hypothetical protein;	GO:0031224//intrinsic component of membrane	-	-
sR315	ETAE_1718 NC_013508:1826257-1827835:+	-21.6474	58 -- 79	74 -- 95	AAACUUUAUAGCCGAGUCCCCU	UUUGAACCAUCGGCACAGGGGA	ETAE_1718	beta-glucoside-specific PTS system components IIABC;	GO:0031224//intrinsic component of membrane	GO:0005402//cation:sugar symporter activity;GO:0016772//transferase activity, transferring phosphorus-containing groups	GO:0008643//carbohydrate transport;GO:0006796//phosphate-containing compound metabolic process
sR315	ETAE_1004 NC_013508:1095082-1096432:+	-20.4111	58 -- 83	61 -- 91	UUCCAAACUUUAUAGCCGAGUCCCCU	GAGGUGUGAGAUGAGGCGAGUACGCAGGGGA	amtB	ammonium transporter;	-	-	GO:0006810//transport
sR315	ETAE_1775 NC_013508:1884969-1885311:-	-18.9261	55 -- 83	90 -- 118	UUCCAAACUUUAUAGCCGAGUCCCCUGAC	GAGGGGUUGCUAUGGGGAUCGGGGGGCUG	ETAE_1775	hypothetical protein;	-	-	-
sR315	ETAE_1547 NC_013508:1653226-1653925:+	-18.8194	57 -- 69	11 -- 23	GCCGAGUCCCCUG	CGGCUGGGGGGGC	phpB	alpha-ribazole-5'-phosphate phosphatase;	-	GO:0016791//phosphatase activity	-
sR315	ETAE_2593 NC_013508:2724722-2725541:+	-18.5927	105 -- 136	75 -- 110	AUUCCGAAGAGCCUCUGGCUCGGACGAGUGGC	UAAGGUGAUUGGGAGAAGGAACGAGCGUGUUUGCUG	ETAE_2593	AHL-dependent transcriptional regulator;	GO:0044464	GO:0004871//signal transducer activity;GO:0003677//DNA binding;GO:0001071//nucleic acid binding transcription factor activity	GO:0006351//transcription, DNA-templated;GO:0051704;GO:0007165//signal transduction
sR315	ETAE_3266 NC_013508:3435051-3435981:-	-17.8665	57 -- 76	90 -- 109	CUUUAUAGCCGAGUCCCCUG	GGAGGCGCGGCAUGGGGGGC	ETAE_3266	hypothetical protein;	-	-	-
sR315	ETAE_2624 NC_013508:2762339-2763614:-	-17.6637	55 -- 69	82 -- 97	GCCGAGUCCCCUGAC	CGGCGACAGGGGAGUG	ubiF	2-octaprenyl-3-methyl-6-methoxy-1,4-benzoquinol hydroxylase;	-	GO:0004497//monooxygenase activity;GO:0050662//coenzyme binding	GO:0006743//ubiquinone metabolic process
sR315	ETAE_2461 NC_013508:2589727-2590483:-	-17.4349	57 -- 68	72 -- 83	CCGAGUCCCCUG	GGUUCGGGGGAC	ccmA	heme exporter protein;	GO:0030313;GO:0016020//membrane	GO:0016887//ATPase activity;GO:0005215//transporter activity;GO:0032559	GO:0043623//cellular protein complex assembly;GO:0009207;GO:0051234//establishment of localization
sR315	ETAE_1262 NC_013508:1373029-1374772:+	-19.6521	103 -- 167	94 -- 159	CCCCAAGUUCCACUUGUAUUGCAGUGUUGAAAUUCCGAAGAGCCUCUGGCUCGGACGAGUGGCCA	GGGGUAAUUGAAGGUGGAUGAACAAACAACGGCUAAAAUCGAGCGUAUCAAGCGCUGGUCACCGGU	pqiB	paraquat-inducible protein B;	-	-	-
sR318	ETAE_2242 NC_013508:2361396-2361873:-	-16.9415	72 -- 81	59 -- 68	CCCCCUCUCG	GGGGGAGAGC	ETAE_2242	hypothetical protein;	GO:0031224//intrinsic component of membrane	-	-
sR318	ETAE_2518 NC_013508:2648419-2650114:-	-16.7367	72 -- 83	3 -- 14	UCCCCCCUCUCG	GGGGGGGGGGGC	ybiT	ATP-binding component of a transport system;	-	GO:0017111//nucleoside-triphosphatase activity;GO:0032559	GO:0051234//establishment of localization;GO:0009207
sR318	ETAE_2545 NC_013508:2674862-2675918:-	-16.2453	70 -- 80	78 -- 88	CCCCUCUCGGA	GGGGAGAGUCU	ETAE_2545	tRNA-dihydrouridine synthase C;	-	GO:0016627//oxidoreductase activity, acting on the CH-CH group of donors;GO:0050662//coenzyme binding	GO:0006399//tRNA metabolic process
sR318	ETAE_1154 NC_013508:1256316-1256538:+	-16.02	72 -- 81	6 -- 15	CCCCCUCUCG	GGGGGAGGGC	ETAE_1154	hypothetical protein;	-	-	-
sR318	ETAE_2299 NC_013508:2417780-2418092:+	-15.066	72 -- 80	88 -- 96	CCCCUCUCG	GGGGAGAGC	cycA1	D-alanine/D-serine/glycine permease;	GO:0031224//intrinsic component of membrane	GO:0005275//amine transmembrane transporter activity	GO:0006865//amino acid transport
sR318	ETAE_2072 NC_013508:2188911-2189259:+	-14.6761	3 -- 30	162 -- 192	AAGUCGCCUUAAAAUCGGCUUAGGGCGC	UUCACCAGGAAUUUUCCCGCCGAAUCCAGCG	ETAE_2072	DNA damage-inducible protein I;	-	-	GO:0033554//cellular response to stress
sR318	ETAE_0846 NC_013508:932075-932309:+	-14.4934	72 -- 83	110 -- 121	UCCCCCCUCUCG	AGGGGGGAGAGU	ETAE_0846	hypothetical protein;	-	-	-
sR318	ETAE_3055 NC_013508:3218165-3218384:-	-14.4676	73 -- 81	57 -- 65	CCCCCUCUC	GGGGGAGAG	ETAE_3055	hypothetical protein;	-	-	-
sR318	ETAE_2124 NC_013508:2239751-2240627:-	-14.3528	73 -- 81	86 -- 94	CCCCCUCUC	GGGGGAGAG	ETAE_2124	ABC transporter;	-	GO:0017111//nucleoside-triphosphatase activity;GO:0032559	GO:0009207
sR318	ETAE_0941 NC_013508:1024883-1025270:+	-14.1324	72 -- 81	91 -- 100	CCCCCUCUCG	GGGGGAGAGU	ETAE_0941	hypothetical protein;	-	-	-
sR318	ETAE_3022 NC_013508:3185464-3186928:-	-13.8905	72 -- 80	89 -- 97	CCCCUCUCG	GGGGGGAGC	uidB	glucuronide transporter;	GO:0044464	-	GO:0030001//metal ion transport
sR331	ETAE_2373 NC_013508:2498661-2500218:-	-17.8938	5 -- 46	1324 -- 1362	CACUGAUUGCUAAUGCCAUGUUAGCCAAAUGUCAUGUUAGUC	GUGGCUGGUGGGGGCGGUGGUGGUUGGCAGCGCGAUCGG	nuoN	NADH:ubiquinone oxidoreductase subunit 2;	GO:0016020//membrane	GO:0050136//NADH dehydrogenase (quinone) activity	GO:0055114//oxidation-reduction process;GO:0006091//generation of precursor metabolites and energy
sR331	ETAE_2446 NC_013508:2577489-2578521:-	-17.3622	5 -- 76	83 -- 151	CGCGACGACCGCCGAUUUAAACAGCAAAAGCACUGAUUGCUAAUGCCAUGUUAGCCAAAUGUCAUGUUAGUC	GCGCUGCUGGAGGCUACUUUGGACAAGAUUUUCGUCGAUGAGGCGGUAAACGAACUGCACACCAUUCAG	ETAE_2446	N5-glutamine S-adenosyl-L-methionine-dependent methyltransferase;	GO:0030529//ribonucleoprotein complex	GO:0008757//S-adenosylmethionine-dependent methyltransferase activity;GO:0005488//binding	GO:0006306//DNA methylation;GO:0008213
sR331	ETAE_1197 NC_013508:1301292-1302357:+	-17.3294	5 -- 21	99 -- 115	CAAAUGUCAUGUUAGUC	GUUUGCAGUGUGGUCAG	ETAE_1197	hypothetical protein;	-	-	GO:0008152//metabolic process
sR331	ETAE_2341 NC_013508:2465367-2467746:-	-16.9584	4 -- 23	2037 -- 2057	GCCAAAUGUCAUGUUAGUCA	CGGUGCGCAGUCACGAUCAGU	ETAE_2341	molybdopterin oxidoreductase subunit alpha;	-	GO:0046914//transition metal ion binding;GO:0051536//iron-sulfur cluster binding;GO:0016620//oxidoreductase activity, acting on the aldehyde or oxo group of donors, NAD or NADP as acceptor	GO:0008152//metabolic process
sR331	ETAE_2029 NC_013508:2143358-2143811:-	-16.2518	10 -- 41	48 -- 75	AUUGCUAAUGCCAUGUUAGCCAAAUGUCAUGU	UAACAUUUACGGACAGGUUAACAGUACA	ETAE_2029	diguanylate cyclase;	-	GO:0016829//lyase activity	GO:0007165//signal transduction;GO:0009124//nucleoside monophosphate biosynthetic process
sR331	ETAE_0769 NC_013508:847655-848378:+	-15.2271	5 -- 47	56 -- 108	GCACUGAUUGCUAAUGCCAUGUUAGCCAAAUGUCAUGUUAGUC	CGUGGGUAACGGGAGGCGGUCGUGAUACAUCAGCGGGAAAAUUCGGUGCGCAG	ETAE_0769	hypothetical protein;	-	-	-
sR331	ETAE_0440 NC_013508:483128-484448:-	-15.0221	21 -- 46	66 -- 96	CACUGAUUGCUAAUGCCAUGUUAGCC	GUGGGUAAUCGAUUAUGGAAAGACAAUCUGG	sstT	sodium/serine (threonine) transporter;	GO:0031224//intrinsic component of membrane	GO:0005310//dicarboxylic acid transmembrane transporter activity;GO:0015291//secondary active transmembrane transporter activity;GO:0005275//amine transmembrane transporter activity	GO:0006865//amino acid transport
sR331	ETAE_0506 NC_013508:549146-549779:+	-14.2793	38 -- 77	36 -- 74	ACGCGACGACCGCCGAUUUAAACAGCAAAAGCACUGAUUG	UGCGUCGCUGGCGGUGUUAGGGUUGGAUUUUGUGCUGAC	ETAE_0506	hypothetical protein;	-	-	-
sR335	ETAE_1942 NC_013508:2050283-2051273:-	-27.384	28 -- 86	62 -- 125	UUGUCCCUGUGAGUGAGAUUGUCCGUCAUUAUUGUUCUUUUCGUGCUACUAUGUCUCGC	GAUAGGGAGCGCCGCGGCGAAUAAUAGGCGGAUAACAUAAUGGAUAAGCAGGUUGGUAUUAGCG	ETAE_1942	hypothetical protein;	-	-	-
sR335	ETAE_3266 NC_013508:3435051-3435981:-	-22.768	30 -- 84	5 -- 60	GUCCCUGUGAGUGAGAUUGUCCGUCAUUAUUGUUCUUUUCGUGCUACUAUGUCUC	CAGUUGGGCAGUUUAUAAACAAACGGGCAGUAGUAUAAAGGCUAGCAGACACAGAG	ETAE_3266	hypothetical protein;	-	-	-
sR335	ETAE_0414 NC_013508:460188-461604:+	-22.2965	33 -- 83	56 -- 114	UCCCUGUGAGUGAGAUUGUCCGUCAUUAUUGUUCUUUUCGUGCUACUAUGU	AGGGAUAACGUGCAACGAUAGCGGUAAUAACCAAAGGUUUGAAGCAUGAAUACGAUACA	ETAE_0414	hypothetical protein;	-	-	-
sR335	ETAE_0137 NC_013508:138786-141192:+	-21.895	34 -- 62	62 -- 88	GUCAUUAUUGUUCUUUUCGUGCUACUAUG	CAGUAAUAGCAAGAUGAGUAAUGAUGC	zntA	zinc/cadmium/mercury/lead-transporting ATPase;	GO:0031224//intrinsic component of membrane	GO:0005385//zinc ion transmembrane transporter activity;GO:0043169//cation binding;GO:0043682//copper-transporting ATPase activity;GO:0005216//ion channel activity;GO:0015086//cadmium ion transmembrane transporter activity;GO:0032559	GO:0035434//copper ion transmembrane transport;GO:0009206
sR335	ETAE_0420 NC_013508:466973-467528:+	-21.7119	34 -- 83	67 -- 117	UCCCUGUGAGUGAGAUUGUCCGUCAUUAUUGUUCUUUUCGUGCUACUAUG	GGGGACGAGUCCCGGCGCGGCGGUAGGAGAGGGAAUGAGCAACGACGAUAC	ETAE_0420	hypothetical protein;	-	GO:0000166//nucleotide binding	-
sR335	ETAE_1384 NC_013508:1494327-1494894:+	-21.1697	28 -- 81	68 -- 113	CCUGUGAGUGAGAUUGUCCGUCAUUAUUGUUCUUUUCGUGCUACUAUGUCUCGC	GGGCGCAGCAUGGCUGGCGCAAGGAGAGUGACGAUGAUGUUGGGCG	ETAE_1384	hypothetical protein;	-	GO:0003824//catalytic activity	-
sR335	ETAE_1138 NC_013508:1236763-1237540:+	-21.0316	7 -- 86	72 -- 149	UUGUCCCUGUGAGUGAGAUUGUCCGUCAUUAUUGUUCUUUUCGUGCUACUAUGUCUCGCCGGGGCAGUGGCUGCCCCGCG	GACGGGCAGCAAUCAGUGGAGAGGAAGGUAUGGCGUUGGGGCCGAUAGAUAUGGCGGGCGGUAUGUCGCCGCAGGCGC	ETAE_1138	hypothetical protein;	-	-	-
sR335	ETAE_3429 NC_013508:3615538-3618076:-	-20.9519	37 -- 82	64 -- 104	CCCUGUGAGUGAGAUUGUCCGUCAUUAUUGUUCUUUUCGUGCUACU	GGAACAGGCAUUUCAGGCAGCAGCAACGAGGUAAGCGAUGA	ETAE_3429	aspartate kinase;	-	GO:0016774//phosphotransferase activity, carboxyl group as acceptor;GO:0016616//oxidoreductase activity, acting on the CH-OH group of donors, NAD or NADP as acceptor;GO:0000166//nucleotide binding	GO:0008652//cellular amino acid biosynthetic process;GO:0006796//phosphate-containing compound metabolic process
sR335	ETAE_0623 NC_013508:690780-691815:+	-20.9168	34 -- 85	63 -- 107	UGUCCCUGUGAGUGAGAUUGUCCGUCAUUAUUGUUCUUUUCGUGCUACUAUG	GCAGGGAGGUUAUAAUGACAGAGCGGCAUGAACAUCCGAUGAUAC	leuO	leucine transcriptional activator;	-	GO:0003676//nucleic acid binding;GO:0001071//nucleic acid binding transcription factor activity	GO:0006351//transcription, DNA-templated
sR335	ETAE_2927 NC_013508:3087781-3089614:-	-20.859	28 -- 54	1089 -- 1115	UGUUCUUUUCGUGCUACUAUGUCUCGC	GCGAGAUAGAGCAGGGGAUGCAGAGCG	recJ	ssDNA exonuclease RecJ;	-	GO:0046914//transition metal ion binding;GO:0004527//exonuclease activity	GO:0006259//DNA metabolic process
sR335	ETAE_1458 NC_013508:1570789-1571491:+	-20.826	31 -- 87	53 -- 110	GUUGUCCCUGUGAGUGAGAUUGUCCGUCAUUAUUGUUCUUUUCGUGCUACUAUGUCU	CGACGAGGUCAUCUCGCUGUCGCCUUGGCGCGGUAUAGGGGGAGCGUAAUGAUGCGGA	ETAE_1458	outer membrane lipoprotein, Slp family;	GO:0016020//membrane	-	-
sR335	ETAE_1144 NC_013508:1245108-1246173:+	-20.4801	41 -- 67	70 -- 96	UGUCCGUCAUUAUUGUUCUUUUCGUGC	GCGGGCAGAAAGAUAAGGGGAGUGACG	glk	glucokinase;	GO:0044424	GO:0004396//hexokinase activity;GO:0032559	GO:0006796//phosphate-containing compound metabolic process;GO:0006007//glucose catabolic process
sR335	ETAE_3337 NC_013508:3515735-3516377:+	-20.0651	7 -- 84	82 -- 155	GUCCCUGUGAGUGAGAUUGUCCGUCAUUAUUGUUCUUUUCGUGCUACUAUGUCUCGCCGGGGCAGUGGCUGCCCCGCG	CAGGAUCUGCGCUGGCGGUAUGGCAGGAACAACGGCAGCGGUGCUGGGCUUCGCCCCGUCGCUGGCUUUGGCGC	ETAE_3337	formate dehydrogenase-O, major subunit;	GO:0044424	GO:0046914//transition metal ion binding;GO:0016620//oxidoreductase activity, acting on the aldehyde or oxo group of donors, NAD or NADP as acceptor;GO:0051536//iron-sulfur cluster binding	GO:0015980//energy derivation by oxidation of organic compounds
sR335	ETAE_2376 NC_013508:2503567-2503969:-	-20.0125	36 -- 83	56 -- 105	UCCCUGUGAGUGAGAUUGUCCGUCAUUAUUGUUCUUUUCGUGCUACUA	AGGGACGGCGGCGAUGGCGGUACGUAAUAAAGCGGAGGAGCGCGCAUGAU	nuoK	NADH:ubiquinone oxidoreductase subunit 11 or 4L (chain K);	-	GO:0016491//oxidoreductase activity	-
sR335	ETAE_2941 NC_013508:3102380-3103604:-	-19.7108	7 -- 74	82 -- 149	GUGAGAUUGUCCGUCAUUAUUGUUCUUUUCGUGCUACUAUGUCUCGCCGGGGCAGUGGCUGCCCCGCG	UACUCAGGCGAGGAUGAGAAUGGCAAAACAGACGGUGCUUUAUGAUCAGCAUGUGGCCGACGGGGCGC	gcvT	glycine cleavage system aminomethyltransferase T;	GO:0044424	GO:0016769//transferase activity, transferring nitrogenous groups;GO:0008168//methyltransferase activity	GO:0006546//glycine catabolic process;GO:0006730//one-carbon metabolic process
sR335	ETAE_1909 NC_013508:2010269-2010800:-	-19.6497	33 -- 66	75 -- 107	GUCCGUCAUUAUUGUUCUUUUCGUGCUACUAUGU	CAGGCAAGCGUAACAGGAGAUUAACGAUGUAUA	ETAE_1909	universal stress protein UP12;	-	-	GO:0050896//response to stimulus
sR335	ETAE_0167 NC_013508:178062-179109:-	-19.6243	29 -- 74	76 -- 113	GUGAGAUUGUCCGUCAUUAUUGUUCUUUUCGUGCUACUAUGUCUCG	CGCGCUGACAGGCAGACACAGGCAUAUGAAGAAAGAGC	coaA	panthothenate kinase;	GO:0044424	GO:0016301//kinase activity;GO:0032559	GO:0009108//coenzyme biosynthetic process;GO:0006796//phosphate-containing compound metabolic process
sR335	ETAE_0177 NC_013508:193758-194502:-	-19.6198	7 -- 80	6 -- 79	CUGUGAGUGAGAUUGUCCGUCAUUAUUGUUCUUUUCGUGCUACUAUGUCUCGCCGGGGCAGUGGCUGCCCCGCG	GGCAUGGCACAAAUGGCGCAGCAGUUCCGAGAUCAGGGCGGCGAAAUCUAUCUGGCGGACGUCACCGACAGCGC	thiE	thiamine-phosphate pyrophosphorylase;	-	GO:0046872//metal ion binding;GO:0016765//transferase activity, transferring alkyl or aryl (other than methyl) groups	GO:0006772//thiamine metabolic process
sR335	ETAE_3490 NC_013508:3685408-3686386:-	-19.5234	40 -- 67	76 -- 104	UGUCCGUCAUUAUUGUUCUUUUCGUGCU	GCGGGCGUAACUGACAGGAGCAAGCAUGA	rbn	ribonuclease BN;	GO:0031224//intrinsic component of membrane	GO:0004518//nuclease activity	-
sR335	ETAE_0919 NC_013508:1006474-1007500:+	-19.5178	76 -- 117	90 -- 130	CUUUUUUUCCAGGGCCGCGUCCGGCCCUGGGUUGUCCCUGUG	GGGGAAAGGGCAUGGAGCGGGUCGGCAAUGGGCAGGGGCAU	ETAE_0919	LysR family transcriptional regulator;	-	GO:0003676//nucleic acid binding;GO:0001071//nucleic acid binding transcription factor activity	GO:0006351//transcription, DNA-templated
sR335	ETAE_2837 NC_013508:2980724-2981900:-	-19.4765	37 -- 80	70 -- 125	CUGUGAGUGAGAUUGUCCGUCAUUAUUGUUCUUUUCGUGCUACU	GAUAACCACUCCCAGAUAGGCAGGUAUUGUAAUGAUGAUGCAAAAAGACGCGGUGA	aroF	phospho-2-dehydro-3-deoxyheptonate aldolase;	-	GO:0016765//transferase activity, transferring alkyl or aryl (other than methyl) groups	GO:0008652//cellular amino acid biosynthetic process
sR335	ETAE_3487 NC_013508:3682840-3683497:+	-19.4602	37 -- 84	89 -- 126	GUCCCUGUGAGUGAGAUUGUCCGUCAUUAUUGUUCUUUUCGUGCUACU	CAGGGAAAUAACAUGCUGACUUUUGAAAAGUACGAUGA	ETAE_3487	hypothetical protein;	-	GO:0016209//antioxidant activity	-
sR341	ETAE_3246 NC_013508:3415515-3417543:+	-90.6822	1 -- 63	1 -- 63	UGGGAUUUACUGUUUUAUCGCGGCGUGUAGCGGUAAUCGGGCGGCGCAAUAAAUGCAGCGGUG	ACCCUAAAUGACAAAAUAGCGCCGCACAUCGCCAUUAGCCCGCCGCGUUAUUUACGUCGCCAC	ETAE_3246	hypothetical protein;	-	GO:0017111//nucleoside-triphosphatase activity;GO:0032559	GO:0009207
sR341	ETAE_0653 NC_013508:725149-726571:-	-26.2194	20 -- 77	1003 -- 1055	AGUCGAUGGUACGCUGGGAUUUACUGUUUUAUCGCGGCGUGUAGCGGUAAUCGGGCGG	UCUGGUACUCUCGACCCUACACACCAAUAGCGCCGCCCAAACCCUGACCCGCC	pulE	type II secretory pathway ATPase PulE;	GO:0044464	GO:0016462//pyrophosphatase activity;GO:0032559	GO:0051234//establishment of localization
sR341	ETAE_2588 NC_013508:2719501-2719990:-	-22.0365	14 -- 35	11 -- 32	AGCGGUAAUCGGGCGGCGCAAU	UCGCCGUCGGUCCGCUGCGUUA	sdhC	succinate dehydrogenase cytochrome b556 large membrane subunit;	GO:0016020//membrane	GO:0016627//oxidoreductase activity, acting on the CH-CH group of donors	GO:0055114//oxidation-reduction process
sR341	ETAE_2912 NC_013508:3067284-3068367:+	-25.1884	20 -- 48	121 -- 148	UAUCGCGGCGUGUAGCGGUAAUCGGGCGG	GUACCGCCGCGCGUCGCCGGAGCCCGCC	ETAE_2912	LysR family transcriptional regulator;	-	GO:0003676//nucleic acid binding;GO:0001071//nucleic acid binding transcription factor activity	GO:0006351//transcription, DNA-templated
sR341	ETAE_1548 NC_013508:1653942-1654632:-	-28.4799	21 -- 76	122 -- 175	GUCGAUGGUACGCUGGGAUUUACUGUUUUAUCGCGGCGUGUAGCGGUAAUCGGGCG	CAGCGCCAGCAGCGCCUGAAGGACAAAGUGGAUGCGCGCAUCGCCGCCGCCCGC	btuR	cob(I)yrinic acid a,c-diamide adenosyltransferase;	-	GO:0016765//transferase activity, transferring alkyl or aryl (other than methyl) groups;GO:0032559	GO:0009235//cobalamin metabolic process
sR341	ETAE_3503 NC_013508:3702671-3703688:+	-22.5581	1 -- 122	127 -- 262	CGAAGGAAGAGGAGCACGCAGGCUGGCAGCAGUAACAGCCUGAAAAGUCGAUGGUACGCUGGGAUUUACUGUUUUAUCGCGGCGUGUAGCGGUAAUCGGGCGGCGCAAUAAAUGCAGCGGUG	GUCUCCUUUUAUCUUCGUAUUAACAACGCUGUUGACCAUCGUAGUCACCGUGGCCUGCUCGCUGCCUAUCACGCUCUUAGGCAUCGUAAAACUGCUGCUGCCGCUGCCUGGGAUACGCCGCGCUAUUUCCCGCUAU	ETAE_3503	phospholipid/glycerol acyltransferase;	-	GO:0016747//transferase activity, transferring acyl groups other than amino-acyl groups	-
sR341	ETAE_1595 NC_013508:1701602-1701983:-	-34.4186	2 -- 114	13 -- 134	GAGGAGCACGCAGGCUGGCAGCAGUAACAGCCUGAAAAGUCGAUGGUACGCUGGGAUUUACUGUUUUAUCGCGGCGUGUAGCGGUAAUCGGGCGGCGCAAUAAAUGCAGCGGU	CUCCCGUGUGCUCCGGCCAUCGUCUCUCUGAUUUUCUCUUUGCUCCACCCUUUCCGCAUCCUCUUUUUUAUGCCAGGAGAGCCUCGCCAUGCCCGAAUACUUCGCCUUCUUUAUUAAAGCCA	gene	Gifsy-1 prophage protein;	-	-	-
sR341	ETAE_2054 NC_013508:2166828-2167983:+	-23.7166	18 -- 122	2 -- 113	CGAAGGAAGAGGAGCACGCAGGCUGGCAGCAGUAACAGCCUGAAAAGUCGAUGGUACGCUGGGAUUUACUGUUUUAUCGCGGCGUGUAGCGGUAAUCGGGCGGCG	GCUUUACAUUCCCCCGGCAACGAUUCCGCCCGCGCUUUUCGGCUGCCCGCCUCCCUGUGCUAGACUAAGAAAAAUCUUAAUUUUGCGCCCGUAGUCCUGAUGAGCCCGCUGC	ETAE_2054	hypothetical protein;	-	GO:0016829//lyase activity	GO:0007165//signal transduction;GO:0009124//nucleoside monophosphate biosynthetic process
sR341	ETAE_1484 NC_013508:1598351-1598924:+	-22.4456	1 -- 33	32 -- 56	CGGUAAUCGGGCGGCGCAAUAAAUGCAGCGGUG	GUCAUUCCCGCCGCGUUCCAGCCAC	ETAE_1484	methionine-R-sulfoxide reductase;	-	GO:0016671//oxidoreductase activity, acting on a sulfur group of donors, disulfide as acceptor;GO:0043169//cation binding	GO:0008152//metabolic process
sR341	ETAE_0250 NC_013508:275081-276701:-	-23.5938	1 -- 73	394 -- 457	GAUGGUACGCUGGGAUUUACUGUUUUAUCGCGGCGUGUAGCGGUAAUCGGGCGGCGCAAUAAAUGCAGCGGUG	CUACUAUGAACCCUACUCCUUCGACUAUGCGCAUUUGCACAACGCCCCCGCCGGCGCACGCCAC	narH	nitrate reductase subunit beta;	GO:0043234//protein complex	GO:0016661	GO:0006807//nitrogen compound metabolic process
sR341	ETAE_2953 NC_013508:3114195-3114912:-	-23.1689	3 -- 36	6 -- 28	UAGCGGUAAUCGGGCGGCGCAAUAAAUGCAGCGG	AUCGCCAUUUCCCCGCCGCCGCC	yggA	arginine exporter protein;	GO:0031224//intrinsic component of membrane	GO:0015174//basic amino acid transmembrane transporter activity	GO:0015802//basic amino acid transport
sR341	ETAE_2396 NC_013508:2524580-2525135:-	-23.8945	20 -- 74	95 -- 140	CGAUGGUACGCUGGGAUUUACUGUUUUAUCGCGGCGUGUAGCGGUAAUCGGGCGG	GUUGUCAUGUCAUCUGCCCCCACGCCGCACGUCGCCUGUUUCCGCC	ETAE_2396	hypothetical protein;	GO:0031224//intrinsic component of membrane	-	-
sR344	ETAE_0013 NC_013508:14441-15449:-	-18.7429	7 -- 35	1 -- 28	UUUCGCCGGUAGCAGGAAUGAUAGCGACA	AAAGCGCGCCUUGUCGCACUAUUGCUGU	glyQ	glycyl-tRNA synthetase, alpha subunit;	GO:0044424	GO:0004812//aminoacyl-tRNA ligase activity;GO:0032559	GO:0006418//tRNA aminoacylation for protein translation
sR344	ETAE_3282 NC_013508:3455617-3455836:-	-59.7672	1 -- 44	1 -- 44	GGCAUGCGAUUUCGCCGGUAGCAGGAAUGAUAGCGACACAAAAU	CCGUACGCUAAAGCGGCCAUCGUCCUUACUAUCGCUGUGUUUUA	ETAE_3282	hypothetical protein;	-	-	-
sR344	ETAE_1811 NC_013508:1923512-1924595:-	-24.6639	11 -- 77	1 -- 63	CGGCUUGCAGCGCGCCGAAUGCAGUUGCUGCGCGGCAUGCGAUUUCGCCGGUAGCAGGAAUGAUAGC	GCGCGUUGCGCGGCGUGCGAAGCGGCGCGCCGUAGUACGAUGAGCCGUCAUCGCUCAACAUCG	pheS	phenylalanyl-tRNA synthetase subunit alpha;	GO:0044424	GO:0004812//aminoacyl-tRNA ligase activity;GO:0046872//metal ion binding;GO:0003723//RNA binding;GO:0032559	GO:0006418//tRNA aminoacylation for protein translation
sR344	ETAE_2643 NC_013508:2781923-2782493:+	-20.6063	6 -- 77	1 -- 89	CGGCUUGCAGCGCGCCGAAUGCAGUUGCUGCGCGGCAUGCGAUUUCGCCGGUAGCAGGAAUGAUAGCGACAC	GCCGAAUGGGUGGUGGUCGAUCUCGGCGACGUCAUCGUGCACGUGAUGCAGGAAGAGAGCCGUCGUCUGUACGAACUGGAAAAGCUGUG	ETAE_2643	hypothetical protein;	GO:0044424	GO:0070037//rRNA (pseudouridine) methyltransferase activity	GO:0000154//rRNA modification
sR344	ETAE_0552 NC_013508:598238-598967:-	-18.7567	10 -- 54	3 -- 46	GUUGCUGCGCGGCAUGCGAUUUCGCCGGUAGCAGGAAUGAUAGCG	CGGCGACGAUGCCGAUGCCCAAGCCGCUAUCGCCUUUUUUGAGC	yaeE	DL-methionine transporter permease;	GO:0031224//intrinsic component of membrane	-	GO:0051234//establishment of localization
sR344	ETAE_2838 NC_013508:2981983-2982799:+	-20.0116	6 -- 57	39 -- 90	GCAGUUGCUGCGCGGCAUGCGAUUUCGCCGGUAGCAGGAAUGAUAGCGACAC	CGUCCGCGACGCCCGAGGGCCAGCGGCCUGCCGUCCGAUCCUGUUCGCUCUG	yehT	two-component response-regulatory protein;	-	GO:0004871//signal transducer activity;GO:0003676//nucleic acid binding	GO:0006351//transcription, DNA-templated;GO:0007165//signal transduction
sR344	ETAE_3379 NC_013508:3564164-3565544:-	-19.1326	20 -- 78	399 -- 458	UCGGCUUGCAGCGCGCCGAAUGCAGUUGCUGCGCGGCAUGCGAUUUCGCCGGUAGCAGG	AGCCGGGCGCAGGCAUGAACGUCGACCCGAACGCGCUGGACGCCAAGGCGGUCGCGGUCU	dctA	C4-dicarboxylic acid, orotate and citrate transporter;	GO:0031224//intrinsic component of membrane	GO:0005310//dicarboxylic acid transmembrane transporter activity;GO:0015291//secondary active transmembrane transporter activity	GO:0046942//carboxylic acid transport
sR344	ETAE_2741 NC_013508:2876744-2877326:+	-20.4338	7 -- 27	430 -- 449	GUAGCAGGAAUGAUAGCGACA	CAUCGUCCCGCUGUCGCUGU	smpB	small protein B, tmRNA-binding protein;	GO:0044424	GO:0003676//nucleic acid binding	GO:0010467//gene expression
sR344	ETAE_1572 NC_013508:1680435-1681407:-	-20.5702	10 -- 77	9 -- 86	CGGCUUGCAGCGCGCCGAAUGCAGUUGCUGCGCGGCAUGCGAUUUCGCCGGUAGCAGGAAUGAUAGCG	GCCUGAACGCACCACACCGUCCGGUUAUCCUGGCGCCGCGCCGCUCGCUAGCGCGGUCAAUCGUCUCUCUGCUCACGU	ETAE_1572	fructosamine kinase;	-	GO:0016831//carboxy-lyase activity;GO:0016772//transferase activity, transferring phosphorus-containing groups	GO:0006796//phosphate-containing compound metabolic process
sR344	ETAE_3057 NC_013508:3219050-3220985:-	-19.2336	10 -- 56	97 -- 144	CAGUUGCUGCGCGGCAUGCGAUUUCGCCGGUAGCAGGAAUGAUAGCG	GUCCUUGUCGCGCACCAGCUUUGCGGCCAACGUCCAGCUCAUUAACGC	ETAE_3057	bacteriophage P4 DNA primase;	GO:0043234//protein complex	GO:0003899//DNA-directed RNA polymerase activity;GO:0017111//nucleoside-triphosphatase activity;GO:0003676//nucleic acid binding;GO:0046914//transition metal ion binding	GO:0006259//DNA metabolic process;GO:0010467//gene expression
sR346	ETAE_1578 NC_013508:1685656-1686568:-	-34.8864	2 -- 111	50 -- 162	GGGGGAGCCGCCGGCUGCGCACGGCCGAGCGCGCGUCCUCGCCGUGGGACGGGGUCUUUAGUGGCGAUGCCCGCGGAUAAAUAAAACGCGGAGUAUUAAUUAUCGACAGG	CCCUGUCGGCCUGGCUGAUCCGCCGCAUGAACCGCGCUCUGGAGCGACCCGAUGCUGUAUAACCCUGCCCCCACGCUGGCGCGCCUGUUUAUCGCCUCAUUUUUACUGCUGCU	ETAE_1578	inner membrane transport protein;	GO:0016020//membrane	-	-
sR346	ETAE_0240 NC_013508:267903-269160:-	-21.9601	48 -- 121	580 -- 661	GAAGGCCACGGGGGGAGCCGCCGGCUGCGCACGGCCGAGCGCGCGUCCUCGCCGUGGGACGGGGUCUUUAGUGG	CUUUAUGUCCCCCUUUGUCAUGCCGCGCUUUGCCGUGCUGGAUCCACAGGUCACCUACACCCUGCCGCCACGUCAGAUCGCC	ETAE_0240	iron-containing alcohol dehydrogenase;	-	GO:0043169//cation binding;GO:0003824//catalytic activity	GO:0008152//metabolic process
sR346	ETAE_0281 NC_013508:308174-308801:-	-18.9811	36 -- 62	72 -- 112	CGGGGUCUUUAGUGGCGAUGCCCGCGG	GCCCCUUGAACAUCCUCCCCGUCACCGCUAUGCUGGCCGCC	ETAE_0281	hypothetical protein;	GO:0044424	GO:0046914//transition metal ion binding	-
sR346	ETAE_2396 NC_013508:2524580-2525135:-	-18.9067	31 -- 64	108 -- 135	GACGGGGUCUUUAGUGGCGAUGCCCGCGGAUAAA	CUGCCCCCACGCCGCACGUCGCCUGUUU	ETAE_2396	hypothetical protein;	GO:0031224//intrinsic component of membrane	-	-
sR346	ETAE_0615 NC_013508:680187-681210:+	-18.3086	3 -- 62	34 -- 89	CGGGGUCUUUAGUGGCGAUGCCCGCGGAUAAAUAAAACGCGGAGUAUUAAUUAUCGACAG	GCCUGACGGAUCACCCGCAUCCUACCCCCGGGGCGCCGCCUCAUAAAGUUGCUAUC	ETAE_0615	Fe3+-hydroxamate ABC transporter periplasmic protein;	-	GO:0022890//inorganic cation transmembrane transporter activity	GO:0034755//iron ion transmembrane transport
sR346	ETAE_0880 NC_013508:958399-959146:+	-17.811	2 -- 61	148 -- 202	GGGGUCUUUAGUGGCGAUGCCCGCGGAUAAAUAAAACGCGGAGUAUUAAUUAUCGACAGG	CCUCUCGCUGUUACCGCUGCUGAUCGUAAUGGGUACAUCGUUUUUAAAGCUGUCC	esaR	type three secretion apparatus protein R;	GO:0042995//cell projection;GO:0031224//intrinsic component of membrane	-	GO:0015031//protein transport
sR346	ETAE_2607 NC_013508:2742128-2743016:+	-17.797	36 -- 64	107 -- 138	GACGGGGUCUUUAGUGGCGAUGCCCGCGG	CUGACCCUGAAUCAUCUGCUGCUGCGGGCGCC	ETAE_2607	esterase, DmpD/TodF/XylF family;	-	GO:0003824//catalytic activity	-
sR349	ETAE_1685 NC_013508:1792407-1792974:-	-21.4291	71 -- 98	35 -- 67	CGGGGCGGGUGGCGGUCCGUUCCCUUUC	GCCCCGCCAUCUCGCCGCCGCACCUCGGGAAAG	pcpY	outer membrane lipoprotein;	GO:0016020//membrane	-	-
sR349	ETAE_1410 NC_013508:1520742-1520979:-	-21.7495	83 -- 109	40 -- 69	AAGGUAUACGGCGGGGCGGGUGGCGGU	UUCCCUAUCUCCCCGCCCUGCUCACCGCUA	ETAE_1410	hypothetical protein;	-	-	-
sR349	ETAE_2730 NC_013508:2868056-2868899:-	-21.5822	84 -- 108	95 -- 121	AGGUAUACGGCGGGGCGGGUGGCGG	UCCGCUGUGCCGCACCCGCCCUCCGCC	ETAE_2730	hypothetical protein;	GO:0044424	GO:0005488//binding;GO:0008170//N-methyltransferase activity	GO:0006399//tRNA metabolic process;GO:0006730//one-carbon metabolic process
sR349	ETAE_0878 NC_013508:955898-958055:-	-20.1	90 -- 107	977 -- 994	GGUAUACGGCGGGGCGGG	CUGUUUGCCGCCCUGCCC	esaV	type III secretion protein, HrcV family;	GO:0031224//intrinsic component of membrane	-	GO:0015031//protein transport
sR355	ETAE_1869 NC_013508:1975133-1975397:+	-48.4551	43 -- 99	1 -- 61	UUUCGGUCGUGGGCUGCGACCGAUUUUUUAACCUUCGUUACACUCGUUACAGCACGG	AAAGCCAGCACCCGCGCUGGCAUUAAAAUGAAACUGUAAGCAAUGUGAGCAAUGUCGUGCU	ETAE_1869	hypothetical protein;	-	-	-
sR355	ETAE_2856 NC_013508:2999862-3000363:-	-16.4303	54 -- 95	120 -- 163	GGUCGUGGGCUGCGACCGAUUUUUUAACCUUCGUUACACUCG	CCAGCGCGACGCUGUUGCCGGGUAAUUCGGAGGUGGUGCUGAGC	ETAE_2856	hypothetical protein;	-	-	-
sR355	ETAE_1110 NC_013508:1210264-1210672:+	-16.6134	48 -- 96	130 -- 175	CGGUCGUGGGCUGCGACCGAUUUUUUAACCUUCGUUACACUCGUUACAG	GCUGUACCUGUGCUGGCUGCUGACCCACGAAGAGAAACCCAAUGUC	ETAE_1110	hypothetical protein;	-	-	-
sR355	ETAE_3416 NC_013508:3606697-3607030:-	-15.9483	48 -- 98	27 -- 65	UUCGGUCGUGGGCUGCGACCGAUUUUUUAACCUUCGUUACACUCGUUACAG	GAGUACAGCGCCCGUCGUUCCCUUGCCCGUGAGUAUGUC	ETAE_3416	hypothetical protein;	-	-	-
sR355	ETAE_3045 NC_013508:3206465-3210089:-	-16.9042	50 -- 68	2788 -- 2807	CCUUCGUUACACUCGUUAC	GGCUGGCGAUGGGAGCAAUG	ETAE_3045	temperature sensitive hemagglutinin;	GO:0016020//membrane	GO:0004175//endopeptidase activity	GO:0019538//protein metabolic process
sR355	ETAE_1190 NC_013508:1292179-1292860:+	-16.6145	23 -- 64	298 -- 340	CGUUACACUCGUUACAGCACGGAAGGGCCACCUCCACUUCGG	GCGGGUGAUGAGCGAUGAGAUCCAGCUGGGGGAGGAUGAGGCC	dcd	deoxycytidine triphosphate deaminase;	-	GO:0016814//hydrolase activity, acting on carbon-nitrogen (but not peptide) bonds, in cyclic amidines	GO:0009212//pyrimidine deoxyribonucleoside triphosphate biosynthetic process
sR355	ETAE_0459 NC_013508:505266-505731:+	-16.4818	46 -- 101	58 -- 111	UUUUUCGGUCGUGGGCUGCGACCGAUUUUUUAACCUUCGUUACACUCGUUACAGCA	AAGAAGUGGUAUCCGAAGCAGGCUAAAAAACGGGAAUCGCGUGAUGGACAUCGU	folB	bifunctional dihydroneopterin aldolase/dihydroneopterin triphosphate 2-epimerase;	-	GO:0016832//aldehyde-lyase activity	GO:0006732//coenzyme metabolic process
sR355	ETAE_0660 NC_013508:734185-736159:+	-16.7286	51 -- 103	60 -- 108	UUUUUUUCGGUCGUGGGCUGCGACCGAUUUUUUAACCUUCGUUACACUCGUUA	GGAAAAAGUAAACCCGCGUCUGGCAUAAGAGGUACGGAAUAAUGGCAAU	aceF	dihydrolipoamide acetyltransferase;	GO:0043234//protein complex	GO:0016418	GO:0006007//glucose catabolic process
sR355	ETAE_2637 NC_013508:2775738-2776320:-	-19.1907	49 -- 97	60 -- 111	UCGGUCGUGGGCUGCGACCGAUUUUUUAACCUUCGUUACACUCGUUACA	GGCCAGAGAUGUUCUGACGCGGUGCUGAACGGAGGUAGGAUAUGAGCAAAGU	ETAE_2637	hypothetical protein;	-	-	-
sR355	ETAE_1706 NC_013508:1812753-1814331:-	-20.978	50 -- 99	63 -- 103	UUUCGGUCGUGGGCUGCGACCGAUUUUUUAACCUUCGUUACACUCGUUAC	GAAGCCGGUGCCCGAUUCUGGCUACAGAAGGACAGAGUAUG	ETAE_1706	hypothetical protein;	-	-	-
sR355	ETAE_0485 NC_013508:532645-532939:+	-16.7759	50 -- 65	65 -- 80	UCGUUACACUCGUUAC	GGCGAUGAGAGCGAUG	ETAE_0485	hypothetical protein;	-	-	-
sR355	ETAE_1976 NC_013508:2087185-2088298:-	-17.0495	48 -- 95	69 -- 115	GGUCGUGGGCUGCGACCGAUUUUUUAACCUUCGUUACACUCGUUACAG	CCGGCGCGCGACGCGGUGCAGGGGGAGGCAUCAUGAAGAGCAAAAUC	ETAE_1976	hypothetical protein;	-	-	-
sR355	ETAE_2815 NC_013508:2952820-2954134:-	-18.3045	51 -- 70	75 -- 97	AACCUUCGUUACACUCGUUA	UUGGAAGUGAUGUACGGAGCAAU	nifS	cysteine desulfurase;	-	GO:0016783//sulfurtransferase activity;GO:0048037//cofactor binding	GO:0000096//sulfur amino acid metabolic process
sR355	ETAE_1114 NC_013508:1213370-1213997:+	-16.7121	48 -- 63	88 -- 105	GUUACACUCGUUACAG	CGAUGGAUGAGCAAUGUC	napF	ferredoxin-type protein;	-	GO:0051536//iron-sulfur cluster binding;GO:0003824//catalytic activity;GO:0046914//transition metal ion binding	GO:0008152//metabolic process
sR355	ETAE_1115 NC_013508:1213897-1214263:+	-19.9444	50 -- 68	92 -- 110	CCUUCGUUACACUCGUUAC	GGAAGCGUAAUGAGCAGUG	ETAE_1115	NapD family protein;	-	-	-
sR355	ETAE_0677 NC_013508:749023-749896:+	-16.1485	47 -- 68	92 -- 110	CCUUCGUUACACUCGUUACAGC	GGAGGCAGUAUGGGCAUCG	ETAE_0677	GlpR, transcriptional regulator of sugar metabolism;	GO:0044464	GO:0004175//endopeptidase activity;GO:0003676//nucleic acid binding;GO:0001071//nucleic acid binding transcription factor activity	GO:0006351//transcription, DNA-templated;GO:0019538//protein metabolic process
sR355	ETAE_2940 NC_013508:3101955-3102447:-	-16.9757	49 -- 68	99 -- 117	CCUUCGUUACACUCGUUACA	GGAUGGCGAUGAGCAAUGU	gcvH	glycine cleavage system protein H;	GO:0043234//protein complex	-	GO:0006546//glycine catabolic process
sR358	ETAE_1932 NC_013508:2037304-2038624:-	-21.1767	45 -- 84	105 -- 152	ACUUAAUGCCCAGCGGCCUCAAGCAGAACUCCCAUAGACG	UGAUGACGGGGAUACGCAGAGAAGGGGUGAGGGGGCUGGGGUAUCUGC	ETAE_1932	hypothetical protein;	-	-	-
sR358	ETAE_0305 NC_013508:335300-335561:+	-19.0877	46 -- 77	112 -- 143	GCCCAGCGGCCUCAAGCAGAACUCCCAUAGAC	CGUUUUGUCAGCUUUUGUCUCUGGGGUAUCUG	ETAE_0305	hypothetical protein;	-	-	-
sR358	ETAE_3070 NC_013508:3232392-3233817:+	-21.5289	4 -- 75	14 -- 94	CCAGCGGCCUCAAGCAGAACUCCCAUAGACGUUGUUCCGGCGGUAGGCCGCCGGAACUUUCUUAUUUACCAC	GGCGCUGGAGGCGUCCGUUGAGGCGUUAAGCAAGAAGGUGGCCGGGCAUUUGCGGGCGAUGGGGUUGGUAUGGUGAUGGUG	ETAE_3070	type I restriction modification DNA specificity domain protein;	-	GO:0003676//nucleic acid binding	GO:0006259//DNA metabolic process
sR358	ETAE_1183 NC_013508:1283454-1283994:+	-22.708	51 -- 78	26 -- 55	UGCCCAGCGGCCUCAAGCAGAACUCCCA	ACGGGUGCGCCGGAGUAACAGUAGCUGGGU	ETAE_1183	UspA domain-containing protein;	-	-	GO:0050896//response to stimulus
sR358	ETAE_0579 NC_013508:635868-636870:+	-20.9891	42 -- 69	50 -- 75	GCCUCAAGCAGAACUCCCAUAGACGUUG	CGGGGUUCGUCUGAGGGGACUGCGGC	nhaR	LysR family transcriptional regulator;	-	GO:0003676//nucleic acid binding;GO:0001071//nucleic acid binding transcription factor activity	GO:0006351//transcription, DNA-templated
sR358	ETAE_1775 NC_013508:1884969-1885311:-	-22.4445	52 -- 83	84 -- 115	CUUAAUGCCCAGCGGCCUCAAGCAGAACUCCC	GAAUGAGAGGGGUUGCUAUGGGGAUCGGGGGG	ETAE_1775	hypothetical protein;	-	-	-
sR358	ETAE_2525 NC_013508:2654996-2655677:-	-19.6876	50 -- 87	99 -- 149	CCAACUUAAUGCCCAGCGGCCUCAAGCAGAACUCCCAU	GGAUGACGAAACGGGUUGCCGUCCUGUUGGCGCACGGGUUUGAAGAGGGUG	ETAE_2525	ThiJ/PfpI-family thiamine biogenesis protein;	-	-	-
sR362	ETAE_2905 NC_013508:3058976-3060200:+	-18.0493	4 -- 38	110 -- 143	UGGGCGCUAUAGUUUAUGGCAAAUUGACGUAUAAU	ACCUGCGGCUGUGCAGCCGGCGAACUGCAUAUUG	hypB	hydrogenase nickel incorporation protein;	-	GO:0046914//transition metal ion binding;GO:0003824//catalytic activity	GO:0065003
sR362	ETAE_0821 NC_013508:909446-911309:-	-18.0189	35 -- 55	111 -- 132	GCGUAGGGAUAAUGAAAUGGG	CGCAUCCCUAUUAUCCUGACCC	ETAE_0821	ShlB/FhaC/HecB family hemolysin secretion/activation protein;	-	-	-
sR362	ETAE_2073 NC_013508:2189289-2189643:+	-18.5535	18 -- 57	127 -- 162	CUGCGUAGGGAUAAUGAAAUGGGCGCUAUAGUUUAUGGCA	GACGCAUCCCGUUAUUGGUUGGGAUAUCAGUACCGU	bssS	biofilm formation regulatory protein;	-	-	-
sR362	ETAE_2028 NC_013508:2143273-2143489:-	-16.9721	7 -- 38	15 -- 43	UGGGCGCUAUAGUUUAUGGCAAAUUGACGUAU	GCCCGCUGAGGUUGAUCGUUUAAUGUAUA	ETAE_2028	hypothetical protein;	-	-	-
sR362	ETAE_2508 NC_013508:2640774-2641065:+	-21.3442	13 -- 38	21 -- 47	UGGGCGCUAUAGUUUAUGGCAAAUUG	GCCCGCGAUAAUCUCAACGCCGUUAAC	cheA2	hypothetical protein;	-	-	-
sR362	ETAE_2625 NC_013508:2763612-2765136:+	-19.0962	4 -- 56	61 -- 122	UGCGUAGGGAUAAUGAAAUGGGCGCUAUAGUUUAUGGCAAAUUGACGUAUAAU	GCGCGUCCCUGAUCCACCUGCACUGAGCAAUAGCAAGUCGAUGACAAAAAAACUGCAUAUUA	miaB	rRNA modification protein;	GO:0044424	GO:0043169//cation binding;GO:0051536//iron-sulfur cluster binding;GO:0003824//catalytic activity	GO:0008033//tRNA processing
sR362	ETAE_0750 NC_013508:827697-828981:+	-19.4442	17 -- 43	72 -- 95	UGAAAUGGGCGCUAUAGUUUAUGGCAA	GCUCCACCCGCGGUAUCAUCCGUU	lpxB	lipid-A-disaccharide synthase;	-	GO:0008194//UDP-glycosyltransferase activity	GO:0008654//phospholipid biosynthetic process
sR362	ETAE_3514 NC_013508:3717820-3718900:-	-19.2477	9 -- 37	96 -- 121	GGGCGCUAUAGUUUAUGGCAAAUUGACGU	CCCCGAUGAAUACCCAAGUAACUGCA	rbsC	ribose ABC transporter permease;	GO:0031224//intrinsic component of membrane	GO:0003824//catalytic activity;GO:0005215//transporter activity	GO:0051234//establishment of localization
sR365	ETAE_0615 NC_013508:680187-681210:+	-16.734	47 -- 79	74 -- 106	AGUAAUGAAACGAUAAUAUCACGAUGCUACAGA	UCAUAAAGUUGCUAUCAUAUGUGCUUGAUGUUU	ETAE_0615	Fe3+-hydroxamate ABC transporter periplasmic protein;	-	GO:0022890//inorganic cation transmembrane transporter activity	GO:0034755//iron ion transmembrane transport
sR365	ETAE_3402 NC_013508:3597181-3598045:-	-15.8703	46 -- 74	106 -- 138	UGAAACGAUAAUAUCACGAUGCUACAGAA	ACUUUGCUGUGAUGAGUGUUGUGCGAUAGUUUU	ETAE_3402	AraC family transcriptional regulator;	GO:0044464	GO:0003677//DNA binding;GO:0001071//nucleic acid binding transcription factor activity	GO:0006351//transcription, DNA-templated
sR365	ETAE_2435 NC_013508:2561475-2562600:+	-15.776	43 -- 55	606 -- 618	UGCUACAGAAACG	ACGAUGUCUUUGC	evpG	type VI secretion system protein EvpG;	-	-	-
sR365	ETAE_2373 NC_013508:2498661-2500218:-	-15.7007	40 -- 73	850 -- 884	GAAACGAUAAUAUCACGAUGCUACAGAAACGAUG	CUUUGCCGUGCUGCUGCGUCUGUUUGUCCUGCUGC	nuoN	NADH:ubiquinone oxidoreductase subunit 2;	GO:0016020//membrane	GO:0050136//NADH dehydrogenase (quinone) activity	GO:0055114//oxidation-reduction process;GO:0006091//generation of precursor metabolites and energy
sR365	ETAE_2819 NC_013508:2955687-2956590:+	-15.5697	47 -- 74	40 -- 63	UGAAACGAUAAUAUCACGAUGCUACAGA	GCUUUGCUAUACUCUACGCCGUCU	suhB	inositol monophosphatase;	-	-	-
sR365	ETAE_2360 NC_013508:2485148-2485751:-	-15.4101	40 -- 73	79 -- 113	GAAACGAUAAUAUCACGAUGCUACAGAAACGAUG	UUUUGUAUCAGGAGUGUCUGCGAUGUCCGUCUUAC	ETAE_2360	hypothetical protein;	-	-	-
sR365	ETAE_3161 NC_013508:3327009-3328047:+	-15.1632	57 -- 78	119 -- 140	GUAAUGAAACGAUAAUAUCACG	CGUUACUUUGUUGAGGUGGUGC	ETAE_3161	LysR family transcriptional regulator;	-	GO:0003676//nucleic acid binding;GO:0001071//nucleic acid binding transcription factor activity	GO:0006351//transcription, DNA-templated
sR365	ETAE_2183 NC_013508:2299361-2300201:+	-14.7271	84 -- 97	86 -- 99	CCUCUAUUGGGGCG	GGAGAUAACCCCGC	pflA2	pyruvate-formate lyase-activating enzyme;	-	GO:0016491//oxidoreductase activity;GO:0051536//iron-sulfur cluster binding	GO:0008152//metabolic process
sR365	ETAE_1127 NC_013508:1226108-1226633:+	-14.5226	40 -- 69	148 -- 173	CGAUAAUAUCACGAUGCUACAGAAACGAUG	GCUGUGGGAGCGCUGCGAUCUGCUGC	ETAE_1127	acetyltransferase;	-	GO:0016407//acetyltransferase activity	-
sR365	ETAE_2402 NC_013508:2531208-2531949:-	-14.4131	40 -- 69	138 -- 174	CGAUAAUAUCACGAUGCUACAGAAACGAUG	GCUAUCUGAGUCCCUACGUGAUGUCCGUCUUUGUUGC	ETAE_2402	glutathione S-transferase;	-	GO:0016765//transferase activity, transferring alkyl or aryl (other than methyl) groups	-
sR365	ETAE_1324 NC_013508:1430675-1432550:-	-14.3751	52 -- 69	69 -- 88	CGAUAAUAUCACGAUGCU	GCUAAUUUAUAGUGCUAUGA	ETAE_1324	peptidoglycan glycosyltransferase;	-	GO:0008144//drug binding;GO:0016758//transferase activity, transferring hexosyl groups	GO:0042546//cell wall biogenesis
sR365	ETAE_2664 NC_013508:2801964-2803587:-	-14.3048	40 -- 73	160 -- 187	GAAACGAUAAUAUCACGAUGCUACAGAAACGAUG	CUUGAUUAUUGUUGCGUUACUUUGCUAC	caiT	L-carnitine/gamma-butyrobetaine antiporter;	GO:0031224//intrinsic component of membrane	GO:0015291//secondary active transmembrane transporter activity	GO:0051234//establishment of localization
sR365	ETAE_1214 NC_013508:1320282-1321578:+	-14.1291	50 -- 71	114 -- 131	AACGAUAAUAUCACGAUGCUAC	UUGUUAUUUGCUGCGAUG	ETAE_1214	hypothetical protein;	-	-	-
sR365	ETAE_1833 NC_013508:1943514-1943925:-	-14.123	50 -- 67	130 -- 146	AUAAUAUCACGAUGCUAC	UGUUGUGGUGCGCGAUG	ETAE_1833	hypothetical protein;	-	-	-
sR368	ETAE_2699 NC_013508:2834029-2835499:-	-16.5402	28 -- 65	101 -- 139	UACUAUACUGAAGGGCUAGUAAUAGGGCGCCGCUUCCA	AUGAAAUGGAUCACGACGCUAUUGUCCCGCGGCGGCGGU	ycdT	diguanylate cyclase;	-	GO:0016829//lyase activity	GO:0007165//signal transduction;GO:0009124//nucleoside monophosphate biosynthetic process
sR368	ETAE_3157 NC_013508:3324782-3325298:+	-19.7577	23 -- 60	140 -- 179	UACUGAAGGGCUAGUAAUAGGGCGCCGCUUCCAUUGCU	GUGGCUUCCUUUUCAGGUAUCGCGCAGGCGGCGGAGAUGA	ETAE_3157	hypothetical protein;	-	-	-
sR368	ETAE_3289 NC_013508:3461268-3462123:-	-15.3562	34 -- 53	35 -- 55	GGGCUAGUAAUAGGGCGCCG	CCCGAUUUGUUUCCCCGCGGC	yjfQ	DEOR-type transcriptional regulator;	GO:0044424	GO:0003676//nucleic acid binding;GO:0019842//vitamin binding;GO:0001071//nucleic acid binding transcription factor activity	GO:0006351//transcription, DNA-templated
sR368	ETAE_3228 NC_013508:3402279-3402984:-	-18.5876	29 -- 60	53 -- 85	UACUGAAGGGCUAGUAAUAGGGCGCCGCUUCC	GUGGCGACCUGAUCGUUAAACCAGCUGUGAAGG	rplD	50S ribosomal protein L4;	GO:0030529//ribonucleoprotein complex	GO:0045182//translation regulator activity;GO:0003723//RNA binding;GO:0005198//structural molecule activity	GO:0006351//transcription, DNA-templated;GO:0042221//response to chemical;GO:0006412//translation
sR368	ETAE_1229 NC_013508:1335870-1336725:+	-16.7481	24 -- 41	688 -- 706	GGGCGCCGCUUCCAUUGC	CCCGACGGUGAAGGUGAUG	flgF	flagellar basal-body rod protein;	-	GO:0017111//nucleoside-triphosphatase activity	GO:0048870//cell motility;GO:0030030//cell projection organization
sR368	ETAE_1191 NC_013508:1292823-1294707:+	-16.6069	23 -- 65	77 -- 125	UACUAUACUGAAGGGCUAGUAAUAGGGCGCCGCUUCCAUUGCU	AUGAGACGACUUCUCACCACAUUAAUGAUCCUGCUGGUGGUGGUGACGG	ETAE_1191	AsmA family protein;	-	-	-
sR368	ETAE_2176 NC_013508:2288816-2289593:-	-16.2802	23 -- 63	99 -- 156	CUAUACUGAAGGGCUAGUAAUAGGGCGCCGCUUCCAUUGCU	GAAUGACGGCGAUAGUCCCGGUCAUUACCGUAGAUGGGCCCAGCGGCGCAGGUAAAGG	cmk	cytidylate kinase;	GO:0044424	GO:0019201//nucleotide kinase activity;GO:0032559	GO:0009117//nucleotide metabolic process;GO:0006796//phosphate-containing compound metabolic process
sR370	ETAE_2391 NC_013508:2519156-2520476:+	-16.0086	43 -- 67	136 -- 162	GCAUAAAGUACCCAGGUGCAGGCCA	CGUAUGCUAUGACAUCCGCGGUCCGGU	ETAE_2391	class I and II aminotransferase;	-	GO:0008483//transaminase activity;GO:0048037//cofactor binding;GO:0016846//carbon-sulfur lyase activity	GO:0008652//cellular amino acid biosynthetic process
sR370	ETAE_1615 NC_013508:1722029-1722344:+	-14.6701	6 -- 47	138 -- 172	GGCCAACGGCGUCCCUAAUAGUCAUAUAGGGAAAUUACACCG	CCGGUGGCCAGCAGGAGUUAGCCCGUUCGUGUGGC	ETAE_1615	phage transcriptional regulatory protein Cro;	-	-	-
sR370	ETAE_1981 NC_013508:2092590-2092824:-	-16.453	47 -- 68	26 -- 44	AGCAUAAAGUACCCAGGUGCAG	UCGUAUUUCGGUCAACGUC	ETAE_1981	hypothetical protein;	-	-	-
sR370	ETAE_0064 NC_013508:58570-59128:-	-15.7706	4 -- 57	27 -- 71	CCCAGGUGCAGGCCAACGGCGUCCCUAAUAGUCAUAUAGGGAAAUUACACCGAC	GGGUGACAAACGGUUGCCGCUCAGCAGUAAAUCCCGCCUGGGCUG	dut	deoxyuridine 5-triphosphate nucleotidohydrolase;	-	GO:0046872//metal ion binding;GO:0047429//nucleoside-triphosphate diphosphatase activity	GO:0009211
sR370	ETAE_0034 NC_013508:35499-35874:+	-14.7063	44 -- 56	44 -- 59	CCAGGUGCAGGCC	GGUCCUAAUCGUCCGG	ETAE_0034	iron-dependent peroxidase;	-	-	-
sR370	ETAE_2933 NC_013508:3092767-3093865:+	-15.7826	43 -- 60	61 -- 79	GUACCCAGGUGCAGGCCA	CAUGGUCACUACGUCCGGU	ETAE_2933	glycine cleavage T protein;	GO:0044424	GO:0016597//amino acid binding;GO:0008168//methyltransferase activity	GO:0006399//tRNA metabolic process;GO:0006544//glycine metabolic process
sR371	ETAE_2490 NC_013508:2620809-2621616:+	-28.5255	68 -- 110	1 -- 52	UCGGGUGGAGAGUGACAGAUCCGGCGCAGGGUCAGACAUUGUG	AGCCUCACACUUCAUCACUCUCUCCCGCCGUGUCUAUUGUCUGUUCAGACGC	ETAE_2490	GntR family transcriptional regulator;	GO:0044464	GO:0003676//nucleic acid binding;GO:0001071//nucleic acid binding transcription factor activity	GO:0006351//transcription, DNA-templated
sR371	ETAE_2057 NC_013508:2170248-2171106:+	-26.9298	76 -- 109	7 -- 36	CGGGUGGAGAGUGACAGAUCCGGCGCAGGGUCAG	GCCGACUUUUUACUUCUGCCGCGCCCCGUC	ETAE_2057	transcriptional regulator;	GO:0044464	GO:0003676//nucleic acid binding;GO:0001071//nucleic acid binding transcription factor activity	GO:0006351//transcription, DNA-templated
sR371	ETAE_1052 NC_013508:1144458-1145940:-	-22.7784	52 -- 109	70 -- 121	CGGGUGGAGAGUGACAGAUCCGGCGCAGGGUCAGACAUUGUGUAAGUCCGUGUUAGAG	GUCCCCCUCUUCCCCAGUUUAGGAGCCUCCCAUGACGCUCAGCCACACCCUC	ETAE_1052	MmgE/PrpD family protein;	-	GO:0016836//hydro-lyase activity	GO:0019541//propionate metabolic process
sR371	ETAE_1974 NC_013508:2082814-2084995:+	-22.7021	80 -- 110	109 -- 143	UCGGGUGGAGAGUGACAGAUCCGGCGCAGGG	AGCCUGCCUCUCUCUCAGCCCCAUCGCCGCGGCCC	ETAE_1974	ferric vibrioferrin receptor;	GO:0031224//intrinsic component of membrane;GO:0019867//outer membrane	GO:0046914//transition metal ion binding;GO:0004871//signal transducer activity;GO:0005381//iron ion transmembrane transporter activity	GO:0015688//iron chelate transport
sR371	ETAE_1670 NC_013508:1779790-1781104:-	-22.5802	63 -- 110	39 -- 85	UCGGGUGGAGAGUGACAGAUCCGGCGCAGGGUCAGACAUUGUGUAAGU	AGCCCAUAAACUCUCACUCGUCACAUUCUCCGCCUGCAACAUAUUCA	ETAE_1670	Bcr/CflA subfamily drug resistance transporter;	GO:0031224//intrinsic component of membrane	-	GO:0006810//transport
sR371	ETAE_1484 NC_013508:1598351-1598924:+	-21.5587	78 -- 109	19 -- 52	CGGGUGGAGAGUGACAGAUCCGGCGCAGGGUC	GCUCAUCACAAAAGUCAUUCCCGCCGCGUUCCAG	ETAE_1484	methionine-R-sulfoxide reductase;	-	GO:0016671//oxidoreductase activity, acting on a sulfur group of donors, disulfide as acceptor;GO:0043169//cation binding	GO:0008152//metabolic process
sR371	ETAE_1484 NC_013508:1598351-1598924:+	-21.5587	78 -- 109	19 -- 52	CGGGUGGAGAGUGACAGAUCCGGCGCAGGGUC	GCUCAUCACAAAAGUCAUUCCCGCCGCGUUCCAG	ETAE_1484	methionine-R-sulfoxide reductase;	-	GO:0016671//oxidoreductase activity, acting on a sulfur group of donors, disulfide as acceptor;GO:0043169//cation binding	GO:0008152//metabolic process
sR371	ETAE_2324 NC_013508:2442253-2443024:-	-21.117	1 -- 86	25 -- 115	CGCAGGGUCAGACAUUGUGUAAGUCCGUGUUAGAGCACGCAAAAUGCAACUUUUUCAGUCAAAUUUUUUUUCAAUGUUAGUUUGUA	GCGCCGCGGUUUGCAUAUUCAGGGGCGGAGGGCUACCUUUAGCGUGAGAUCCAGUCAGUGAGGUGUAGAAAAGGGAAUGGCAACUGAACAU	ETAE_2324	transcriptional regulator;	-	GO:0003676//nucleic acid binding;GO:0001071//nucleic acid binding transcription factor activity	GO:0006351//transcription, DNA-templated
sR371	ETAE_1415 NC_013508:1525721-1527296:+	-21.0634	80 -- 108	117 -- 141	GGGUGGAGAGUGACAGAUCCGGCGCAGGG	CCCCCUCUCACCCAGGUGCCGUCCC	ETAE_1415	amino acid/peptide transporter;	GO:0044464	GO:0016791//phosphatase activity;GO:0022892	GO:0015833//peptide transport
sR371	ETAE_2105 NC_013508:2218695-2219385:+	-20.9933	80 -- 109	115 -- 146	CGGGUGGAGAGUGACAGAUCCGGCGCAGGG	GCUCGCCUCGACCUCGCCCUACCGCCGCGCCC	ETAE_2105	Maf-like protein;	GO:0044424	-	-
sR371	ETAE_2285 NC_013508:2403317-2404616:+	-20.9432	80 -- 109	113 -- 139	CGGGUGGAGAGUGACAGAUCCGGCGCAGGG	GCCCGCACUCUCGCCCGCCGUUUACCC	ETAE_2285	sugar efflux transporter;	GO:0031224//intrinsic component of membrane	GO:0005351//sugar:proton symporter activity	GO:0071702
sR371	ETAE_1577 NC_013508:1684865-1685762:-	-20.8899	75 -- 109	134 -- 169	CGGGUGGAGAGUGACAGAUCCGGCGCAGGGUCAGA	GCCCACUAUCGCUGGUAUGGCGCCCGUCGCUGGUCU	ETAE_1577	ABC transporter ATPase;	-	GO:0017111//nucleoside-triphosphatase activity;GO:0032559	GO:0009207
sR371	ETAE_0509 NC_013508:550802-551156:+	-20.4314	62 -- 105	6 -- 51	UGGAGAGUGACAGAUCCGGCGCAGGGUCAGACAUUGUGUAAGUC	GCUUUUCACUGUUUAAGCCGACGCCACUUUCCUCUAAUAUGUACAG	ETAE_0509	hypothetical protein;	-	-	-
sR371	ETAE_2179 NC_013508:2292629-2293775:-	-20.2698	64 -- 111	3 -- 49	AUCGGGUGGAGAGUGACAGAUCCGGCGCAGGGUCAGACAUUGUGUAAG	UAGCCUAUUCCUCCACGUAUUCGCUAUGUCUGUCUGAGGUCACAUUU	ansB	L-asparaginase II;	-	GO:0016811//hydrolase activity, acting on carbon-nitrogen (but not peptide) bonds, in linear amides	GO:0009066//aspartate family amino acid metabolic process
sR371	ETAE_1102 NC_013508:1200280-1202344:+	-20.2607	80 -- 108	110 -- 134	GGGUGGAGAGUGACAGAUCCGGCGCAGGG	UCCGCCUCUCUUCCUGCCAUGUCCC	ETAE_1102	acetyltransferase;	-	GO:0005488//binding;GO:0016462//pyrophosphatase activity;GO:0016407//acetyltransferase activity	-
sR372	ETAE_2149 NC_013508:2258687-2259800:+	-17.4869	8 -- 23	44 -- 59	CGGGUGUGUCUAACAG	GCCCGCACAGAUGGUC	fliM	flagellar motor switch protein;	GO:0044461	GO:0017111//nucleoside-triphosphatase activity	GO:0048870//cell motility;GO:0042221//response to chemical
sR372	ETAE_1253 NC_013508:1362207-1364763:-	-15.4139	13 -- 23	74 -- 84	CGGGUGUGUCU	GCCCAUACAGA	afaC	outer membrane usher protein;	GO:0031224//intrinsic component of membrane;GO:0019867//outer membrane	-	GO:0051234//establishment of localization
sR372	ETAE_2106 NC_013508:2219655-2219898:+	-15.3319	11 -- 23	126 -- 139	CGGGUGUGUCUAA	GCCCAGCACAGAUU	ETAE_2106	hypothetical protein;	-	-	-
sR372	ETAE_2169 NC_013508:2280284-2280593:-	-14.7474	2 -- 23	65 -- 86	CGGGUGUGUCUAACAGACUAUU	GUCCGCGCGGGUGUACUGAUAA	cspB	cold shock-like protein;	GO:0044424	GO:0003676//nucleic acid binding	GO:0006351//transcription, DNA-templated
sR372	ETAE_0085 NC_013508:79024-80149:+	-14.0455	10 -- 23	22 -- 35	CGGGUGUGUCUAAC	GCCUGCGCAGAUUG	tdh	L-threonine 3-dehydrogenase;	GO:0044424	GO:0046914//transition metal ion binding;GO:0016616//oxidoreductase activity, acting on the CH-OH group of donors, NAD or NADP as acceptor	GO:0006566//threonine metabolic process
sR372	ETAE_1583 NC_013508:1691865-1692150:-	-13.4237	15 -- 23	1 -- 9	CGGGUGUGU	GCCCACACA	ETAE_1583	hypothetical protein;	-	-	-
sR372	ETAE_2071 NC_013508:2188062-2188920:+	-13.2544	13 -- 23	85 -- 95	CGGGUGUGUCU	GCCCGCACAGG	ETAE_2071	DeoR family transcriptional regulator;	GO:0044464	GO:0003676//nucleic acid binding;GO:0001071//nucleic acid binding transcription factor activity	GO:0006351//transcription, DNA-templated
sR372	ETAE_1031 NC_013508:1120500-1121286:+	-13.0555	13 -- 23	146 -- 156	CGGGUGUGUCU	GCCCACGCAGG	ETAE_1031	fimbrial chaperon protein;	GO:0030313	-	GO:0045229//external encapsulating structure organization
sR372	ETAE_2012 NC_013508:2121233-2121995:+	-12.8157	16 -- 27	127 -- 138	CUCACGGGUGUG	GAGUGCCCGCGC	atoD	acetyl-CoA:acetoacetyl-CoA transferase subunit alpha;	-	GO:0008410//CoA-transferase activity	GO:0044238;GO:0032787//monocarboxylic acid metabolic process
sR373	ETAE_1571 NC_013508:1679748-1680393:+	-19.3903	5 -- 63	109 -- 169	AGUUGCCAGCUCGUCUACCGGUAGCCGGACUGACGCAAAACCAGGCGCUAUCCAUAGGG	UCAACAGGCCGGCUGGGUGGCGGUCGCCAAGCGUGUUUUGGGCUGGAUAGUGUUCAUUCCC	yfeE	yfeABCD locus regulator;	-	-	-
sR373	ETAE_0728 NC_013508:806130-806682:+	-18.6907	32 -- 68	46 -- 86	CCGUCAGUUGCCAGCUCGUCUACCGGUAGCCGGACUG	GGAUAGAGCGGAUGAGACAGAGACCGGCCAAGAGGCCUGAC	ETAE_0728	flavodoxin;	-	GO:0016668//oxidoreductase activity, acting on a sulfur group of donors, NAD(P) as acceptor;GO:0046914//transition metal ion binding;GO:0000166//nucleotide binding	GO:0008152//metabolic process
sR373	ETAE_0919 NC_013508:1006474-1007500:+	-18.9248	37 -- 93	56 -- 128	GCGGCGUGCCCCGCAGCCGCCCUGCCCGUCAGUUGCCAGCUCGUCUACCGGUAGCCG	CGCGGCGCGGCGGCGGAGCAAUCGCGAUGGCGGCGGGGAAAGGGCAUGGAGCGGGUCGGCAAUGGGCAGGGGC	ETAE_0919	LysR family transcriptional regulator;	-	GO:0003676//nucleic acid binding;GO:0001071//nucleic acid binding transcription factor activity	GO:0006351//transcription, DNA-templated
sR373	ETAE_0189 NC_013508:212723-212957:+	-17.5597	38 -- 59	70 -- 95	GCCAGCUCGUCUACCGGUAGCC	CGCGUCGAGGAGAGAAGGGCCAUCGG	ETAE_0189	hypothetical protein;	-	-	-
sR373	ETAE_2624 NC_013508:2762339-2763614:-	-21.1839	11 -- 67	81 -- 142	CGUCAGUUGCCAGCUCGUCUACCGGUAGCCGGACUGACGCAAAACCAGGCGCUAUCC	GCGGCGACAGGGGAGUGGAGAUGGUUCAGGACGCGGGCGGUAUUGUGGUGGUCGGCGGUGGG	ubiF	2-octaprenyl-3-methyl-6-methoxy-1,4-benzoquinol hydroxylase;	-	GO:0004497//monooxygenase activity;GO:0050662//coenzyme binding	GO:0006743//ubiquinone metabolic process
sR375	ETAE_0988 NC_013508:1079315-1079999:-	-11.1856	1 -- 11	104 -- 114	UGCUACGAUUU	ACGAUGCUAAA	ETAE_0988	hypothetical protein;	-	-	-
sR375	ETAE_0630 NC_013508:699893-700313:+	-14.124	27 -- 52	63 -- 87	GCGUCUUUGUUACGAUGCUUACCGCC	CGUAGCUCGGUGCUGCGGGUGGCGG	ftsL	cell division protein FtsL;	GO:0031224//intrinsic component of membrane	-	GO:0009987//cellular process
sR375	ETAE_2545 NC_013508:2674862-2675918:-	-11.6915	1 -- 12	97 -- 108	GUGCUACGAUUU	CGCGAUGCUGAA	ETAE_2545	tRNA-dihydrouridine synthase C;	-	GO:0016627//oxidoreductase activity, acting on the CH-CH group of donors;GO:0050662//coenzyme binding	GO:0006399//tRNA metabolic process
sR375	ETAE_1546 NC_013508:1652479-1653316:+	-11.4491	29 -- 52	57 -- 90	GCGUCUUUGUUACGAUGCUUACCG	CGCGGAAACGGUGCGGCACUUUUUUAUGGAUGGC	cobS	cobalamin synthase;	GO:0031224//intrinsic component of membrane	GO:0042626//ATPase activity, coupled to transmembrane movement of substances;GO:0016780//phosphotransferase activity, for other substituted phosphate groups	GO:0009235//cobalamin metabolic process
sR375	ETAE_0813 NC_013508:897497-897722:-	-11.4214	26 -- 51	16 -- 42	CGUCUUUGUUACGAUGCUUACCGCCA	GCAGAAACGAUAGGUAACAUUGGUGGU	ETAE_0813	hypothetical protein;	-	-	-
sR375	ETAE_2502 NC_013508:2632894-2634631:+	-11.1254	26 -- 38	37 -- 49	AUGCUUACCGCCA	UACGGGUGGCGGU	ETAE_2502	NADPH-dependent glutamate synthase subunit beta and related oxidoreductase;	-	GO:0003824//catalytic activity;GO:0051536//iron-sulfur cluster binding;GO:0050662//coenzyme binding	GO:0008152//metabolic process
sR378	ETAE_3501 NC_013508:3698355-3699108:+	-24.0915	3 -- 75	1 -- 77	UGUGAUUAGUAGGGAUUGCCGUUUGUUGCAGGGCCAAAUAGGGAAACGCCACUACGAGGGACGGGAGUAGGGA	ACGCUAUCCAUGCCAGCAAAAUACGGAUUUACGCGCCCUUUCCCGUCAUUAUGGUUAUAAUUCCUGCCAUUAUUCCU	engB	GTPase;	GO:0044464	GO:0032561//guanyl ribonucleotide binding	GO:0032506
sR378	ETAE_3160 NC_013508:3326553-3327078:-	-34.0523	4 -- 68	4 -- 86	AGUAGGGAUUGCCGUUUGUUGCAGGGCCAAAUAGGGAAACGCCACUACGAGGGACGGGAGUAGGG	UUAUCAAUGAUGGCAAUAAUUUUAAUUCAUUUUAGUCCUGGGAUCCUCUUUGCCUAUACUGUGCUCCCUAUCACAUUAAUCCC	ETAE_3160	LrgA family protein;	GO:0031224//intrinsic component of membrane	-	-
sR378	ETAE_1379 NC_013508:1488120-1489788:-	-28.9666	2 -- 77	64 -- 151	AGUGUGAUUAGUAGGGAUUGCCGUUUGUUGCAGGGCCAAAUAGGGAAACGCCACUACGAGGGACGGGAGUAGGGAU	UCAUACUCAUUCUCCUCCCUAAUCUGAGGCCACCGUUUUGUCCCGACUACGCCGCACCCUCUGCGCGCUGCUCAGCUGCGCCACCCUA	nikA	nickel ABC transporter periplasmic nickel-binding protein;	-	GO:0019829//cation-transporting ATPase activity	GO:0051234//establishment of localization
sR378	ETAE_1955 NC_013508:2063595-2064690:+	-26.8416	12 -- 76	2 -- 59	GUGUGAUUAGUAGGGAUUGCCGUUUGUUGCAGGGCCAAAUAGGGAAACGCCACUACGAGGGACGG	UACUGAUGAUCAUCCCCAUGCUGCAAUGUCUGUUUUAUCUGGCGCUGGGCGCCCUGCU	ETAE_1955	glycosyltransferase;	-	-	-
sR378	ETAE_3295 NC_013508:3465680-3466436:+	-26.3463	2 -- 77	49 -- 115	AGUGUGAUUAGUAGGGAUUGCCGUUUGUUGCAGGGCCAAAUAGGGAAACGCCACUACGAGGGACGGGAGUAGGGAU	UCACGCUCAUCGAUACGGCAACAACCCCAUCGCAUCCCCAAGGAGUCGCCUCAUGACAUCAUCCCUA	ulaD	3-keto-L-gulonate-6-phosphate decarboxylase;	-	GO:0016831//carboxy-lyase activity	GO:0019852//L-ascorbic acid metabolic process;GO:0019856//pyrimidine nucleobase biosynthetic process
sR378	ETAE_3416 NC_013508:3606697-3607030:-	-25.7326	5 -- 64	19 -- 77	GGGAUUGCCGUUUGUUGCAGGGCCAAAUAGGGAAACGCCACUACGAGGGACGGGAGUAGG	CCGAUAACGAGUACAGCGCCCGUCGUUCCCUUGCCCGUGAGUAUGUCCUGUCCUUUGCC	ETAE_3416	hypothetical protein;	-	-	-
sR378	ETAE_2314 NC_013508:2432004-2432346:+	-24.1661	4 -- 76	95 -- 161	GUGUGAUUAGUAGGGAUUGCCGUUUGUUGCAGGGCCAAAUAGGGAAACGCCACUACGAGGGACGGGAGUAGGG	CACACUAUGUCCGCAUCCAUUCACGGCCACGACGUCAUGCGCAUGAUGCUUGCCAGCGAUACGUCCU	ETAE_2314	hypothetical protein;	-	-	-
sR378	ETAE_0930 NC_013508:1015556-1017137:-	-23.6657	4 -- 76	8 -- 84	GUGUGAUUAGUAGGGAUUGCCGUUUGUUGCAGGGCCAAAUAGGGAAACGCCACUACGAGGGACGGGAGUAGGG	UGCACUAUCCAGUAUCCCCCCGCGGCGCGCGCACCCGCCGGGCUAUCGCCGUCAGCGCCCUCCCUCUUACCUUACCC	ETAE_0930	sodium/glucose cotransporter;	GO:0031224//intrinsic component of membrane	-	GO:0030001//metal ion transport
sR378	ETAE_1114 NC_013508:1213370-1213997:+	-23.4435	11 -- 74	77 -- 133	GUGAUUAGUAGGGAUUGCCGUUUGUUGCAGGGCCAAAUAGGGAAACGCCACUACGAGGGACGGG	CACUUUUUACCCGAUGGAUGAGCAAUGUCACAGGAGCGCGCGAUGACUACCCUGUCC	napF	ferredoxin-type protein;	-	GO:0051536//iron-sulfur cluster binding;GO:0003824//catalytic activity;GO:0046914//transition metal ion binding	GO:0008152//metabolic process
sR378	ETAE_0866 NC_013508:947143-948139:-	-23.3469	4 -- 92	63 -- 139	AGACGUCUUCCUAUAAGUGUGAUUAGUAGGGAUUGCCGUUUGUUGCAGGGCCAAAUAGGGAAACGCCACUACGAGGGACGGGAGUAGGG	UCUGCUGGAUACGCUUAAUCAACCCUAAGGAGCCUAUGAUGAUCAACGGCGUUUUCACCGAUGCACCGCUGCCACCC	eseG	hypothetical protein;	-	-	-
sR378	ETAE_1288 NC_013508:1396071-1396806:-	-22.7367	11 -- 79	122 -- 198	UAAGUGUGAUUAGUAGGGAUUGCCGUUUGUUGCAGGGCCAAAUAGGGAAACGCCACUACGAGGGACGGG	AUUCUUACUAUCAGCCUGUUCGUUUUGACCUUCUUCAAUCCCGGCGCGAAUCUCUUUGUGGUGGUGCAAACCAGCCU	yahN	transporter;	GO:0031224//intrinsic component of membrane	-	GO:0015837//amine transport
sR378	ETAE_3410 NC_013508:3602581-3602800:+	-22.6523	4 -- 98	48 -- 182	UAUGGAAGACGUCUUCCUAUAAGUGUGAUUAGUAGGGAUUGCCGUUUGUUGCAGGGCCAAAUAGGGAAACGCCACUACGAGGGACGGGAGUAGGG	GUACCUUUUGCCGCAAGGCAGAGAAUAUUCACUCUACUUAAUGUCCUAUACUAAUGGUAGCCAAGUACAGCCUUACUUUAUUCUGCCAUAAACGCUAUGCGGUUGAUAUCCAUACGCUACAAAUCCACUCAUCCC	ETAE_3410	hypothetical protein;	-	-	-
sR378	ETAE_3503 NC_013508:3702671-3703688:+	-22.5166	1 -- 77	40 -- 113	AGUGUGAUUAGUAGGGAUUGCCGUUUGUUGCAGGGCCAAAUAGGGAAACGCCACUACGAGGGACGGGAGUAGGGAUU	UUACGCCCCUAUCUGCUAACAUUGCAGCUCCUAAUUCUUCCGAGUGCGGUGCGAUUUCCUAAUGCCUACCCUGA	ETAE_3503	phospholipid/glycerol acyltransferase;	-	GO:0016747//transferase activity, transferring acyl groups other than amino-acyl groups	-
sR378	ETAE_0862 NC_013508:943711-944035:-	-22.3533	1 -- 65	40 -- 113	AGGGAUUGCCGUUUGUUGCAGGGCCAAAUAGGGAAACGCCACUACGAGGGACGGGAGUAGGGAUU	UCGCUGGCGGGUCGACUGCGCCUUAUUUUUAUCCCCCUACACUCCCGUUGAGAGGCUCCCUAUGCCCACCCUAA	ETAE_0862	hypothetical protein;	-	-	GO:0051704
sR380	ETAE_1421 NC_013508:1531673-1532435:-	-16.0653	11 -- 27	155 -- 171	GUUGUAAAAUACAUAGC	CAGCGUUUUAUGUAUCG	ETAE_1421	lipoprotein;	-	-	-
sR380	ETAE_2092 NC_013508:2208127-2209015:-	-15.5576	12 -- 34	86 -- 107	UUGACAUGUUGUAAAAUACAUAG	GACUGUAGGUUUUUUAUGUAUC	ETAE_2092	Mg-dependent DNase;	-	GO:0004520//endodeoxyribonuclease activity	-
sR380	ETAE_1309 NC_013508:1413453-1413840:-	-15.0182	41 -- 54	127 -- 140	GGAGACAUGGGAUG	CCUCUGUGCCCUGC	ETAE_1309	hypothetical protein;	-	-	-
sR380	ETAE_2916 NC_013508:3071358-3073551:+	-14.7964	45 -- 113	70 -- 133	GAUUAUUAGUCGGUUUAGGCUAAUGCACUUCAUUUUCCAGACUUUCUAUCUUGUAGAAUGGAGACAUGG	CUAAUAAGAAUGCCAACACCGAGGUUAUCACGUGAAUAAAUAUAAGCAUCUUUUCCUCUAUACC	ETAE_2916	hypothetical protein;	GO:0016020//membrane	-	-
sR380	ETAE_0511 NC_013508:552839-554000:-	-14.5395	32 -- 47	84 -- 99	UGGGAUGCAACUAUUG	GCUCUACGUUGAUAAC	degS	serine endoprotease;	-	GO:0004175//endopeptidase activity	GO:0019538//protein metabolic process
sR380	ETAE_2767 NC_013508:2902063-2903698:+	-14.216	23 -- 37	94 -- 108	CUAUUGACAUGUUGU	GGUGACUGUGCAACA	emrB	multidrug resistance protein B;	GO:0031224//intrinsic component of membrane	GO:0008493//tetracycline transporter activity	GO:0015850//organic hydroxy compound transport;GO:0042221//response to chemical
sR380	ETAE_2377 NC_013508:2503866-2504538:-	-14.0513	40 -- 104	54 -- 124	UCGGUUUAGGCUAAUGCACUUCAUUUUCCAGACUUUCUAUCUUGUAGAAUGGAGACAUGGGAUGC	AGCCAAACCGAUCGACGUCAAAGGUCUGUUGCCCUAAGGAGCCGAGCAUGGAAUUUGCCUUUUACGCUGCG	nuoJ	NADH:ubiquinone oxidoreductase subunit 6 (chain J);	-	GO:0050136//NADH dehydrogenase (quinone) activity	GO:0008152//metabolic process
sR380	ETAE_2975 NC_013508:3137456-3138857:-	-13.7857	43 -- 110	51 -- 126	UAUUAGUCGGUUUAGGCUAAUGCACUUCAUUUUCCAGACUUUCUAUCUUGUAGAAUGGAGACAUGGGA	GUGAUCAGCGGAAUGAAGAAACUGGCCGGUCCGCAAGGAGUGAAUAACUGAUGGAUAGCUAUAUCGCCCUGACCCU	ETAE_2975	hypothetical protein;	GO:0031224//intrinsic component of membrane	-	-
sR380	ETAE_0926 NC_013508:1012002-1012722:+	-13.5598	36 -- 49	20 -- 34	CAUGGGAUGCAACU	GUGCCCUGCUGUUGA	ETAE_0926	ABC transporter ATP-binding protein;	-	GO:0017111//nucleoside-triphosphatase activity;GO:0032559	GO:0009207
sR380	ETAE_3008 NC_013508:3173093-3174410:-	-13.552	44 -- 81	90 -- 125	UUUUCCAGACUUUCUAUCUUGUAGAAUGGAGACAUGGG	GAGAGGUCACUAUGGAUUCAUCUUGCCAACGUACCC	yhjX	inner membrane protein;	-	-	GO:0006810//transport
sR380	ETAE_3203 NC_013508:3387172-3388717:+	-13.3648	95 -- 106	68 -- 79	AGUCGGUUUAGG	UCAGCCAAGUCC	trkH2	Trk system potassium uptake protein;	GO:0031224//intrinsic component of membrane	GO:0015075//ion transmembrane transporter activity	GO:0006811//ion transport
sR380	ETAE_1963 NC_013508:2070624-2071146:+	-13.2357	41 -- 61	117 -- 137	GUAGAAUGGAGACAUGGGAUG	UAUUUUUCCUCUGUAUCCUAU	ETAE_1963	entry exclusion protein 2;	-	-	-
sR380	ETAE_1069 NC_013508:1161634-1164814:-	-13.1581	95 -- 106	1 -- 12	AGUCGGUUUAGG	UCAGCCAGAUCC	ETAE_1069	acriflavin resistance protein;	GO:0016020//membrane	-	GO:0051234//establishment of localization
sR380	ETAE_0102 NC_013508:101454-102591:+	-13.0029	83 -- 111	100 -- 130	UUAUUAGUCGGUUUAGGCUAAUGCACUUC	GAUGGUGAGUCAAAAUCCGAUGCCCGUGGAG	wzzE	lipopolysaccharide biosynthesis protein WzzE;	GO:0044464	-	GO:0008610//lipid biosynthetic process
sR380	ETAE_0850 NC_013508:935698-936397:+	-12.7889	1 -- 37	16 -- 52	CUAUUGACAUGUUGUAAAAUACAUAGCUAGUUGGAAA	GAUAACUUAUAACGUUUUGUUUAAGGAUUUAACUUUU	ETAE_0850	hypothetical protein;	GO:0031224//intrinsic component of membrane	GO:0046914//transition metal ion binding;GO:0003824//catalytic activity	GO:0022900//electron transport chain;GO:0051234//establishment of localization
sR380	ETAE_2387 NC_013508:2515609-2516338:-	-12.7117	74 -- 103	53 -- 82	CGGUUUAGGCUAAUGCACUUCAUUUUCCAG	GCCGUGUCCAGUCACGUGAAGUAUGGGGUU	ETAE_2387	hypothetical protein;	-	-	-
sR380	ETAE_1778 NC_013508:1886543-1890173:+	-12.6366	89 -- 108	157 -- 180	UUAGUCGGUUUAGGCUAAUG	AGUCAUUGCCAUCUAUCCGAUUAC	nifJ	pyruvate flavodoxin/ferredoxin oxidoreductase domain-containing protein;	-	GO:0046914//transition metal ion binding;GO:0051540;GO:0016491//oxidoreductase activity;GO:0019842//vitamin binding	GO:0051234//establishment of localization;GO:0006091//generation of precursor metabolites and energy
sR382	ETAE_2187 NC_013508:2301730-2302558:+	-12.2827	99 -- 116	103 -- 121	CCUUUGUCGGACAACUGU	GGAGAUAAGCCUGCUGACA	ETAE_2187	membrane assocaited cytochrome c-type biogenesis protein;	GO:0044464	-	GO:0043623//cellular protein complex assembly;GO:0008152//metabolic process
sR382	ETAE_2525 NC_013508:2654996-2655677:-	-11.6023	1 -- 24	105 -- 129	GCUGGCCCAAUUGGCAGGAAUCCG	CGAAACGGGUUGCCGUCCUGUUGGC	ETAE_2525	ThiJ/PfpI-family thiamine biogenesis protein;	-	-	-
sR382	ETAE_1676 NC_013508:1785807-1786485:-	-13.4503	6 -- 20	60 -- 74	GCCCAAUUGGCAGGA	CGGGUUAACCGUCUU	sodB	superoxide dismutase;	-	GO:0003824//catalytic activity;GO:0016209//antioxidant activity;GO:0043169//cation binding	GO:0072593//reactive oxygen species metabolic process
sR382	ETAE_0242 NC_013508:269243-269459:-	-13.0383	12 -- 23	40 -- 51	CUGGCCCAAUUG	GACUGGGUUGAU	ETAE_0242	hypothetical protein;	-	-	-
sR382	ETAE_1669 NC_013508:1778435-1779686:-	-12.2831	7 -- 24	59 -- 76	GCUGGCCCAAUUGGCAGG	CGAUUAGGCUGACCGUCC	cdfA	cyclopropane-fatty-acyl-phospholipid synthase;	-	GO:0008757//S-adenosylmethionine-dependent methyltransferase activity	GO:0006730//one-carbon metabolic process;GO:0006629//lipid metabolic process
sR382	ETAE_0103 NC_013508:102575-103805:+	-12.2811	1 -- 17	109 -- 124	CAAUUGGCAGGAAUCCG	GUUAACCGUCUUUGGC	wecB	UDP-N-acetylglucosamine 2-epimerase;	-	GO:0016857//racemase and epimerase activity, acting on carbohydrates and derivatives	GO:0006044//N-acetylglucosamine metabolic process;GO:0008610//lipid biosynthetic process
sR382	ETAE_3227 NC_013508:3401980-3402382:-	-11.9568	11 -- 24	23 -- 36	GCUGGCCCAAUUGG	CGACCCGGUUAGCC	rplW	50S ribosomal protein L23;	GO:0030529//ribonucleoprotein complex	GO:0003723//RNA binding;GO:0005198//structural molecule activity	GO:0010467//gene expression
sR382	ETAE_1058 NC_013508:1150946-1151849:+	-11.9036	99 -- 115	93 -- 109	CUUUGUCGGACAACUGU	GAGACGCCAUGUUGACA	thiM	hydroxyethylthiazole kinase;	-	GO:0046872//metal ion binding;GO:0016301//kinase activity;GO:0032559	GO:0006772//thiamine metabolic process;GO:0006796//phosphate-containing compound metabolic process
